# Supplementary material for: Genome-wide profiling of host-encoded circular RNAs highlights their potential role during the Japanese encephalitis virus-induced neuroinflammatory response
Source: BMC Genomics. 2020 Jun 18;21:409. doi: 10.1186/s12864-020-06822-5 (PMC7301528; doi:10.1186/s12864-020-06822-5)
Supplement: Supplementary file 1 — Additional file 1: Table S1. The detail information of identified circRNAs. [file 12864_2020_6822_MOESM1_ESM.xls]

## Sheet: total_count
circRNA_ID	ID.of.circRNAs	chr	circRNA_start	circRNA_end	circRNA_type	strand	length	con1	con2	con3	jev1	jev2	jev3	parent genes
circ_0000001	chr5:14539410|14540801	chr5	14539410	14540801	exon	+	1392	56	35	29	202	80	290	Pclo
circ_0000002	chr5:28358274|28368313	chr5	28358274	28368313	exon	+	557	67	57	49	183	105	519	Rbm33
circ_0000003	chr15:82851513|82857284	chr15	82851513	82857284	exon	-	5772	943	677	713	260	91	163	Tcf20
circ_0000004	chr4:133719537|133723051	chr4	133719537	133723051	exon	-	780	19	17	5	81	31	100	Arid1a
circ_0000005	chr9:8634047|8658377	chr9	8634047	8658377	exon	+	1356	1382	965	997	427	78	151	Trpc6
circ_0000006	chr14:72652016|72683771	chr14	72652016	72683771	exon	-	214	26	46	33	161	75	114	Fndc3a
circ_0000007	chr2:29247828|29248878	chr2	29247828	29248878	exon	-	552	3	4	3	65	13	44	Ntng2
circ_0000008	chr12:100615997|100619641	chr12	100615997	100619641	exon	-	224	27	60	26	98	85	242	Rps6ka5
circ_0000009	chr17:67303725|67304272	chr17	67303725	67304272	intron	-	548	NA	NA	NA	19	8	35	Ptprm
circ_0000010	chr18:33077993|33109847	chr18	33077993	33109847	exon	+	225	2	NA	6	19	16	92	Camk4
circ_0000011	chr17:33381199|33382586	chr17	33381199	33382586	exon	-	1388	281	215	281	86	15	63	Zfp101
circ_0000012	chr18:73657195|73662867	chr18	73657195	73662867	exon	-	498	14	12	6	51	34	52	Smad4
circ_0000013	chr6:56122992|56139511	chr6	56122992	56139511	exon	-	597	NA	NA	NA	4	9	38	Pde1c
circ_0000014	chr5:28358274|28362234	chr5	28358274	28362234	exon	+	498	NA	NA	3	19	7	67	Rbm33
circ_0000015	chr9:16374949|16378254	chr9	16374949	16378254	exon	-	3306	2287	1328	1196	668	245	245	Fat3
circ_0000016	chr6:56173603|56181797	chr6	56173603	56181797	exon	-	622	8	13	3	23	38	80	Pde1c
circ_0000017	chr9:73734404|73758677	chr9	73734404	73758677	exon	-	747	7	2	6	41	8	84	Unc13c
circ_0000018	chr7:107425047|107436821	chr7	107425047	107436821	exon	+	899	NA	NA	NA	5	NA	48	Syt9
circ_0000019	chr5:147450653|147455188	chr5	147450653	147455188	exon	+	260	341	399	228	676	246	1430	Pan3
circ_0000020	chr1:173912814|173982741	chr1	173912814	173982741	intergenic_region	-	69928	NA	NA	NA	8	14	11
circ_0000021	chr2:118915888|118921696	chr2	118915888	118921696	exon	+	2143	182	121	155	57	7	18	Bahd1
circ_0000022	chr7:132759389|132779385	chr7	132759389	132779385	exon	-	19997	441	266	343	118	31	122	Fgfr2
circ_0000023	chr10:50767091|50767507	chr10	50767091	50767507	exon	+	247	2	NA	NA	8	9	18	Ascc3
circ_0000024	chr9:73734404|73736744	chr9	73734404	73736744	exon	-	370	9	3	9	25	13	106	Unc13c
circ_0000025	chr1:86083147|86085270	chr1	86083147	86085270	exon	+	218	18	25	15	67	27	99	Psmd1
circ_0000026	chr18:39126833|39150118	chr18	39126833	39150118	exon	+	275	299	261	142	376	268	807	Arhgap26
circ_0000027	chr7:81037350|81039265	chr7	81037350	81039265	exon	+	874	NA	NA	NA	16	2	26	Zfp592
circ_0000028	chr3:86291427|86445473	chr3	86291427	86445473	exon	+	5378	68	57	49	10	NA	10	Lrba
circ_0000029	chr2:37580673|37647285	chr2	37580673	37647285	exon	-	5543	1348	1011	990	587	74	235	Strbp
circ_0000030	chr15:82825231|82857284	chr15	82825231	82857284	exon	-	5866	245	203	161	75	28	63	Tcf20
circ_0000031	chr17:90588671|90700905	chr17	90588671	90700905	exon	-	1912	150	118	169	53	3	27	Nrxn1
circ_0000032	chr8:90932249|90933862	chr8	90932249	90933862	exon	+	1614	84	37	56	249	76	122	Chd9
circ_0000033	chr12:75087405|75131026	chr12	75087405	75131026	exon	-	1065	96	60	82	27	2	7	Kcnh5
circ_0000034	chr1:173874351|173935177	chr1	173874351	173935177	intron	-	55660	NA	NA	NA	14	13	9	Mndal
circ_0000035	chr9:120453527|120464961	chr9	120453527	120464961	exon	+	523	401	386	337	167	66	93	Myrip
circ_0000036	chr5:105293626|105343953	chr5	105293626	105343953	intergenic_region	-	50328	NA	NA	NA	13	6	15
circ_0000037	chr6:56122992|56142175	chr6	56122992	56142175	exon	-	679	3	NA	2	5	8	74	Pde1c
circ_0000038	chr2:119076936|119081625	chr2	119076936	119081625	exon	+	283	3	8	2	17	32	28	Knl1
circ_0000039	chr12:75087405|75154281	chr12	75087405	75154281	exon	-	1296	123	80	92	34	7	9	Kcnh5
circ_0000040	chrX:61183248|61186174	chrX	61183248	61186174	exon	+	2927	13	24	9	44	19	111	C230004F18Rik
circ_0000041	chr1:38107568|38108467	chr1	38107568	38108467	exon	-	191	34	40	37	82	48	192	Rev1
circ_0000042	chr14:14013073|14013655	chr14	14013073	14013655	exon	+	366	30	32	23	57	34	201	Atxn7
circ_0000043	chr9:13619990|13621675	chr9	13619990	13621675	exon	+	1686	9	20	6	39	17	110	Maml2
circ_0000044	chr4:117582600|117593162	chr4	117582600	117593162	exon	+	269	139	131	112	264	147	231	Eri3
circ_0000045	chr10:49523682|49528040	chr10	49523682	49528040	exon	-	228	NA	2	2	5	3	78	Grik2
circ_0000046	chr9:72591751|72593360	chr9	72591751	72593360	exon	+	206	92	83	82	182	67	371	Rfx7
circ_0000047	chr4:9635901|9639347	chr4	9635901	9639347	exon	-	219	552	556	290	889	311	1876	Asph
circ_0000048	chrX:144346682|144349419	chrX	144346682	144349419	exon	+	294	41	45	35	90	46	139	Alg13
circ_0000049	chr9:120432353|120441581	chr9	120432353	120441581	exon	+	866	426	471	342	221	51	92	Myrip
circ_0000050	chr3:120772682|120799747	chr3	120772682	120799747	exon	-	25075	74	46	55	215	45	174	6530403H02Rik
circ_0000051	chr3:156859437|156859669	chr3	156859437	156859669	exon	+	233	2	4	NA	21	7	32	Negr1
circ_0000052	chr1:177078774|177248881	chr1	177078774	177248881	exon	-	856	851	512	653	286	126	180	Akt3
circ_0000053	chr6:58843604|58894624	chr6	58843604	58894624	exon	+	2686	87	60	64	18	5	14	Herc3
circ_0000054	chr1:192980346|193027017	chr1	192980346	193027017	exon	-	1821	94	48	70	12	12	10	Syt14
circ_0000055	chr17:51803431|51809287	chr17	51803431	51809287	exon	-	673	153	255	168	86	22	47	Satb1
circ_0000056	chr18:62516964|62541046	chr18	62516964	62541046	exon	-	1959	451	124	317	85	45	26	Fbxo38
circ_0000057	chr10:81400509|81420798	chr10	81400509	81420798	exon	-	1802	NA	NA	3	5	2	28	Nfic
circ_0000058	chr12:75119921|75154281	chr12	75119921	75154281	exon	-	476	11	13	23	NA	NA	NA	Kcnh5
circ_0000059	chr7:12489570|12490044	chr7	12489570	12490044	exon	+	223	NA	3	NA	21	3	41	Zfp606
circ_0000060	chr9:73629149|73669560	chr9	73629149	73669560	exon	-	508	NA	NA	NA	16	5	10	Unc13c
circ_0000061	chr12:100654047|100654489	chr12	100654047	100654489	intron	-	443	10	32	16	50	14	191	Rps6ka5
circ_0000062	chr5:118593333|118593570	chr5	118593333	118593570	exon	+	238	796	962	539	1392	553	1880	Med13l
circ_0000063	chr15:99401580|99402169	chr15	99401580	99402169	exon	+	193	12	14	7	25	56	25	Tmbim6
circ_0000064	chr17:73906010|73907745	chr17	73906010	73907745	exon	-	434	NA	2	2	12	18	16	Xdh
circ_0000065	chr4:9508627|9532065	chr4	9508627	9532065	exon	-	615	16	11	12	27	13	135	Asph
circ_0000066	chr1:140362949|140450304	chr1	140362949	140450304	exon	+	1019	1239	678	775	485	94	91	Kcnt2
circ_0000067	chr8:114230206|114236798	chr8	114230206	114236798	exon	+	346	3	NA	NA	13	14	21	Vat1l
circ_0000068	chr10:96727787|96740632	chr10	96727787	96740632	intergenic_region	+	12846	NA	NA	NA	2	5	23
circ_0000069	chr6:88355483|88358642	chr6	88355483	88358642	exon	-	262	177	211	133	303	199	312	Eefsec
circ_0000070	chr5:142815015|142815445	chr5	142815015	142815445	exon	-	431	NA	NA	NA	12	2	17	Tnrc18
circ_0000071	chr12:75114191|75154281	chr12	75114191	75154281	exon	-	869	225	150	236	106	20	21	Kcnh5
circ_0000072	chr6:21375849|21376124	chr6	21375849	21376124	intron	+	276	14	4	6	15	6	149	Kcnd2
circ_0000073	chr1:177059334|177248881	chr1	177059334	177248881	exon	-	1108	420	294	314	136	54	131	Akt3
circ_0000074	chr2:155314502|155331258	chr2	155314502	155331258	exon	-	309	NA	NA	NA	8	5	15	Pigu
circ_0000075	chr7:116358636|116360100	chr7	116358636	116360100	exon	-	198	4	4	2	18	6	45	Pik3c2a
circ_0000076	chr2:142739523|142740991	chr2	142739523	142740991	exon	-	172	80	91	52	133	77	204	Kif16b
circ_0000077	chr2:113363836|113365829	chr2	113363836	113365829	exon	+	1994	518	493	433	257	33	148	Fmn1
circ_0000078	chr9:120453564|120464961	chr9	120453564	120464961	exon	+	486	98	129	112	48	15	24	Myrip
circ_0000079	chr1:156900586|156907778	chr1	156900586	156907778	exon	-	191	69	82	36	132	61	147	Ralgps2
circ_0000080	chr14:122557715|122585110	chr14	122557715	122585110	exon	+	363	2	3	NA	3	2	81	Pcca
circ_0000081	chr7:59240967|59247217	chr7	59240967	59247217	exon	+	232	6	15	12	28	29	57	Ube3a
circ_0000082	chr5:130506064|130511622	chr5	130506064	130511622	intron	+	5559	14	21	14	34	16	144	Caln1
circ_0000083	chr2:167510876|167511326	chr2	167510876	167511326	exon	+	222	14	15	11	39	27	48	Rnf114
circ_0000084	chr4:126791775|126792295	chr4	126791775	126792295	exon	+	521	NA	NA	NA	10	7	7	AU040320
circ_0000085	chr9:77216977|77230954	chr9	77216977	77230954	exon	-	1542	8	7	6	85	9	18	Mlip
circ_0000086	chr14:72589754|72599142	chr14	72589754	72599142	exon	-	315	NA	NA	NA	11	2	15	Fndc3a
circ_0000087	chr10:120947204|120952255	chr10	120947204	120952255	exon	-	173	24	61	22	99	56	77	Lemd3
circ_0000088	chr5:9504725|9512524	chr5	9504725	9512524	exon	-	1242	132	99	99	41	16	20	Grm3
circ_0000089	chr6:54215662|54220702	chr6	54215662	54220702	exon	+	432	8	12	2	39	6	556	Chn2
circ_0000090	chr18:25399926|25420075	chr18	25399926	25420075	exon	+	291	NA	NA	NA	8	6	9	AW554918
circ_0000091	chr9:66562554|66566903	chr9	66562554	66566903	exon	-	193	3	4	NA	5	6	62	Usp3
circ_0000092	chrX:23756440|23762360	chrX	23756440	23762360	exon	+	1094	NA	NA	NA	12	3	12	Wdr44
circ_0000093	chr18:73969891|73971276	chr18	73969891	73971276	exon	-	1386	801	1098	699	409	188	346	Mapk4
circ_0000094	chr7:134874058|134876315	chr7	134874058	134876315	exon	+	224	NA	NA	NA	5	7	10	Dock1
circ_0000095	chr17:90565305|90700905	chr17	90565305	90700905	exon	-	2086	92	46	109	32	NA	11	Nrxn1
circ_0000096	chr11:26422408|26434500	chr11	26422408	26434500	exon	+	166	NA	NA	NA	8	7	8	Fancl
circ_0000097	chr2:181631435|181632087	chr2	181631435	181632087	exon	+	252	18	10	11	35	21	65	Prpf6
circ_0000098	chr14:65075584|65080475	chr14	65075584	65080475	exon	-	2702	78	62	76	25	6	13	Extl3
circ_0000099	chr1:192221333|192224951	chr1	192221333	192224951	exon	+	231	NA	NA	NA	4	4	17	Kcnh1
circ_0000100	chr3:120797196|120799747	chr3	120797196	120799747	intron	-	561	3	2	5	20	15	23	6530403H02Rik
circ_0000101	chr5:21278045|21281602	chr5	21278045	21281602	exon	+	262	NA	NA	NA	5	8	9	Gsap
circ_0000102	chr9:100705153|100712540	chr9	100705153	100712540	exon	+	205	10	12	17	30	13	119	Stag1
circ_0000103	chr13:63190479|63240331	chr13	63190479	63240331	exon	+	460	259	212	230	115	37	79	2010111I01Rik
circ_0000104	chr3:73239297|73278017	chr3	73239297	73278017	intron	+	38721	10	19	14	NA	NA	NA	Gm20754
circ_0000105	chr15:78671856|78685965	chr15	78671856	78685965	intron	-	14110	43	39	27	7	4	2	Elfn2
circ_0000106	chr7:70386493|70412739	chr7	70386493	70412739	exon	+	26247	NA	NA	NA	11	5	7
circ_0000107	chr8:106078604|106079741	chr8	106078604	106079741	exon	+	1138	22	22	16	63	17	85	Nfatc3
circ_0000108	chr9:48717283|48833099	chr9	48717283	48833099	exon	-	1542	158	192	118	83	14	33	Zbtb16
circ_0000109	chr10:117777129|117777664	chr10	117777129	117777664	exon	-	161	6	8	6	28	13	37	Nup107
circ_0000110	chr2:104608871|104609186	chr2	104608871	104609186	exon	+	198	38	24	11	70	25	79	Cstf3
circ_0000111	chr1:34817241|34820009	chr1	34817241	34820009	exon	-	615	NA	NA	NA	4	3	18	Fam168b
circ_0000112	chr2:139947157|139951579	chr2	139947157	139951579	exon	-	199	97	120	77	205	85	186	Tasp1
circ_0000113	chr12:75114191|75137750	chr12	75114191	75137750	exon	-	745	99	74	101	40	10	10	Kcnh5
circ_0000114	chr8:64070153|64125002	chr8	64070153	64125002	exon	-	1355	NA	NA	NA	3	2	22	Tll1
circ_0000115	chr14:77927170|77939935	chr14	77927170	77939935	exon	+	375	NA	NA	NA	7	8	6	Epsti1
circ_0000116	chr13:76756986|76759820	chr13	76756986	76759820	exon	+	302	4	24	6	22	17	122	Mctp1
circ_0000117	chr9:65794622|65795495	chr9	65794622	65795495	exon	-	874	796	935	597	344	85	383	Zfp609
circ_0000118	chr5:103783124|103784513	chr5	103783124	103784513	exon	+	979	11	26	8	40	25	67	Aff1
circ_0000119	chr6:83954711|83957592	chr6	83954711	83957592	exon	+	204	59	56	40	106	40	168	Zfp638
circ_0000120	chr5:43108548|43108902	chr5	43108548	43108902	intergenic_region	-	355	3	NA	NA	13	5	27
circ_0000121	chr17:51767892|51809287	chr17	51767892	51809287	exon	-	1609	201	261	174	120	15	48	Satb1
circ_0000122	chr16:9644099|9669910	chr16	9644099	9669910	exon	-	1046	55	70	53	22	6	11	Grin2a
circ_0000123	chr2:157053519|157060412	chr2	157053519	157060412	exon	-	384	10	11	2	17	5	102	Soga1
circ_0000124	chr4:6822905|6842426	chr4	6822905	6842426	exon	-	309	35	26	16	101	66	22	Tox
circ_0000125	chr1:176831057|176919686	chr1	176831057	176919686	exon	+	1208	45	14	19	4	NA	NA	Sdccag8
circ_0000126	chr1:58823915|58833774	chr1	58823915	58833774	exon	+	836	NA	NA	NA	6	7	7	Casp8
circ_0000127	chr14:123369938|123371614	chr14	123369938	123371614	exon	-	279	76	77	48	159	70	108	Nalcn
circ_0000128	chr4:99212577|99258703	chr4	99212577	99258703	exon	+	1575	182	133	147	85	13	33	Atg4c
circ_0000129	chr18:58148991|58190336	chr18	58148991	58190336	exon	-	420	26	30	24	6	2	NA	Fbn2
circ_0000130	chr5:43165919|43191404	chr5	43165919	43191404	exon	-	479	44	42	20	49	20	267	Gm7854
circ_0000131	chr4:135418380|135425445	chr4	135418380	135425445	exon	-	578	8	5	5	22	12	40	Rcan3
circ_0000132	chr2:62764571|62837260	chr2	62764571	62837260	exon	-	1221	40	20	38	9	NA	4	Kcnh7
circ_0000133	chr6:47576536|47577667	chr6	47576536	47577667	exon	-	253	14	19	12	31	36	57	Ezh2
circ_0000134	chr16:32986739|32988481	chr16	32986739	32988481	exon	+	201	10	16	6	12	8	121	Lrch3
circ_0000135	chr12:38438539|38438734	chr12	38438539	38438734	exon	+	196	7	4	3	33	14	15	Dgkb
circ_0000136	chr6:120969355|121009181	chr6	120969355	121009181	exon	-	943	129	47	120	18	20	4	Mical3
circ_0000137	chr16:7224311|7224550	chr16	7224311	7224550	exon	+	240	5	12	4	NA	12	36	Rbfox1
circ_0000138	chr17:65803160|65816050	chr17	65803160	65816050	exon	+	994	NA	NA	NA	2	6	14	Ppp4r1
circ_0000139	chr6:134062064|134066465	chr6	134062064	134066465	intron	+	4402	56	100	37	91	93	168	Etv6
circ_0000140	chr6:38818230|38819313	chr6	38818230	38819313	exon	-	1084	5	13	7	21	19	46	Hipk2
circ_0000141	chr8:73214125|73214312	chr8	73214125	73214312	exon	-	188	17	34	11	79	32	43	Large1
circ_0000142	chr8:81768094|81770924	chr8	81768094	81770924	exon	+	236	8	11	2	26	16	30	Inpp4b
circ_0000143	chr16:35929011|35931590	chr16	35929011	35931590	exon	-	576	NA	NA	NA	2	7	10	Dtx3l
circ_0000144	chr5:103038519|103058392	chr5	103038519	103058392	exon	-	242	NA	2	NA	10	5	23	Mapk10
circ_0000145	chr15:35770456|35770863	chr15	35770456	35770863	exon	+	408	4	2	NA	10	6	37	Vps13b
circ_0000146	chr2:62764571|62787996	chr2	62764571	62787996	exon	-	1007	17	3	17	NA	NA	NA	Kcnh7
circ_0000147	chr6:125793557|125815599	chr6	125793557	125815599	exon	+	270	NA	4	6	27	28	4	Ano2
circ_0000148	chr13:56723429|56728629	chr13	56723429	56728629	exon	+	940	6	2	NA	18	10	23	Smad5
circ_0000149	chr9:22887581|22887996	chr9	22887581	22887996	exon	+	243	29	39	11	63	30	98	Bbs9
circ_0000150	chr1:173879925|173938026	chr1	173879925	173938026	intron	-	58102	NA	NA	NA	6	7	NA	Mndal
circ_0000151	chr14:63660820|63663030	chr14	63660820	63663030	exon	+	553	3	NA	NA	2	5	45	Xkr6
circ_0000152	chr4:128785970|128794976	chr4	128785970	128794976	exon	-	990	2	5	NA	8	10	35	Zfp362
circ_0000153	chr1:140425193|140431433	chr1	140425193	140431433	exon	+	547	99	79	72	44	7	15	Kcnt2
circ_0000154	chr7:63649609|63650965	chr7	63649609	63650965	exon	+	249	17	19	7	29	11	111	Otud7a
circ_0000155	chr2:139947170|139951579	chr2	139947170	139951579	exon	-	186	67	94	64	167	71	124	Tasp1
circ_0000156	chr6:64056099|64094439	chr6	64056099	64094439	exon	+	510	4	NA	2	7	4	55	Grid2
circ_0000157	chr5:121810851|121811612	chr5	121810851	121811612	exon	+	374	2	NA	NA	11	11	10	Atxn2
circ_0000158	chr1:178678826|178679359	chr1	178678826	178679359	exon	+	534	6	8	NA	13	6	74	Kif26b
circ_0000159	chr6:63908866|63931112	chr6	63908866	63931112	exon	+	491	23	14	15	19	14	152	Grid2
circ_0000160	chrX:71117481|71121468	chrX	71117481	71121468	exon	+	2025	4	6	2	35	4	26	Mamld1
circ_0000161	chr4:142141673|142151035	chr4	142141673	142151035	exon	-	493	5	2	NA	11	10	20	Kazn
circ_0000162	chr9:44828784|44829268	chr9	44828784	44829268	exon	-	298	16	14	3	37	21	39	Kmt2a
circ_0000163	chr13:104390078|104400006	chr13	104390078	104400006	exon	+	318	4	NA	NA	10	2	35	Adamts6
circ_0000164	chr1:24451762|24575459	chr1	24451762	24575459	exon	-	1197	40	39	27	9	3	NA	Col19a1
circ_0000165	chr6:71599317|71607606	chr6	71599317	71607606	exon	-	993	265	234	229	125	51	45	Kdm3a
circ_0000166	chr4:126814256|126816474	chr4	126814256	126816474	exon	+	349	21	27	25	52	33	63	AU040320
circ_0000167	chr2:62705916|62777681	chr2	62705916	62777681	exon	-	1767	47	27	36	10	NA	5	Kcnh7
circ_0000168	chr6:134062068|134066465	chr6	134062068	134066465	intron	+	4398	13	24	10	33	36	42	Etv6
circ_0000169	chr15:65845909|65867319	chr15	65845909	65867319	exon	+	1499	13	7	13	NA	NA	NA	Efr3a
circ_0000170	chr5:27631379|27634606	chr5	27631379	27634606	exon	+	253	39	41	17	52	35	126	Dpp6
circ_0000171	chr2:143573443|143696694	chr2	143573443	143696694	exon	+	366	13	16	7	NA	NA	NA	Pcsk2
circ_0000172	chr18:33176159|33185216	chr18	33176159	33185216	exon	+	812	7	5	10	9	6	97	Camk4
circ_0000173	chr2:34204780|34224646	chr2	34204780	34224646	exon	-	569	6	9	6	27	26	15	Pbx3
circ_0000174	chr11:11700205|11707904	chr11	11700205	11707904	exon	+	174	2	2	NA	4	10	17	Ikzf1
circ_0000175	chr5:27382755|27399012	chr5	27382755	27399012	exon	+	214	15	20	15	47	24	45	Dpp6
circ_0000176	chr16:24442416|24456942	chr16	24442416	24456942	intron	+	585	14	11	14	18	8	145	Lpp
circ_0000177	chr19:4784724|4785567	chr19	4784724	4785567	exon	-	844	57	88	45	78	40	355	Gm21992
circ_0000178	chr13:64243634|64247318	chr13	64243634	64247318	exon	-	260	3	8	4	16	6	52	Cdc14b
circ_0000179	chr1:63085668|63105759	chr1	63085668	63105759	exon	-	1173	NA	NA	NA	9	4	8	Ino80d
circ_0000180	chr14:25502655|25536824	chr14	25502655	25536824	exon	+	185	5	2	NA	7	9	35	Zmiz1
circ_0000181	chr3:103928351|103929024	chr3	103928351	103929024	exon	+	674	NA	6	NA	10	6	37	Rsbn1
circ_0000182	chr12:111592577|111604564	chr12	111592577	111604564	exon	+	246	26	30	18	44	27	78	Mark3
circ_0000183	chr1:24508184|24575459	chr1	24508184	24575459	exon	-	1053	65	48	33	17	4	6	Col19a1
circ_0000184	chr12:107742636|107744505	chr12	107742636	107744505	intergenic_region	-	1870	NA	NA	NA	5	8	4
circ_0000185	chr9:37382356|37383454	chr9	37382356	37383454	exon	+	174	7	11	NA	32	13	26	Hepacam
circ_0000186	chr12:84171460|84174423	chr12	84171460	84174423	exon	-	1970	2	3	5	17	9	26	Elmsan1
circ_0000187	chr1:124763676|124765957	chr1	124763676	124765957	intron	-	2282	82	46	33	13	NA	15	Gm28928
circ_0000188	chr8:57583767|57584227	chr8	57583767	57584227	exon	-	461	18	10	10	37	12	269	Galnt7
circ_0000189	chr10:34008993|34012137	chr10	34008993	34012137	exon	-	197	8	6	2	20	10	34	Rwdd1
circ_0000190	chr18:70580653|70593340	chr18	70580653	70593340	exon	+	298	NA	NA	3	12	9	14	Mbd2
circ_0000191	chr14:122557715|122562987	chr14	122557715	122562987	exon	+	195	3	NA	NA	8	3	32	Pcca
circ_0000192	chr9:59426123|59436915	chr9	59426123	59436915	exon	-	294	23	16	6	47	15	60	Arih1
circ_0000193	chr13:83625265|83635469	chr13	83625265	83635469	exon	+	433	123	83	128	55	16	21	Mef2c
circ_0000194	chr2:34204780|34213442	chr2	34204780	34213442	exon	-	327	12	4	6	22	30	18	Pbx3
circ_0000195	chr7:84343742|84361668	chr7	84343742	84361668	exon	-	591	146	121	104	52	28	20	Arnt2
circ_0000196	chr15:4516619|4517327	chr15	4516619	4517327	exon	+	709	7	4	3	9	2	77	Plcxd3
circ_0000197	chr3:108794802|108797466	chr3	108794802	108797466	exon	-	238	6	7	4	24	18	16	Stxbp3
circ_0000198	chr12:75485132|75493515	chr12	75485132	75493515	exon	-	195	NA	NA	NA	6	6	8	Ppp2r5e
circ_0000199	chr12:61353769|61401223	chr12	61353769	61401223	intergenic_region	-	47455	20	2	11	NA	NA	NA
circ_0000200	chr16:22248436|22249133	chr16	22248436	22249133	exon	-	144	NA	NA	NA	6	NA	6	Tra2b
circ_0000201	chr1:16997464|17004534	chr1	16997464	17004534	exon	-	740	9	4	NA	17	9	34	Jph1
circ_0000202	chr12:3237285|3238112	chr12	3237285	3238112	exon	+	282	171	205	112	239	95	613	Rab10os
circ_0000203	chr3:79169739|79215027	chr3	79169739	79215027	exon	-	474	158	103	109	69	13	13	Rapgef2
circ_0000204	chr8:72367904|72380306	chr8	72367904	72380306	exon	-	819	87	78	66	134	49	289	Eps15l1
circ_0000205	chr13:59454535|59546383	chr13	59454535	59546383	intron	-	3646	98	52	48	25	7	14	Agtpbp1
circ_0000206	chr1:175149652|175189227	chr1	175149652	175189227	exon	-	210	NA	NA	NA	2	5	10	Rgs7
circ_0000207	chr14:55502225|55503031	chr14	55502225	55503031	exon	+	310	36	40	33	54	13	276	Carmil3
circ_0000208	chr4:152112108|152112700	chr4	152112108	152112700	exon	+	431	32	60	33	11	6	3	Plekhg5
circ_0000209	chr1:43128244|43153254	chr1	43128244	43153254	exon	-	711	25	27	22	5	NA	2	Fhl2
circ_0000210	chr14:57733878|57734418	chr14	57733878	57734418	exon	-	541	7	11	7	11	13	68	Gm49361
circ_0000211	chr11:32708188|32711997	chr11	32708188	32711997	exon	+	289	NA	9	5	11	11	47	Fbxw11
circ_0000212	chr14:25502655|25581673	chr14	25502655	25581673	exon	+	514	55	53	28	77	27	175	Zmiz1
circ_0000213	chr5:20902288|20905922	chr5	20902288	20905922	exon	-	311	NA	NA	NA	3	4	10	Rsbn1l
circ_0000214	chr4:138095909|138126634	chr4	138095909	138126634	exon	+	1471	NA	NA	NA	7	2	10	Eif4g3
circ_0000215	chr16:24442781|24456942	chr16	24442781	24456942	exon	+	220	12	10	3	13	10	75	Lpp
circ_0000216	chr15:39616269|39616510	chr15	39616269	39616510	exon	+	242	NA	NA	NA	4	2	13	Rims2
circ_0000217	chr5:128268492|128269377	chr5	128268492	128269377	exon	-	886	978	779	905	640	127	145	Tmem132d
circ_0000218	chr12:81504544|81510965	chr12	81504544	81510965	exon	-	233	3	NA	NA	8	7	14	Gm20498
circ_0000219	chr4:9529886|9532065	chr4	9529886	9532065	exon	-	288	13	16	13	24	7	115	Asph
circ_0000220	chr2:31040405|31059017	chr2	31040405	31059017	exon	-	779	9	8	3	19	8	49	Fnbp1
circ_0000221	chr2:167507047|167511326	chr2	167507047	167511326	exon	+	373	15	12	14	26	24	51	Rnf114
circ_0000222	chr1:8583205|8624881	chr1	8583205	8624881	exon	-	447	51	34	61	14	10	5	Sntg1
circ_0000223	chr6:36975147|37067385	chr6	36975147	37067385	exon	-	1507	73	101	60	27	15	18	Dgki
circ_0000224	chr10:128276486|128277218	chr10	128276486	128277218	exon	+	385	NA	NA	NA	2	4	11	Stat2
circ_0000225	chr6:38168091|38191764	chr6	38168091	38191764	exon	-	1151	161	134	117	69	21	47	D630045J12Rik
circ_0000226	chr6:140633689|140637767	chr6	140633689	140637767	exon	+	316	NA	NA	NA	3	7	6	Aebp2
circ_0000227	chr6:23287664|23314207	chr6	23287664	23314207	exon	-	300	NA	5	2	6	3	47	Cadps2
circ_0000228	chr2:60001506|60006189	chr2	60001506	60006189	exon	-	198	5	6	2	10	11	32	Baz2b
circ_0000229	chr3:50417988|50438915	chr3	50417988	50438915	exon	-	514	32	42	16	72	62	27	Slc7a11
circ_0000230	chr13:76756986|76806262	chr13	76756986	76806262	exon	+	583	18	17	16	24	36	46	Mctp1
circ_0000231	chr9:96602713|96611499	chr9	96602713	96611499	exon	-	317	597	469	414	814	349	712	Rasa2
circ_0000232	chr17:37054131|37054907	chr17	37054131	37054907	exon	+	306	16	14	14	64	17	31	Gabbr1
circ_0000233	chr8:81741298|81743814	chr8	81741298	81743814	exon	+	248	2	8	2	20	11	19	Inpp4b
circ_0000234	chr4:121182606|121190258	chr4	121182606	121190258	exon	-	370	29	25	19	61	18	81	Rlf
circ_0000235	chr13:14278278|14311790	chr13	14278278	14311790	exon	-	1042	143	118	94	53	14	44	Hecw1
circ_0000236	chr2:24719045|24720056	chr2	24719045	24720056	exon	-	173	90	96	61	181	61	146	Cacna1b
circ_0000237	chr10:93707278|93710666	chr10	93707278	93710666	exon	+	316	10	8	NA	8	5	74	Ntn4
circ_0000238	chr12:3617606|3632964	chr12	3617606	3632964	exon	+	241	NA	2	NA	6	4	6	Dtnb
circ_0000239	chr12:76300388|76301398	chr12	76300388	76301398	exon	+	218	NA	3	NA	5	2	11	Mthfd1
circ_0000240	chr19:56574758|56576284	chr19	56574758	56576284	exon	+	252	8	11	11	16	14	64	Nhlrc2
circ_0000241	chr1:75955715|75965517	chr1	75955715	75965517	intergenic_region	+	9803	17	28	10	3	NA	NA
circ_0000242	chr12:83091748|83116299	chr12	83091748	83116299	exon	+	424	93	38	98	36	7	7	Rgs6
circ_0000243	chr9:24473774|24485729	chr9	24473774	24485729	exon	-	466	469	426	288	253	72	76	Dpy19l1
circ_0000244	chr2:62764571|62777654	chr2	62764571	62777654	exon	-	573	13	8	8	NA	NA	NA	Kcnh7
circ_0000245	chr8:124295358|124305668	chr8	124295358	124305668	exon	+	248	62	44	32	91	36	109	Gm20388
circ_0000246	chr15:83791954|83800184	chr15	83791954	83800184	exon	+	487	179	201	85	78	27	14	Mpped1
circ_0000247	chr6:22328555|22343319	chr6	22328555	22343319	exon	-	313	NA	NA	NA	4	5	7	Fam3c
circ_0000248	chr4:138096752|138105436	chr4	138096752	138105436	exon	+	516	3	NA	NA	5	9	16	Eif4g3
circ_0000249	chr2:91805024|91810209	chr2	91805024	91810209	exon	+	267	13	7	10	29	11	50	Ambra1
circ_0000250	chr11:79425513|79475883	chr11	79425513	79475883	exon	+	3449	40	31	35	13	NA	4	Nf1
circ_0000251	chr4:114329921|114333275	chr4	114329921	114333275	intergenic_region	-	3355	103	78	46	34	12	13
circ_0000252	chr2:113582098|113636824	chr2	113582098	113636824	exon	+	702	67	57	44	24	6	12	Fmn1
circ_0000253	chr18:7403186|7430415	chr18	7403186	7430415	exon	-	27230	NA	NA	NA	2	4	12	Mpp7
circ_0000254	chr10:67157907|67189849	chr10	67157907	67189849	exon	+	279	59	47	36	84	38	111	Jmjd1c
circ_0000255	chr9:55807013|55816809	chr9	55807013	55816809	exon	-	642	NA	3	NA	8	2	25	Scaper
circ_0000256	chr7:45142780|45143298	chr7	45142780	45143298	exon	-	309	5	4	3	6	9	40	Aldh16a1
circ_0000257	chr3:86093690|86104347	chr3	86093690	86104347	exon	+	548	NA	4	NA	9	4	5	Sh3d19
circ_0000258	chr13:93386345|93393108	chr13	93386345	93393108	exon	+	385	192	150	166	77	42	37	Homer1
circ_0000259	chr2:70770004|70786995	chr2	70770004	70786995	exon	-	191	394	395	288	656	230	531	Tlk1
circ_0000260	chr11:84193079|84195687	chr11	84193079	84195687	exon	+	297	218	228	165	390	135	290	Acaca
circ_0000261	chr1:104970821|104984922	chr1	104970821	104984922	exon	+	629	14	7	6	2	NA	NA	Cdh20
circ_0000262	chr6:91015824|91016081	chr6	91015824	91016081	exon	-	180	NA	2	NA	13	6	10	Nup210
circ_0000263	chr9:90103655|90110172	chr9	90103655	90110172	exon	-	232	8	4	9	27	25	12	Morf4l1
circ_0000264	chr14:30346798|30350949	chr14	30346798	30350949	exon	-	416	4	2	NA	2	12	30	Cacna1d
circ_0000265	chr13:11759671|11785141	chr13	11759671	11785141	exon	-	880	772	719	588	389	134	369	Ryr2
circ_0000266	chr11:3177427|3179507	chr11	3177427	3179507	exon	-	206	NA	NA	NA	10	3	4	Sfi1
circ_0000267	chr9:63093427|63093625	chr9	63093427	63093625	intergenic_region	+	199	18	13	23	82	35	21
circ_0000268	chr6:37029763|37067385	chr6	37029763	37067385	exon	-	838	102	138	93	55	22	34	Dgki
circ_0000269	chr6:113289985|113302122	chr6	113289985	113302122	exon	+	2170	21	18	29	4	NA	4	Cpne9
circ_0000270	chr12:3237347|3238112	chr12	3237347	3238112	exon	+	220	7	8	7	28	8	32	Rab10os
circ_0000271	chrX:151399675|151405755	chrX	151399675	151405755	intron	+	6081	67	49	32	76	50	114	Fam120c
circ_0000272	chr17:8941141|8953923	chr17	8941141	8953923	exon	+	882	9	7	7	15	14	44	Pde10a
circ_0000273	chr5:86022379|86046580	chr5	86022379	86046580	exon	-	1860	15	17	26	4	NA	2	Cenpc1
circ_0000274	chr2:91572348|91573067	chr2	91572348	91573067	exon	+	281	NA	NA	NA	4	3	9	Ckap5
circ_0000275	chr10:121288880|121306883	chr10	121288880	121306883	exon	-	884	443	253	313	206	67	97	Tbc1d30
circ_0000276	chr2:72031033|72034119	chr2	72031033	72034119	exon	+	232	7	NA	5	18	3	50	Rapgef4
circ_0000277	chr1:93042085|93046770	chr1	93042085	93046770	exon	-	604	NA	NA	NA	4	4	7	Kif1a
circ_0000278	chr9:32153040|32208265	chr9	32153040	32208265	exon	+	686	809	796	671	472	185	133	Arhgap32
circ_0000279	chr9:54393628|54404221	chr9	54393628	54404221	exon	-	1984	7	10	11	NA	NA	NA	Dmxl2
circ_0000280	chr7:34244966|34245978	chr7	34244966	34245978	exon	-	1013	83	94	84	37	16	27	4931406P16Rik
circ_0000281	chr15:79536997|79537545	chr15	79536997	79537545	exon	-	173	26	21	10	55	12	69	Ddx17
circ_0000282	chr7:74504177|74504642	chr7	74504177	74504642	exon	-	466	15	6	5	33	7	45	Slco3a1
circ_0000283	chr15:57821032|57823751	chr15	57821032	57823751	exon	+	2720	NA	NA	NA	8	2	8	Zhx2
circ_0000284	chr4:130327193|130329674	chr4	130327193	130329674	exon	-	247	47	38	34	80	33	87	Zcchc17
circ_0000285	chr11:12365105|12378359	chr11	12365105	12378359	exon	-	613	117	46	83	37	15	16	Cobl
circ_0000286	chr1:43141698|43153254	chr1	43141698	43153254	exon	-	354	115	99	97	56	19	11	Fhl2
circ_0000287	chr5:89197649|89199816	chr5	89197649	89199816	exon	+	276	NA	NA	NA	2	3	11	Slc4a4
circ_0000288	chr15:91159104|91182802	chr15	91159104	91182802	exon	-	760	7	3	18	NA	NA	NA	Abcd2
circ_0000289	chr17:33381451|33382586	chr17	33381451	33382586	exon	-	1136	27	34	39	10	6	5	Zfp101
circ_0000290	chr4:88121270|88309913	chr4	88121270	88309913	exon	+	2648	15	7	6	NA	NA	NA	Focad
circ_0000291	chr7:130877734|130911222	chr7	130877734	130911222	exon	+	33489	10	13	6	NA	NA	NA	Fgfr2
circ_0000292	chr4:129838978|129842762	chr4	129838978	129842762	exon	+	794	8	7	4	50	7	16	Ptp4a2
circ_0000293	chr18:5633204|5705243	chr18	5633204	5705243	exon	+	72040	67	98	41	89	72	151	Zeb1
circ_0000294	chr18:39097630|39102240	chr18	39097630	39102240	exon	+	230	8	26	5	35	17	53	Arhgap26
circ_0000295	chr17:70761075|70787209	chr17	70761075	70787209	exon	+	885	1104	1325	800	795	190	280	Dlgap1
circ_0000296	chr8:111918291|111918956	chr8	111918291	111918956	exon	-	273	48	77	31	98	51	99	Tmem231
circ_0000297	chr3:118917073|119065043	chr3	118917073	119065043	exon	+	777	6	16	7	104	10	8	Dpyd
circ_0000298	chr12:76031276|76039085	chr12	76031276	76039085	exon	+	821	11	8	4	13	6	67	Syne2
circ_0000299	chr7:84343742|84354567	chr7	84343742	84354567	exon	-	476	233	219	191	120	52	48	Arnt2
circ_0000300	chr11:45883710|45890799	chr11	45883710	45890799	exon	+	654	25	36	38	7	3	9	Clint1
circ_0000301	chr8:22861517|22862801	chr8	22861517	22862801	exon	+	1000	16	24	17	37	9	132	Kat6a
circ_0000302	chr12:99388361|99388917	chr12	99388361	99388917	exon	-	557	15	39	16	63	12	101	Foxn3
circ_0000303	chr3:95991444|95992278	chr3	95991444	95992278	exon	-	246	64	51	44	88	22	246	Plekho1
circ_0000304	chr10:79860824|79862047	chr10	79860824	79862047	exon	+	180	NA	NA	8	21	62	52	Ptbp1
circ_0000305	chr7:84343742|84361949	chr7	84343742	84361949	intron	-	872	8	6	10	NA	NA	2	Arnt2
circ_0000306	chr4:127199673|127200336	chr4	127199673	127200336	exon	+	279	19	13	8	20	15	69	Dlgap3
circ_0000307	chr18:33156749|33158901	chr18	33156749	33158901	exon	+	166	NA	9	6	11	7	60	Camk4
circ_0000308	chr10:13801848|13829398	chr10	13801848	13829398	exon	-	258	9	7	3	13	6	53	Aig1
circ_0000309	chrX:159462114|159483086	chrX	159462114	159483086	exon	+	793	176	86	152	67	25	30	Map7d2
circ_0000310	chr10:127444276|127472000	chr10	127444276	127472000	exon	+	1260	8	8	10	NA	NA	NA	R3hdm2
circ_0000311	chr5:100475689|100480321	chr5	100475689	100480321	exon	-	267	NA	2	NA	8	7	9	Lin54
circ_0000312	chr1:24042949|24067978	chr1	24042949	24067978	intron	-	2117	16	15	20	4	NA	NA	Fam135a
circ_0000313	chr13:113922247|113967790	chr13	113922247	113967790	exon	+	414	39	51	28	16	6	5	Arl15
circ_0000314	chr2:3772796|3778568	chr2	3772796	3778568	exon	+	335	NA	NA	NA	4	3	8	Fam107b
circ_0000315	chr6:134062032|134066465	chr6	134062032	134066465	intron	+	4434	NA	NA	NA	5	3	8	Etv6
circ_0000316	chr18:43241979|43261421	chr18	43241979	43261421	exon	+	382	NA	2	NA	2	17	3	Stk32a
circ_0000317	chr6:85599845|85601391	chr6	85599845	85601391	exon	+	319	9	6	9	22	5	60	Alms1
circ_0000318	chr2:62716108|62877357	chr2	62716108	62877357	exon	-	2821	9	3	13	NA	NA	NA	Kcnh7
circ_0000319	chr3:86291427|86395285	chr3	86291427	86395285	exon	+	5102	9	3	12	NA	NA	NA	Lrba
circ_0000320	chr18:9377794|9399278	chr18	9377794	9399278	intron	-	12579	7	3	4	13	17	17	Ccny
circ_0000321	chr14:23501125|23591681	chr14	23501125	23591681	exon	-	991	10	8	8	NA	NA	NA	Kcnma1
circ_0000322	chr16:62769607|62770812	chr16	62769607	62770812	exon	-	277	NA	NA	NA	4	2	11	Nsun3
circ_0000323	chr3:130033831|130041447	chr3	130033831	130041447	exon	-	918	NA	NA	NA	4	3	10	Sec24b
circ_0000324	chr7:59364211|59364754	chr7	59364211	59364754	intron	-	544	NA	NA	NA	6	3	NA
circ_0000325	chr11:106230330|106237123	chr11	106230330	106237123	exon	+	718	NA	NA	NA	3	4	8	Ddx42
circ_0000326	chr15:95346762|95435430	chr15	95346762	95435430	exon	-	1109	26	42	29	12	2	6	Nell2
circ_0000327	chr6:8537817|8586036	chr6	8537817	8586036	intron	+	3963	10	17	20	3	NA	2	Gm45062
circ_0000328	chr5:81309871|81310079	chr5	81309871	81310079	exon	+	209	NA	NA	NA	5	4	5	Adgrl3
circ_0000329	chr19:26751824|26752041	chr19	26751824	26752041	exon	+	218	NA	NA	NA	3	2	11	Smarca2
circ_0000330	chr6:23382881|23390486	chr6	23382881	23390486	exon	-	290	NA	NA	NA	3	2	11	Cadps2
circ_0000331	chr2:76523889|76524144	chr2	76523889	76524144	exon	+	256	9	13	11	17	9	78	Osbpl6
circ_0000332	chr14:119049181|119059140	chr14	119049181	119059140	exon	-	862	51	44	51	20	5	15	Uggt2
circ_0000333	chr11:22137838|22169174	chr11	22137838	22169174	exon	-	751	NA	2	NA	5	8	3	Ehbp1
circ_0000334	chr19:6443631|6455280	chr19	6443631	6455280	exon	+	422	24	16	10	37	23	43	Nrxn2
circ_0000335	chr15:84171082|84176876	chr15	84171082	84176876	exon	+	570	88	67	78	49	4	13	Pnpla3
circ_0000336	chr9:24421081|24426158	chr9	24421081	24426158	exon	-	546	11	7	7	2	NA	NA	Dpy19l1
circ_0000337	chr8:79343654|79356469	chr8	79343654	79356469	exon	-	854	NA	NA	NA	3	3	10	Smad1
circ_0000338	chr2:113426522|113444459	chr2	113426522	113444459	intron	+	3409	91	60	61	29	8	23	Fmn1
circ_0000339	chr1:78688237|78690378	chr1	78688237	78690378	exon	+	288	57	57	44	94	51	92	Acsl3
circ_0000340	chr19:22697422|22698933	chr19	22697422	22698933	exon	+	285	2	5	3	9	3	29	Trpm3
circ_0000341	chr14:30482193|30484586	chr14	30482193	30484586	exon	+	2394	2	NA	NA	6	4	4	Cacna1d
circ_0000342	chr7:109552975|109557461	chr7	109552975	109557461	exon	-	1388	3	NA	3	10	4	32	St5
circ_0000343	chr12:86020521|86024342	chr12	86020521	86024342	exon	+	206	NA	NA	NA	9	2	6	Ttll5
circ_0000344	chr1:106000931|106006086	chr1	106000931	106006086	exon	+	261	NA	3	NA	4	5	5	Zcchc2
circ_0000345	chrX:47811158|47887198	chrX	47811158	47887198	exon	-	2946	119	62	90	45	15	24	Smarca1
circ_0000346	chr15:39534838|39616510	chr15	39534838	39616510	exon	+	806	26	51	27	51	NA	197	Rims2
circ_0000347	chr2:62716108|62777681	chr2	62716108	62777681	exon	-	1574	35	11	38	10	NA	3	Kcnh7
circ_0000348	chr19:57691767|57755618	chr19	57691767	57755618	exon	+	1554	72	30	49	27	3	NA	Atrnl1
circ_0000349	chr19:36595209|36615643	chr19	36595209	36615643	exon	+	1545	34	30	26	12	NA	5	Hectd2
circ_0000350	chr17:6016266|6019478	chr17	6016266	6019478	exon	+	416	14	4	9	NA	NA	NA	Synj2
circ_0000351	chr6:73160864|73192439	chr6	73160864	73192439	exon	-	1679	8	3	14	NA	NA	NA	Dnah6
circ_0000352	chr8:93963384|93967083	chr8	93963384	93967083	exon	+	370	2	15	8	NA	NA	NA	Gnao1
circ_0000353	chr3:145845705|145853276	chr3	145845705	145853276	exon	+	294	4	2	NA	15	12	6	Ddah1
circ_0000354	chr5:108073307|108094248	chr5	108073307	108094248	exon	+	1064	65	76	51	21	11	22	Mtf2
circ_0000355	chr4:8183253|8189392	chr4	8183253	8189392	exon	-	321	2	2	4	5	NA	62	Car8
circ_0000356	chr11:97953883|97956566	chr11	97953883	97956566	exon	-	556	40	52	38	14	7	6	Plxdc1
circ_0000357	chr18:64538551|64541501	chr18	64538551	64541501	exon	-	693	7	8	10	NA	NA	NA	Atp8b1
circ_0000358	chr15:64137954|64149675	chr15	64137954	64149675	exon	-	158	32	33	20	6	2	7	Asap1
circ_0000359	chr8:80784627|80800395	chr8	80784627	80800395	exon	-	1516	9	8	5	66	6	16	Gab1
circ_0000360	chr6:120870766|120876346	chr6	120870766	120876346	exon	+	214	133	143	70	173	87	217	Bcl2l13
circ_0000361	chr2:127465048|127465978	chr2	127465048	127465978	exon	-	266	53	53	40	80	29	161	Kcnip3
circ_0000362	chr8:11561418|11562334	chr8	11561418	11562334	exon	+	917	128	100	116	75	17	35	Ing1
circ_0000363	chr18:10012213|10018095	chr18	10012213	10018095	exon	-	268	9	9	8	28	10	28	Usp14
circ_0000364	chr10:59599928|59600693	chr10	59599928	59600693	exon	-	766	7	6	NA	9	6	45	Mcu
circ_0000365	chr12:77331896|77332329	chr12	77331896	77332329	exon	+	434	36	73	24	73	39	477	Fut8
circ_0000366	chrX:113139336|113140786	chrX	113139336	113140786	exon	-	198	14	9	5	22	17	35	Chm
circ_0000367	chr1:24044114|24086611	chr1	24044114	24086611	exon	-	1109	163	101	144	95	7	29	Fam135a
circ_0000368	chr4:152020190|152020708	chr4	152020190	152020708	exon	-	254	9	21	15	33	26	46	Zbtb48
circ_0000369	chr4:130718154|130719351	chr4	130718154	130719351	exon	+	288	67	87	63	93	53	225	Pum1
circ_0000370	chr2:121347264|121347642	chr2	121347264	121347642	exon	-	284	83	91	63	117	55	204	Ppip5k1
circ_0000371	chr18:5633204|5641518	chr18	5633204	5641518	exon	+	8315	8	7	2	6	18	31	Zeb1
circ_0000372	chr10:7152864|7154485	chr10	7152864	7154485	exon	-	291	3	10	NA	10	7	159	Cnksr3
circ_0000373	chr2:160670100|160690352	chr2	160670100	160690352	exon	+	455	10	8	8	NA	NA	NA	Top1
circ_0000374	chr9:77229485|77230954	chr9	77229485	77230954	exon	-	1470	NA	NA	2	35	NA	8	Mlip
circ_0000375	chr5:18308553|18308825	chr5	18308553	18308825	exon	-	185	12	17	4	25	8	69	Gnai1
circ_0000376	chr1:177102962|177248881	chr1	177102962	177248881	exon	-	589	671	631	534	404	165	185	Akt3
circ_0000377	chr11:104350487|104378826	chr11	104350487	104378826	exon	-	716	876	865	707	585	195	298	Kansl1
circ_0000378	chr5:108623260|108625091	chr5	108623260	108625091	exon	-	237	5	9	NA	12	8	36	Gak
circ_0000379	chr6:125790241|125815599	chr6	125790241	125815599	exon	+	422	4	NA	4	13	17	9	Ano2
circ_0000380	chr5:111182924|111183431	chr5	111182924	111183431	exon	+	508	30	39	28	41	25	141	Ttc28
circ_0000381	chr4:9583812|9604629	chr4	9583812	9604629	exon	-	357	28	22	11	26	8	152	Asph
circ_0000382	chr10:109841703|109863891	chr10	109841703	109863891	exon	-	1286	13	7	7	NA	2	NA	Nav3
circ_0000383	chr14:26426565|26428316	chr14	26426565	26428316	exon	-	514	12	6	7	NA	NA	NA	Slmap
circ_0000384	chr17:78788205|78791616	chr17	78788205	78791616	exon	-	251	NA	NA	NA	5	3	9	Heatr5b
circ_0000385	chr17:34732170|34734207	chr17	34732170	34734207	exon	-	983	NA	NA	NA	6	3	7	C4b
circ_0000386	chr13:63156546|63210166	chr13	63156546	63210166	exon	+	613	186	148	165	119	30	27	2010111I01Rik
circ_0000387	chr13:8835297|8837023	chr13	8835297	8837023	exon	-	383	34	43	27	85	33	55	Wdr37
circ_0000388	chr16:59503125|59506320	chr16	59503125	59506320	exon	-	264	NA	NA	NA	8	4	3	Crybg3
circ_0000389	chr1:89663661|89671271	chr1	89663661	89671271	exon	+	377	40	64	37	66	45	110	Agap1
circ_0000390	chr9:84010254|84069191	chr9	84010254	84069191	exon	+	296	2	3	NA	4	7	25	Bckdhb
circ_0000391	chr15:40752896|40774146	chr15	40752896	40774146	exon	+	261	7	50	9	36	19	122	Zfpm2
circ_0000392	chrX:159913989|159943282	chrX	159913989	159943282	exon	+	379	NA	2	NA	12	10	3	Sh3kbp1
circ_0000393	chr15:58968839|58972560	chr15	58968839	58972560	exon	-	252	18	16	8	44	9	42	Mtss1
circ_0000394	chr12:100595815|100619641	chr12	100595815	100619641	exon	-	412	258	321	173	386	269	245	Rps6ka5
circ_0000395	chr6:86710515|86711679	chr6	86710515	86711679	exon	-	229	9	14	13	29	25	27	Gmcl1
circ_0000396	chr7:27250287|27250643	chr7	27250287	27250643	exon	+	250	NA	NA	NA	6	3	5	Coq8b
circ_0000397	chr13:68887959|68982544	chr13	68887959	68982544	exon	-	360	131	57	51	39	13	5	Adcy2
circ_0000398	chr18:44510097|44519659	chr18	44510097	44519659	exon	-	286	NA	2	NA	4	2	22	Mcc
circ_0000399	chr11:110296468|110306355	chr11	110296468	110306355	exon	-	1269	9	4	12	NA	NA	NA	Abca5
circ_0000400	chr4:59481362|59501474	chr4	59481362	59501474	exon	-	1013	7	4	12	NA	NA	NA	Ptbp3
circ_0000401	chr8:120084844|120085441	chr8	120084844	120085441	exon	-	179	NA	NA	NA	2	4	7	Zdhhc7
circ_0000402	chr1:24410196|24575459	chr1	24410196	24575459	exon	-	1251	57	36	29	18	5	5	Col19a1
circ_0000403	chr6:121253762|121255409	chr6	121253762	121255409	exon	+	243	NA	NA	NA	5	4	4	Usp18
circ_0000404	chr4:59493186|59524476	chr4	59493186	59524476	exon	-	850	14	7	4	NA	NA	NA	Ptbp3
circ_0000405	chr8:35806708|35812434	chr8	35806708	35812434	exon	+	1352	211	124	74	71	30	9	Gm19410
circ_0000406	chr10:121925816|121931509	chr10	121925816	121931509	exon	-	359	61	71	30	65	79	87	Srgap1
circ_0000407	chr6:108369011|108440687	chr6	108369011	108440687	exon	+	4521	9	5	11	NA	NA	NA	Itpr1
circ_0000408	chr9:96340202|96345893	chr9	96340202	96345893	exon	-	422	65	109	65	115	57	222	Atp1b3
circ_0000409	chr5:35935552|35936132	chr5	35935552	35936132	exon	+	224	13	14	8	26	20	26	Afap1
circ_0000410	chr18:39120119|39132150	chr18	39120119	39132150	exon	+	431	26	27	21	31	23	87	Arhgap26
circ_0000411	chr16:31977680|31990465	chr16	31977680	31990465	exon	-	1897	117	79	90	49	12	33	Senp5
circ_0000412	chr14:64825601|64828668	chr14	64825601	64828668	exon	-	274	93	90	60	169	56	118	Hmbox1
circ_0000413	chrX:157853095|157890172	chrX	157853095	157890172	exon	-	1383	8	3	13	NA	NA	NA	Cnksr2
circ_0000414	chr10:116527827|116549175	chr10	116527827	116549175	exon	-	266	7	17	5	14	7	81	Cnot2
circ_0000415	chr2:59932105|59936751	chr2	59932105	59936751	exon	-	243	NA	NA	NA	3	5	4	Baz2b
circ_0000416	chr12:51655402|51661713	chr12	51655402	51661713	exon	-	260	25	21	19	44	19	68	Strn3
circ_0000417	chr15:73360026|73394744	chr15	73360026	73394744	exon	-	409	48	39	28	18	NA	6	Ptk2
circ_0000418	chr11:86607176|86665878	chr11	86607176	86665878	exon	-	938	29	16	33	10	NA	2	Vmp1
circ_0000419	chr2:34706020|34706832	chr2	34706020	34706832	exon	-	255	2	NA	4	7	5	29	Gapvd1
circ_0000420	chr15:39292102|39292312	chr15	39292102	39292312	exon	+	211	3	NA	5	10	6	30	Rims2
circ_0000421	chr15:69013358|69049461	chr15	69013358	69049461	exon	+	683	219	257	145	104	55	30	Khdrbs3
circ_0000422	chr5:127789723|127792622	chr5	127789723	127792622	exon	-	466	126	95	115	62	21	16	Tmem132d
circ_0000423	chr4:142410457|142411344	chr4	142410457	142411344	intergenic_region	-	888	111	100	64	113	87	937
circ_0000424	chr18:84432360|84563046	chr18	84432360	84563046	exon	-	4910	11	7	7	NA	NA	NA	Zfp407
circ_0000425	chr1:66399389|66401521	chr1	66399389	66401521	exon	+	192	NA	NA	NA	4	5	3	Map2
circ_0000426	chr5:147519505|147531307	chr5	147519505	147531307	exon	+	1049	5	16	10	25	17	40	Pan3
circ_0000427	chr14:48480304|48485053	chr14	48480304	48485053	exon	+	240	16	24	14	52	17	38	Tmem260
circ_0000428	chr12:85012889|85015593	chr12	85012889	85015593	exon	+	1400	3	3	3	21	5	17	Ylpm1
circ_0000429	chr16:55980595|55991618	chr16	55980595	55991618	exon	+	1481	10	4	8	NA	NA	NA	Zbtb11
circ_0000430	chr13:96030483|96048587	chr13	96030483	96048587	exon	-	333	14	9	6	28	24	15	Sv2c
circ_0000431	chr5:45775392|45795358	chr5	45775392	45795358	exon	-	276	56	53	39	131	57	48	Lcorl
circ_0000432	chr10:81420267|81420798	chr10	81420267	81420798	exon	-	532	17	8	6	12	2	107	Nfic
circ_0000433	chr9:3579518|3582700	chr9	3579518	3582700	exon	+	184	24	37	21	56	25	69	Gucy1a2
circ_0000434	chr4:138082893|138105436	chr4	138082893	138105436	exon	+	612	3	3	3	18	8	13	Eif4g3
circ_0000435	chr4:152496649|152507483	chr4	152496649	152507483	exon	+	834	7	8	5	22	7	48	Nphp4
circ_0000436	chr6:58873734|58894624	chr6	58873734	58894624	exon	+	1326	61	37	60	28	3	11	Herc3
circ_0000437	chr6:119934256|119946320	chr6	119934256	119946320	exon	-	1354	5	4	3	18	6	24	Wnk1
circ_0000438	chr9:73749482|73758677	chr9	73749482	73758677	exon	-	377	6	NA	3	10	5	32	Unc13c
circ_0000439	chr3:118781836|118811267	chr3	118781836	118811267	exon	+	529	16	39	16	133	23	17	Dpyd
circ_0000440	chr7:90401398|90407010	chr7	90401398	90407010	exon	+	350	7	10	6	NA	NA	NA	Sytl2
circ_0000441	chr1:179784090|179786131	chr1	179784090	179786131	exon	-	282	16	18	13	32	20	45	Ahctf1
circ_0000442	chr9:28675134|28675366	chr9	28675134	28675366	exon	+	233	18	22	15	27	20	68	Opcml
circ_0000443	chr5:89170751|89179844	chr5	89170751	89179844	exon	+	263	NA	5	NA	4	4	32	Slc4a4
circ_0000444	chr9:70607458|70644946	chr9	70607458	70644946	exon	-	903	55	42	54	23	6	13	Mindy2
circ_0000445	chr13:76756986|76827801	chr13	76756986	76827801	exon	+	1086	7	10	6	17	8	36	Mctp1
circ_0000446	chr3:9749456|9752486	chr3	9749456	9752486	intron	-	3031	5	4	4	4	2	62	Pag1
circ_0000447	chr15:73292035|73304547	chr15	73292035	73304547	exon	-	529	86	90	59	33	19	14	Ptk2
circ_0000448	chr14:8150927|8155345	chr14	8150927	8155345	exon	+	295	NA	NA	NA	5	6	2	Pxk
circ_0000449	chr11:86602008|86665878	chr11	86602008	86665878	exon	-	1000	24	11	17	2	NA	4	Vmp1
circ_0000450	chr16:31796866|31812824	chr16	31796866	31812824	exon	+	423	573	428	479	325	97	208	Dlg1
circ_0000451	chr2:155292690|155314599	chr2	155292690	155314599	exon	-	665	NA	NA	NA	7	4	3	Pigu
circ_0000452	chr4:128704998|128723713	chr4	128704998	128723713	exon	+	1585	NA	NA	NA	7	4	2	Phc2
circ_0000453	chr11:5791792|5794311	chr11	5791792	5794311	exon	+	244	NA	4	NA	9	4	14	Dbnl
circ_0000454	chr1:63148396|63148571	chr1	63148396	63148571	exon	-	176	27	16	15	29	13	94	Ndufs1
circ_0000455	chr2:148703061|148707205	chr2	148703061	148707205	exon	-	266	48	58	44	52	28	218	Napb
circ_0000456	chr12:21329054|21332210	chr12	21329054	21332210	exon	-	345	NA	2	NA	4	3	8	Adam17
circ_0000457	chr4:151085560|151086210	chr4	151085560	151086210	exon	-	276	2	6	3	5	4	45	Camta1
circ_0000458	chr12:84931699|84935123	chr12	84931699	84935123	exon	-	677	NA	NA	NA	5	3	6	Arel1
circ_0000459	chr11:68836150|68845424	chr11	68836150	68845424	exon	-	712	62	47	46	22	8	13	Ndel1
circ_0000460	chr14:55640385|55641588	chr14	55640385	55641588	exon	-	808	NA	NA	NA	3	3	7	Tm9sf1
circ_0000461	chr9:43040540|43044287	chr9	43040540	43044287	exon	-	167	23	40	18	60	23	76	Arhgef12
circ_0000462	chr11:75692197|75692732	chr11	75692197	75692732	exon	+	536	2	3	NA	2	8	22	Crk
circ_0000463	chr3:95346615|95348095	chr3	95346615	95348095	exon	-	428	NA	2	NA	5	13	2	Setdb1
circ_0000464	chr1:8554725|8682029	chr1	8554725	8682029	exon	-	687	58	50	68	27	8	16	Sntg1
circ_0000465	chr5:44044317|44047618	chr5	44044317	44047618	exon	-	275	NA	NA	NA	5	2	7	Prom1
circ_0000466	chr3:100578476|100620152	chr3	100578476	100620152	exon	-	843	113	89	85	66	7	18	Man1a2
circ_0000467	chr3:62758342|62772042	chr3	62758342	62772042	intergenic_region	+	13701	3	NA	NA	3	6	2
circ_0000468	chr11:26534211|26550075	chr11	26534211	26550075	exon	-	407	160	218	119	101	37	34	Vrk2
circ_0000469	chr13:9614347|9628103	chr13	9614347	9628103	exon	+	790	9	12	3	NA	NA	NA	Dip2c
circ_0000470	chr10:105321396|105323637	chr10	105321396	105323637	exon	-	350	12	8	9	11	6	76	Tmtc2
circ_0000471	chr18:59408884|59416439	chr18	59408884	59416439	exon	+	7556	74	47	32	21	6	NA
circ_0000472	chr15:12339628|12343151	chr15	12339628	12343151	exon	+	247	9	13	15	37	11	52	Golph3
circ_0000473	chr6:37000042|37058028	chr6	37000042	37058028	exon	-	1154	193	205	193	90	58	57	Dgki
circ_0000474	chr3:56057950|56082491	chr3	56057950	56082491	exon	-	599	NA	NA	2	7	2	6	Nbea
circ_0000475	chr9:108616678|108617435	chr9	108616678	108617435	exon	-	215	NA	NA	NA	7	2	6	Arih2
circ_0000476	chr17:8898861|8930559	chr17	8898861	8930559	exon	+	329	21	16	17	26	23	52	Pde10a
circ_0000477	chr12:111215325|111219921	chr12	111215325	111219921	intron	+	4597	NA	NA	NA	3	4	5	Traf3
circ_0000478	chr4:14703886|14775083	chr4	14703886	14775083	exon	-	750	NA	2	NA	3	6	6	Lrrc69
circ_0000479	chr9:73734404|73749701	chr9	73734404	73749701	exon	-	590	3	NA	2	4	3	29	Unc13c
circ_0000480	chr1:52168897|52215694	chr1	52168897	52215694	exon	-	1107	7	2	12	NA	NA	NA	Gls
circ_0000481	chr18:73657195|73658898	chr18	73657195	73658898	exon	-	288	NA	NA	NA	2	2	10	Smad4
circ_0000482	chr3:123546769|123562084	chr3	123546769	123562084	exon	-	816	20	21	8	27	4	119	Ndst3
circ_0000483	chr12:99291237|99388917	chr12	99291237	99388917	exon	-	735	3	4	NA	8	NA	45	Foxn3
circ_0000484	chr17:51775206|51809287	chr17	51775206	51809287	exon	-	1453	23	30	22	7	2	3	Satb1
circ_0000485	chr4:103844862|103958693	chr4	103844862	103958693	intron	+	113832	NA	NA	NA	4	4	4	Dab1
circ_0000486	chr9:6288490|6293937	chr9	6288490	6293937	exon	+	368	NA	NA	NA	4	4	5	Pdgfd
circ_0000487	chr16:17683159|17697694	chr16	17683159	17697694	exon	-	170	12	11	9	40	11	24	Med15
circ_0000488	chr18:44405210|44405760	chr18	44405210	44405760	exon	+	374	35	37	43	51	23	163	Dcp2
circ_0000489	chr5:132258924|132259136	chr5	132258924	132259136	exon	-	213	44	59	32	112	38	65	Auts2
circ_0000490	chr12:82311349|82342499	chr12	82311349	82342499	exon	+	1899	63	50	63	27	7	17	Sipa1l1
circ_0000491	chr4:142410457|142411616	chr4	142410457	142411616	intergenic_region	-	1160	7	14	5	16	8	63
circ_0000492	chr9:73693205|73758677	chr9	73693205	73758677	exon	-	1197	4	4	4	10	5	25	Unc13c
circ_0000493	chr14:70901489|70926072	chr14	70901489	70926072	exon	+	439	26	14	19	6	3	NA	Gfra2
circ_0000494	chr18:13715141|13717747	chr18	13715141	13717747	exon	-	248	4	4	NA	6	2	95	Zfp521
circ_0000495	chr10:105779588|105836220	chr10	105779588	105836220	exon	-	4515	10	11	4	NA	NA	NA	Mettl25
circ_0000496	chr2:167510876|167512624	chr2	167510876	167512624	exon	+	330	6	6	4	11	8	34	Rnf114
circ_0000497	chr16:90447310|90475982	chr16	90447310	90475982	exon	+	619	3	17	4	NA	NA	NA	Hunk
circ_0000498	chr9:44913221|44914811	chr9	44913221	44914811	exon	-	407	7	8	NA	8	NA	11	Atp5l
circ_0000499	chr9:47787971|47789849	chr9	47787971	47789849	exon	+	300	NA	NA	NA	7	NA	11	Cadm1
circ_0000500	chrX:13093924|13108128	chrX	13093924	13108128	exon	+	1319	28	23	28	6	4	NA	Usp9x
circ_0000501	chr1:97719834|97755971	chr1	97719834	97755971	exon	-	2591	11	9	5	NA	NA	NA	Ppip5k2
circ_0000502	chr1:174608382|174612651	chr1	174608382	174612651	exon	+	1716	16	11	11	45	14	25	Fmn2
circ_0000503	chr1:66801049|66802168	chr1	66801049	66802168	exon	-	1120	14	17	15	18	18	79	Kansl1l
circ_0000504	chr4:82327729|82383661	chr4	82327729	82383661	exon	-	683	3	NA	NA	12	2	16	Nfib
circ_0000505	chr2:146889021|146891284	chr2	146889021	146891284	exon	+	950	155	185	115	204	92	327	Kiz
circ_0000506	chr3:86291427|86417996	chr3	86291427	86417996	exon	+	5211	21	22	28	5	NA	6	Lrba
circ_0000507	chr12:75087405|75137750	chr12	75087405	75137750	exon	-	1172	21	7	21	5	NA	NA	Kcnh5
circ_0000508	chr16:89860205|89867734	chr16	89860205	89867734	exon	-	558	6	20	3	35	5	47	Tiam1
circ_0000509	chr16:37323528|37345168	chr16	37323528	37345168	exon	-	281	2	4	4	2	7	38	Stxbp5l
circ_0000510	chr5:128594208|128595764	chr5	128594208	128595764	exon	-	1557	4	18	3	NA	NA	NA	5930412G12Rik
circ_0000511	chr8:122908668|122916045	chr8	122908668	122916045	exon	-	7378	54	55	30	82	37	86	Gm20388
circ_0000512	chr10:121371144|121383443	chr10	121371144	121383443	exon	+	906	NA	NA	NA	8	2	4	Gns
circ_0000513	chr13:96088220|96088900	chr13	96088220	96088900	exon	-	681	NA	NA	NA	2	5	4	Sv2c
circ_0000514	chr5:120738295|120738843	chr5	120738295	120738843	exon	-	457	NA	NA	NA	2	5	4	Oas2
circ_0000515	chr5:147466936|147488258	chr5	147466936	147488258	exon	+	310	NA	NA	2	2	4	23	Pan3
circ_0000516	chr13:97499268|97507116	chr13	97499268	97507116	intergenic_region	+	7849	7	2	NA	14	11	11
circ_0000517	chr14:65066683|65080475	chr14	65066683	65080475	exon	-	2830	48	36	28	19	2	3	Extl3
circ_0000518	chr6:54173464|54220702	chr6	54173464	54220702	exon	+	527	NA	4	NA	6	2	71	Chn2
circ_0000519	chr5:58172350|58178930	chr5	58172350	58178930	intergenic_region	+	6581	4	6	10	NA	NA	NA
circ_0000520	chrX:23788052|23805013	chrX	23788052	23805013	exon	+	1035	6	4	11	NA	NA	2	Wdr44
circ_0000521	chr11:6313788|6317080	chr11	6313788	6317080	exon	+	295	136	152	69	159	83	246	Ogdh
circ_0000522	chr1:167830546|167832894	chr1	167830546	167832894	exon	+	251	NA	2	NA	3	9	8	Lmx1a
circ_0000523	chr4:82835446|82854115	chr4	82835446	82854115	exon	-	694	934	528	720	509	160	269	Zdhhc21
circ_0000524	chr8:46793493|46818908	chr8	46793493	46818908	exon	+	535	104	77	86	54	10	25	Irf2
circ_0000525	chr8:80788490|80800395	chr8	80788490	80800395	exon	-	1126	2	3	2	12	5	13	Gab1
circ_0000526	chr6:140543720|140568881	chr6	140543720	140568881	exon	+	1306	295	340	282	282	211	922	Plekha5
circ_0000527	chr1:57022924|57052255	chr1	57022924	57052255	intergenic_region	+	29332	11	14	19	NA	NA	3
circ_0000528	chr1:8583205|8607152	chr1	8583205	8607152	exon	-	344	111	83	87	50	22	18	Sntg1
circ_0000529	chr15:74528930|74529940	chr15	74528930	74529940	exon	+	1011	52	57	56	24	8	15	Adgrb1
circ_0000530	chr2:168705123|168710976	chr2	168705123	168710976	exon	-	368	98	132	73	109	59	314	Atp9a
circ_0000531	chr5:128268492|128275498	chr5	128268492	128275498	exon	-	7007	7	5	11	2	NA	NA	Tmem132d
circ_0000532	chr4:130718157|130719351	chr4	130718157	130719351	exon	+	285	5	3	NA	11	5	22	Pum1
circ_0000533	chr9:100834418|100848738	chr9	100834418	100848738	exon	+	303	3	NA	NA	12	6	8	Stag1
circ_0000534	chr10:53677731|53690148	chr10	53677731	53690148	exon	-	483	NA	2	NA	4	5	2	Fam184a
circ_0000535	chr6:36934637|37067385	chr6	36934637	37067385	exon	-	1632	33	37	22	11	4	4	Dgki
circ_0000536	chr2:72970155|72971514	chr2	72970155	72971514	exon	-	1360	16	20	16	31	12	72	Sp3
circ_0000537	chr16:89955936|89956107	chr16	89955936	89956107	exon	-	172	NA	NA	NA	11	NA	9	Tiam1
circ_0000538	chr14:103282598|103291362	chr14	103282598	103291362	exon	-	1024	107	78	85	61	15	10	Mycbp2
circ_0000539	chr9:62919351|62923655	chr9	62919351	62923655	exon	-	359	19	27	11	41	20	50	Pias1
circ_0000540	chr9:77138350|77217048	chr9	77138350	77217048	exon	-	708	58	43	54	30	NA	6	Mlip
circ_0000541	chr1:154799248|154799698	chr1	154799248	154799698	exon	-	451	2	NA	NA	7	2	17	Cacna1e
circ_0000542	chr12:90168920|90171586	chr12	90168920	90171586	intron	+	2667	18	9	7	21	6	85	Nrxn3
circ_0000543	chr13:9621879|9647040	chr13	9621879	9647040	exon	+	1001	NA	NA	NA	8	3	2	Dip2c
circ_0000544	chr6:86447341|86453713	chr6	86447341	86453713	exon	+	291	NA	NA	NA	8	3	2	C87436
circ_0000545	chr2:128675671|128676247	chr2	128675671	128676247	exon	-	367	11	7	11	17	5	54	Anapc1
circ_0000546	chr9:52143675|52144426	chr9	52143675	52144426	exon	-	752	NA	4	5	10	10	17	Zc3h12c
circ_0000547	chr3:50417988|50427776	chr3	50417988	50427776	exon	-	271	NA	4	2	8	13	4	Slc7a11
circ_0000548	chr9:77173959|77217048	chr9	77173959	77217048	exon	-	372	11	16	24	5	NA	NA	Mlip
circ_0000549	chr9:55757993|55762364	chr9	55757993	55762364	exon	-	203	NA	2	NA	4	2	7	Scaper
circ_0000550	chr3:95073993|95082828	chr3	95073993	95082828	exon	-	250	NA	NA	NA	3	2	8	Pip5k1a
circ_0000551	chr9:110573612|110577338	chr9	110573612	110577338	exon	+	3727	NA	NA	NA	3	2	11	Setd2
circ_0000552	chr12:4937387|4978588	chr12	4937387	4978588	exon	+	6224	10	10	4	NA	NA	NA	Atad2b
circ_0000553	chr16:9612570|9663607	chr16	9612570	9663607	exon	-	1028	8	9	NA	NA	NA	NA	Grin2a
circ_0000554	chr3:31026253|31033229	chr3	31026253	31033229	exon	+	330	NA	NA	NA	3	3	6	Prkci
circ_0000555	chr5:148203922|148236477	chr5	148203922	148236477	exon	+	473	NA	NA	NA	3	3	6	Mtus2
circ_0000556	chr8:68460924|68461851	chr8	68460924	68461851	exon	-	928	86	66	55	37	14	14	Csgalnact1
circ_0000557	chr15:98592312|98599016	chr15	98592312	98599016	exon	-	2169	12	3	8	NA	NA	NA	Adcy6
circ_0000558	chr1:8414203|8448132	chr1	8414203	8448132	exon	-	357	82	96	66	42	16	20	Sntg1
circ_0000559	chr11:87146934|87149363	chr11	87146934	87149363	exon	+	192	19	35	6	66	17	40	Trim37
circ_0000560	chr18:89028892|89037955	chr18	89028892	89037955	exon	+	284	4	NA	NA	2	7	21	Rttn
circ_0000561	chr1:176840285|176888787	chr1	176840285	176888787	intron	+	11620	9	4	7	NA	NA	NA	Sdccag8
circ_0000562	chr18:63671582|63682307	chr18	63671582	63682307	exon	-	742	7	8	6	NA	NA	NA	Txnl1
circ_0000563	chr11:6313788|6316855	chr11	6313788	6316855	exon	+	283	NA	NA	NA	7	NA	11	Ogdh
circ_0000564	chr16:89833010|89843334	chr16	89833010	89843334	exon	-	394	NA	2	NA	3	NA	14	Tiam1
circ_0000565	chr11:62438338|62438515	chr11	62438338	62438515	exon	-	178	2	NA	NA	6	2	5	Ncor1
circ_0000566	chr5:22103224|22287003	chr5	22103224	22287003	exon	-	917	NA	3	NA	6	2	6	Reln
circ_0000567	chr10:92994622|93025537	chr10	92994622	93025537	exon	-	1229	12	5	4	NA	NA	NA	Cfap54
circ_0000568	chr16:13629583|13647299	chr16	13629583	13647299	exon	-	222	101	151	65	161	96	156	Parn
circ_0000569	chr6:73092041|73114709	chr6	73092041	73114709	exon	-	1065	9	5	7	NA	NA	NA	Dnah6
circ_0000570	chr7:139477995|139481719	chr7	139477995	139481719	exon	+	189	22	15	9	23	11	83	Inpp5a
circ_0000571	chr9:34536916|34585538	chr9	34536916	34585538	intron	+	48623	2	3	3	8	4	27	Kirrel3
circ_0000572	chr10:76419978|76423225	chr10	76419978	76423225	exon	-	1023	3	10	7	NA	NA	NA	Pcnt
circ_0000573	chr10:121279098|121306883	chr10	121279098	121306883	exon	-	997	124	109	109	79	20	29	Tbc1d30
circ_0000574	chr4:9583812|9610938	chr4	9583812	9610938	exon	-	528	112	122	82	127	53	328	Asph
circ_0000575	chr1:43131652|43153254	chr1	43131652	43153254	exon	-	524	2	10	8	NA	NA	NA	Fhl2
circ_0000576	chr1:8583205|8682029	chr1	8583205	8682029	exon	-	648	45	33	40	15	6	9	Sntg1
circ_0000577	chr4:127193075|127200336	chr4	127193075	127200336	exon	+	1514	41	55	56	24	9	11	Dlgap3
circ_0000578	chr13:68796530|68982544	chr13	68796530	68982544	exon	-	510	14	5	4	NA	NA	NA	Adcy2
circ_0000579	chr9:66526939|66566903	chr9	66526939	66566903	exon	-	1005	NA	2	NA	5	3	14	Usp3
circ_0000580	chr12:51759219|51761170	chr12	51759219	51761170	exon	-	380	NA	NA	3	3	6	18	Hectd1
circ_0000581	chr15:68995052|69029910	chr15	68995052	69029910	exon	+	719	36	65	20	10	8	4	Khdrbs3
circ_0000582	chr7:89969571|89972323	chr7	89969571	89972323	exon	-	367	18	29	21	29	27	75	Eed
circ_0000583	chr2:104430727|104446635	chr2	104430727	104446635	exon	-	2005	8	7	5	2	NA	NA	Hipk3
circ_0000584	chr3:65356264|65358342	chr3	65356264	65358342	exon	+	302	3	7	NA	9	14	14	Kcnab1
circ_0000585	chr4:109883636|109935698	chr4	109883636	109935698	exon	+	601	130	152	94	66	23	54	Faf1
circ_0000586	chr5:101791475|101798516	chr5	101791475	101798516	exon	+	335	31	44	22	14	4	3	Cds1
circ_0000587	chr3:51855499|51857076	chr3	51855499	51857076	exon	-	1578	29	32	14	41	28	51	Maml3
circ_0000588	chr10:63287519|63288009	chr10	63287519	63288009	exon	+	172	NA	NA	NA	7	2	4	Herc4
circ_0000589	chr9:7186768|7189253	chr9	7186768	7189253	exon	+	255	24	28	27	56	23	58	Dcun1d5
circ_0000590	chr15:99149634|99174451	chr15	99149634	99174451	exon	+	536	12	6	5	NA	NA	NA	Spats2
circ_0000591	chr9:59801914|59843138	chr9	59801914	59843138	exon	+	1223	367	218	277	214	39	89	Myo9a
circ_0000592	chr18:61517995|61524003	chr18	61517995	61524003	exon	-	469	2	5	5	9	8	29	Arhgef37
circ_0000593	chr16:9636813|9669910	chr16	9636813	9669910	intron	-	8332	7	13	13	3	NA	NA	Grin2a
circ_0000594	chr1:133753089|133753749	chr1	133753089	133753749	exon	-	661	78	74	31	234	39	56	Atp2b4
circ_0000595	chr1:106006015|106019905	chr1	106006015	106019905	exon	+	422	18	17	10	26	8	90	Zcchc2
circ_0000596	chr6:36894776|37059004	chr6	36894776	37059004	intron	-	2801	10	5	6	NA	NA	NA	Dgki
circ_0000597	chr17:29166718|29184027	chr17	29166718	29184027	exon	-	339	NA	NA	NA	8	5	NA	Cpne5
circ_0000598	chr18:73794446|73805169	chr18	73794446	73805169	exon	-	744	NA	NA	NA	9	5	NA	Me2
circ_0000599	chr19:22766634|22793454	chr19	22766634	22793454	exon	+	299	14	40	25	61	13	115	Trpm3
circ_0000600	chr15:91764632|91787126	chr15	91764632	91787126	exon	+	1282	50	21	45	16	5	9	Lrrk2
circ_0000601	chr9:8609700|8610474	chr9	8609700	8610474	exon	+	775	25	20	21	8	2	4	Trpc6
circ_0000602	chr5:62611704|62636069	chr5	62611704	62636069	exon	-	558	58	52	49	30	6	5	Arap2
circ_0000603	chr15:54897681|54919698	chr15	54897681	54919698	exon	-	741	9	10	18	NA	2	NA	Enpp2
circ_0000604	chr5:32819866|32822138	chr5	32819866	32822138	exon	-	351	78	104	71	101	49	250	Gm20671
circ_0000605	chr16:17373350|17389457	chr16	17373350	17389457	exon	-	700	632	582	484	416	125	224	Pi4ka
circ_0000606	chr16:90464141|90475982	chr16	90464141	90475982	exon	+	427	43	124	45	27	6	29	Hunk
circ_0000607	chr11:4780578|4820493	chr11	4780578	4820493	exon	-	1671	8	6	7	NA	NA	NA	Nf2
circ_0000608	chr11:61886700|61904859	chr11	61886700	61904859	exon	-	858	6	6	9	NA	NA	3	Akap10
circ_0000609	chr15:78671856|78674740	chr15	78671856	78674740	exon	-	2885	52	40	34	21	4	9	Elfn2
circ_0000610	chr8:90270229|90274694	chr8	90270229	90274694	exon	-	318	NA	NA	NA	10	4	NA	Tox3
circ_0000611	chr8:118068272|118140127	chr8	118068272	118140127	intergenic_region	+	71856	7	9	7	NA	NA	NA
circ_0000612	chr11:75264757|75266364	chr11	75264757	75266364	exon	+	1608	33	36	27	11	2	10	Rtn4rl1
circ_0000613	chr3:57769040|57796295	chr3	57769040	57796295	exon	+	305	10	19	19	3	NA	4	Rnf13
circ_0000614	chr15:39506966|39511374	chr15	39506966	39511374	exon	+	337	3	3	3	9	5	19	Rims2
circ_0000615	chr6:91085859|91087983	chr6	91085859	91087983	exon	-	284	NA	NA	NA	3	5	2	Nup210
circ_0000616	chr5:65565989|65594548	chr5	65565989	65594548	exon	+	465	208	278	168	253	124	541	Ube2k
circ_0000617	chr2:112922425|112926976	chr2	112922425	112926976	exon	-	296	45	98	23	111	106	34	Ryr3
circ_0000618	chr15:12136396|12184166	chr15	12136396	12184166	exon	+	3116	41	36	24	14	3	7	Zfr
circ_0000619	chr14:14745968|14760341	chr14	14745968	14760341	exon	+	616	2	4	2	6	10	11	Slc4a7
circ_0000620	chr15:39610064|39616510	chr15	39610064	39616510	exon	+	6447	NA	NA	2	6	2	24	Rims2
circ_0000621	chr4:57024338|57032240	chr4	57024338	57032240	exon	-	293	5	11	4	11	6	54	Epb41l4b
circ_0000622	chrX:129801395|129827670	chrX	129801395	129827670	intron	+	6642	NA	NA	NA	7	4	2	Diaph2
circ_0000623	chr1:89627761|89634294	chr1	89627761	89634294	exon	+	363	53	65	42	87	38	120	Agap1
circ_0000624	chr11:86661123|86665878	chr11	86661123	86665878	exon	-	440	201	145	172	88	36	85	Vmp1
circ_0000625	chr14:26962806|26964957	chr14	26962806	26964957	exon	-	231	NA	NA	2	4	7	9	Appl1
circ_0000626	chr1:78688237|78692220	chr1	78688237	78692220	exon	+	427	12	5	4	NA	NA	NA	Acsl3
circ_0000627	chr14:124130387|124136292	chr14	124130387	124136292	intron	-	2291	NA	NA	4	5	3	28	Fgf14
circ_0000628	chr1:52708164|52709755	chr1	52708164	52709755	exon	-	1592	254	220	189	376	73	566	Mfsd6
circ_0000629	chr16:31153706|31160388	chr16	31153706	31160388	exon	-	232	104	125	46	236	79	82	Acap2
circ_0000630	chr11:12309614|12378359	chr11	12309614	12378359	exon	-	851	66	23	51	16	9	10	Cobl
circ_0000631	chr11:5722802|5726857	chr11	5722802	5726857	exon	-	188	3	NA	3	13	9	9	Urgcp
circ_0000632	chr5:24866079|24871092	chr5	24866079	24871092	exon	-	279	6	3	5	7	5	47	Prkag2
circ_0000633	chr11:59421525|59438513	chr11	59421525	59438513	exon	-	1134	86	65	55	27	14	23	Snap47
circ_0000634	chrX:151293765|151334013	chrX	151293765	151334013	exon	-	454	3	6	5	4	11	31	A230072E10Rik
circ_0000635	chr11:88073057|88078555	chr11	88073057	88078555	exon	+	1096	76	60	45	31	9	18	Vezf1
circ_0000636	chr11:52236837|52242660	chr11	52236837	52242660	exon	+	171	8	9	5	16	15	20	Skp1a
circ_0000637	chr4:42871557|42873355	chr4	42871557	42873355	intron	+	1799	115	93	70	48	6	42
circ_0000638	chr7:143358710|143363694	chr7	143358710	143363694	exon	+	280	4	NA	NA	7	7	9	Kcnq1
circ_0000639	chr14:54507634|54508956	chr14	54507634	54508956	exon	-	379	NA	NA	NA	3	NA	14	Prmt5
circ_0000640	chrX:71101485|71121468	chrX	71101485	71121468	exon	+	2184	NA	NA	NA	3	NA	13	Mamld1
circ_0000641	chrX:159816577|159817298	chrX	159816577	159817298	exon	+	187	12	3	NA	31	18	5	Sh3kbp1
circ_0000642	chr8:111101386|111102090	chr8	111101386	111102090	intron	+	705	NA	NA	NA	4	2	7	Pdpr
circ_0000643	chr9:81975208|81979257	chr9	81975208	81979257	intron	+	4050	NA	NA	NA	4	2	6	Mei4
circ_0000644	chr6:31418931|31478056	chr6	31418931	31478056	exon	+	1427	148	97	96	83	12	22	Mkln1
circ_0000645	chr18:65651560|65656632	chr18	65651560	65656632	exon	+	445	2200	2473	1798	1595	564	796	Zfp532
circ_0000646	chrX:20186060|20188920	chrX	20186060	20188920	exon	-	190	23	27	21	32	10	107	Slc9a7
circ_0000647	chr5:148506446|148512002	chr5	148506446	148512002	exon	-	274	40	50	37	91	45	48	Ubl3
circ_0000648	chr16:7224311|7306461	chr16	7224311	7306461	exon	+	646	4	NA	NA	7	9	7	Rbfox1
circ_0000649	chr12:44282578|44311595	chr12	44282578	44311595	exon	+	2416	58	62	47	22	11	14	Pnpla8
circ_0000650	chr3:135655500|135669339	chr3	135655500	135669339	exon	-	326	362	432	230	408	255	491	Nfkb1
circ_0000651	chr1:152866581|152870791	chr1	152866581	152870791	exon	-	283	NA	NA	NA	3	3	5	Smg7
circ_0000652	chr2:13899821|13975648	chr2	13899821	13975648	intron	-	75828	NA	NA	NA	4	4	5	Hacd1
circ_0000653	chr6:137519443|137528592	chr6	137519443	137528592	exon	-	674	NA	NA	NA	3	3	5	Eps8
circ_0000654	chr16:89877038|89885125	chr16	89877038	89885125	exon	-	621	29	58	26	62	20	132	Tiam1
circ_0000655	chr1:135584555|135585355	chr1	135584555	135585355	exon	-	801	NA	NA	2	5	5	10	Nav1
circ_0000656	chr2:181782541|181790579	chr2	181782541	181790579	exon	+	187	NA	NA	NA	2	2	8	Myt1
circ_0000657	chr14:103275789|103291362	chr14	103275789	103291362	exon	-	1272	508	415	395	376	60	118	Mycbp2
circ_0000658	chr16:31796866|31838226	chr16	31796866	31838226	exon	+	818	7	9	5	NA	NA	NA	Dlg1
circ_0000659	chr4:65535850|65542784	chr4	65535850	65542784	intron	-	5372	4	9	6	5	3	67	Astn2
circ_0000660	chr11:80220258|80234030	chr11	80220258	80234030	exon	+	503	9	6	5	NA	2	NA	Rhot1
circ_0000661	chr15:21480226|21537670	chr15	21480226	21537670	exon	+	730	9	6	6	NA	NA	NA	Cdh12
circ_0000662	chr10:81532396|81533406	chr10	81532396	81533406	exon	-	284	8	5	2	10	7	29	Gna11
circ_0000663	chr9:123427447|123441601	chr9	123427447	123441601	exon	+	742	NA	NA	NA	2	3	6	Lars2
circ_0000664	chrX:105175990|105176257	chrX	105175990	105176257	intergenic_region	-	268	31	33	17	84	25	32
circ_0000665	chr4:135327092|135329517	chr4	135327092	135329517	exon	-	277	2	5	NA	10	7	15	Srrm1
circ_0000666	chr8:72319426|72320242	chr8	72319426	72320242	exon	+	817	NA	NA	NA	NA	4	10	Klf2
circ_0000667	chr2:10042427|10042669	chr2	10042427	10042669	exon	-	243	NA	NA	NA	NA	2	12	Taf3
circ_0000668	chr9:34911784|35001005	chr9	34911784	35001005	exon	+	687	NA	NA	NA	NA	2	13	Kirrel3
circ_0000669	chr16:93799907|93800247	chr16	93799907	93800247	exon	+	257	11	8	9	12	3	78	Dopey2
circ_0000670	chr4:42810121|42873355	chr4	42810121	42873355	intergenic_region	+	63235	18	12	13	2	NA	2
circ_0000671	chr11:62146306|62161910	chr11	62146306	62161910	exon	+	586	136	144	121	125	61	503	Specc1
circ_0000672	chr11:12343744|12378359	chr11	12343744	12378359	exon	-	712	537	222	333	191	99	53	Cobl
circ_0000673	chrX:69544409|69545269	chrX	69544409	69545269	exon	+	861	87	69	72	205	52	80	Aff2
circ_0000674	chr1:125568547|125579327	chr1	125568547	125579327	exon	+	571	117	126	88	51	17	52	Slc35f5
circ_0000675	chr8:81715201|81770924	chr8	81715201	81770924	exon	+	620	26	21	16	44	22	37	Inpp4b
circ_0000676	chr4:37067618|37095824	chr4	37067618	37095824	intergenic_region	+	28207	25	12	31	8	NA	3
circ_0000677	chr15:73309815|73394744	chr15	73309815	73394744	exon	-	777	12	17	11	3	NA	NA	Ptk2
circ_0000678	chr1:8554725|8607152	chr1	8554725	8607152	exon	-	383	152	142	154	97	38	27	Sntg1
circ_0000679	chr3:157972232|157975294	chr3	157972232	157975294	exon	+	199	2	5	4	9	6	27	Ankrd13c
circ_0000680	chr14:23526725|23591681	chr14	23526725	23591681	exon	-	621	80	78	122	45	23	17	Kcnma1
circ_0000681	chr18:75080203|75082507	chr18	75080203	75082507	exon	+	269	61	55	64	83	40	155	Dym
circ_0000682	chr17:66089232|66089493	chr17	66089232	66089493	exon	-	180	NA	NA	NA	NA	5	6	Ndufv2
circ_0000683	chr1:55695745|55715603	chr1	55695745	55715603	exon	+	2865	21	29	14	6	NA	3	Plcl1
circ_0000684	chr1:5117390|5143851	chr1	5117390	5143851	exon	+	572	11	5	6	NA	NA	NA	Atp6v1h
circ_0000685	chr15:73257034|73268893	chr15	73257034	73268893	exon	-	698	361	408	283	229	84	120	Ptk2
circ_0000686	chr3:106531137|106539603	chr3	106531137	106539603	exon	-	704	117	133	77	172	56	227	Cept1
circ_0000687	chr18:39120119|39150118	chr18	39120119	39150118	exon	+	510	392	340	236	369	204	618	Arhgap26
circ_0000688	chr17:27450125|27454622	chr17	27450125	27454622	exon	-	432	29	22	15	17	17	312	Grm4
circ_0000689	chr12:98489905|98496310	chr12	98489905	98496310	exon	-	279	9	21	6	26	5	169	Kcnk10
circ_0000690	chr12:85040573|85043060	chr12	85040573	85043060	exon	+	823	NA	NA	NA	5	3	4	Ylpm1
circ_0000691	chr2:37936619|37961742	chr2	37936619	37961742	exon	-	228	NA	NA	NA	5	3	3	Dennd1a
circ_0000692	chr10:92103706|92136690	chr10	92103706	92136690	exon	-	961	36	40	18	73	32	37	Rmst
circ_0000693	chr13:93939227|93940708	chr13	93939227	93940708	exon	+	366	2	NA	NA	10	NA	7	Arsb
circ_0000694	chr2:148703061|148707023	chr2	148703061	148707023	exon	-	219	13	14	7	16	10	55	Napb
circ_0000695	chr8:25735745|25749847	chr8	25735745	25749847	exon	-	1083	62	77	67	36	13	21	Ddhd2
circ_0000696	chr7:62019949|62191201	chr7	62019949	62191201	intergenic_region	-	171253	5	7	7	2	NA	NA
circ_0000697	chr12:75087405|75087831	chr12	75087405	75087831	exon	-	427	77	41	59	26	12	10	Kcnh5
circ_0000698	chr13:93341756|93356079	chr13	93341756	93356079	exon	+	522	1645	937	1065	725	380	286	Homer1
circ_0000699	chr4:102487211|102506042	chr4	102487211	102506042	exon	+	353	16	12	8	23	10	46	Pde4b
circ_0000700	chr7:116363349|116388121	chr7	116363349	116388121	exon	-	1377	10	9	12	2	NA	NA	Pik3c2a
circ_0000701	chr3:25912642|25920237	chr3	25912642	25920237	exon	-	213	21	12	9	25	22	34	Nlgn1
circ_0000702	chr3:152747601|152766523	chr3	152747601	152766523	exon	+	258	7	14	10	16	15	33	Pigk
circ_0000703	chr2:135907499|135910244	chr2	135907499	135910244	exon	+	285	8	4	5	8	4	47	Plcb4
circ_0000704	chr1:24410196|24510887	chr1	24410196	24510887	exon	-	288	78	40	56	34	8	9	Col19a1
circ_0000705	chr15:39345310|39345620	chr15	39345310	39345620	exon	+	311	67	70	48	83	35	171	Rims2
circ_0000706	chr15:23173451|23173929	chr15	23173451	23173929	exon	+	479	14	23	11	27	6	220	Cdh18
circ_0000707	chr13:55233895|55248077	chr13	55233895	55248077	exon	+	2869	321	392	258	195	35	190	Nsd1
circ_0000708	chr9:49506853|49507653	chr9	49506853	49507653	exon	-	801	33	20	13	52	23	38	Ncam1
circ_0000709	chr7:59877283|59902706	chr7	59877283	59902706	intron	-	25424	NA	4	NA	14	4	12	Snhg14
circ_0000710	chr19:6454979|6455280	chr19	6454979	6455280	exon	+	302	7	12	6	20	8	39	Nrxn2
circ_0000711	chr3:158353265|158465836	chr3	158353265	158465836	intron	-	13424	NA	NA	NA	NA	6	4	Lrrc7
circ_0000712	chr8:64093869|64102015	chr8	64093869	64102015	exon	-	410	NA	NA	NA	NA	6	4	Tll1
circ_0000713	chr1:91384565|91385346	chr1	91384565	91385346	exon	-	201	12	13	15	24	12	58	Ilkap
circ_0000714	chr4:150431523|150439468	chr4	150431523	150439468	exon	+	197	49	88	36	64	42	173	Rere
circ_0000715	chr17:70583068|70662809	chr17	70583068	70662809	intron	+	10733	14	15	14	3	NA	4	Dlgap1
circ_0000716	chr10:31534663|31534896	chr10	31534663	31534896	exon	-	234	6	13	9	29	16	16	Rnf217
circ_0000717	chr13:89991073|89992606	chr13	89991073	89992606	exon	-	245	15	22	NA	37	25	24	Xrcc4
circ_0000718	chr4:87073188|87076157	chr4	87073188	87076157	exon	-	148	23	35	17	53	41	27	Slc24a2
circ_0000719	chr2:112900800|112912403	chr2	112900800	112912403	exon	-	896	NA	5	NA	12	9	6	Ryr3
circ_0000720	chr2:69977719|69993812	chr2	69977719	69993812	exon	+	822	35	39	40	17	7	6	Ubr3
circ_0000721	chr16:20656543|20657609	chr16	20656543	20657609	exon	+	382	89	69	60	94	56	140	Psmd2
circ_0000722	chr11:80223903|80227332	chr11	80223903	80227332	exon	+	233	35	37	10	52	30	46	Rhot1
circ_0000723	chr9:20444259|20444985	chr9	20444259	20444985	exon	-	201	8	5	4	5	3	57	Zfp26
circ_0000724	chr6:38461475|38479193	chr6	38461475	38479193	exon	+	933	2	NA	NA	8	4	7	Ubn2
circ_0000725	chr11:94036600|94048558	chr11	94036600	94048558	exon	+	317	24	26	18	50	23	38	Spag9
circ_0000726	chr13:101170315|101172265	chr13	101170315	101172265	intergenic_region	+	1951	5	NA	NA	3	5	81
circ_0000727	chr11:106208006|106213361	chr11	106208006	106213361	exon	-	752	NA	NA	NA	5	4	3	Ccdc47
circ_0000728	chr9:65686196|65687973	chr9	65686196	65687973	exon	+	334	24	35	27	40	28	69	Oaz2
circ_0000729	chr8:120553584|120553802	chr8	120553584	120553802	exon	+	219	16	33	8	18	33	55	Gm20388
circ_0000730	chr1:140425193|140450304	chr1	140425193	140450304	exon	+	656	92	92	85	59	15	17	Kcnt2
circ_0000731	chr16:31988940|31990465	chr16	31988940	31990465	exon	-	1526	10	8	4	NA	NA	NA	Senp5
circ_0000732	chr1:75260571|75262373	chr1	75260571	75262373	exon	-	262	NA	NA	NA	6	3	2	Ptprn
circ_0000733	chr3:27537949|27643089	chr3	27537949	27643089	exon	-	827	NA	NA	NA	6	3	2	Fndc3b
circ_0000734	chr9:55655905|55685995	chr9	55655905	55685995	exon	-	240	NA	NA	NA	7	3	2	Scaper
circ_0000735	chr16:41888915|41955352	chr16	41888915	41955352	exon	+	359	8	10	4	16	6	34	Lsamp
circ_0000736	chr2:5882581|5891355	chr2	5882581	5891355	exon	-	387	9	7	3	NA	NA	NA	Sec61a2
circ_0000737	chr14:78933666|79026077	chr14	78933666	79026077	exon	+	1698	54	77	57	29	6	30	Vwa8
circ_0000738	chr7:62094599|62119043	chr7	62094599	62119043	exon	-	870	10	6	5	3	NA	NA	Gm9801
circ_0000739	chr4:88121270|88232782	chr4	88121270	88232782	exon	+	1952	30	30	20	8	3	8	Focad
circ_0000740	chr5:25347361|25349940	chr5	25347361	25349940	exon	-	249	133	147	95	188	67	273	Kmt2c
circ_0000741	chr19:40393388|40402310	chr19	40393388	40402310	exon	-	251	10	10	14	23	28	17	Sorbs1
circ_0000742	chr10:116517317|116549105	chr10	116517317	116549105	exon	-	491	30	22	24	44	28	56	Cnot2
circ_0000743	chr9:86422841|86435353	chr9	86422841	86435353	exon	-	413	3	NA	NA	5	NA	23	Ube2cbp
circ_0000744	chr13:103833498|103835028	chr13	103833498	103835028	exon	-	1531	NA	NA	NA	4	NA	11	Erbin
circ_0000745	chr14:26603048|26616958	chr14	26603048	26616958	exon	+	750	NA	3	NA	4	NA	11	Dennd6a
circ_0000746	chr18:33107880|33129833	chr18	33107880	33129833	exon	+	219	2	3	NA	10	5	11	Camk4
circ_0000747	chr15:95346762|95385156	chr15	95346762	95385156	exon	-	450	237	268	155	158	49	51	Nell2
circ_0000748	chr8:123382527|123383443	chr8	123382527	123383443	exon	+	917	179	213	166	241	97	467	Gm20388
circ_0000749	chr2:77450151|77503682	chr2	77450151	77503682	exon	-	417	NA	2	NA	3	2	13	Zfp385b
circ_0000750	chr3:126770785|126801761	chr3	126770785	126801761	exon	+	643	NA	NA	NA	3	NA	14	Camk2d
circ_0000751	chr19:7456300|7467867	chr19	7456300	7467867	exon	-	2181	41	45	40	13	5	19	Rtn3
circ_0000752	chr14:106216570|106218181	chr14	106216570	106218181	intergenic_region	+	1612	NA	NA	NA	4	5	2
circ_0000753	chr3:142303943|142314448	chr3	142303943	142314448	exon	-	672	NA	NA	NA	8	NA	11	Pdlim5
circ_0000754	chrX:95100957|95112546	chrX	95100957	95112546	exon	-	372	8	6	6	NA	NA	NA	Arhgef9
circ_0000755	chr4:125089875|125090147	chr4	125089875	125090147	exon	+	134	NA	2	NA	8	5	5	Meaf6
circ_0000756	chr2:162135212|162135505	chr2	162135212	162135505	exon	-	294	4	6	NA	10	2	32	Ptprt
circ_0000757	chr7:16511193|16512485	chr7	16511193	16512485	exon	-	210	NA	3	2	4	3	19	Arhgap35
circ_0000758	chr3:68494574|68495257	chr3	68494574	68495257	exon	+	684	88	119	79	57	16	18	Gm21949
circ_0000759	chr11:108923152|108924102	chr11	108923152	108924102	exon	+	951	7	6	NA	14	9	15	Axin2
circ_0000760	chr4:130727998|130747129	chr4	130727998	130747129	exon	+	789	8	14	15	3	NA	NA	Pum1
circ_0000761	chr1:177096967|177248881	chr1	177096967	177248881	exon	-	721	240	128	186	100	50	59	Akt3
circ_0000762	chr1:21457404|21535187	chr1	21457404	21535187	exon	-	1036	18	6	12	NA	2	NA	Kcnq5
circ_0000763	chr2:68934515|68947357	chr2	68934515	68947357	exon	+	237	25	27	22	49	24	42	Cers6
circ_0000764	chr12:85925640|85999961	chr12	85925640	85999961	intron	+	5157	NA	NA	NA	2	NA	13	Ttll5
circ_0000765	chr1:162285997|162313696	chr1	162285997	162313696	exon	-	501	12	23	11	35	11	45	Dnm3
circ_0000766	chr11:78335427|78335634	chr11	78335427	78335634	exon	+	208	NA	NA	NA	NA	3	11	Pigs
circ_0000767	chr11:85509428|85531943	chr11	85509428	85531943	exon	+	416	NA	NA	NA	NA	3	11	Bcas3
circ_0000768	chr16:24761593|24762276	chr16	24761593	24762276	exon	+	684	NA	NA	NA	NA	3	9	Lpp
circ_0000769	chr5:20543585|20569354	chr5	20543585	20569354	exon	+	576	250	282	169	163	58	68	Magi2
circ_0000770	chr1:190871592|190888764	chr1	190871592	190888764	exon	-	570	287	192	176	151	55	73	Rps6kc1
circ_0000771	chr9:65034875|65055951	chr9	65034875	65055951	exon	+	1607	9	5	6	NA	NA	NA	Dpp8
circ_0000772	chr11:21689568|21748941	chr11	21689568	21748941	exon	+	1428	17	24	21	9	2	2	Wdpcp
circ_0000773	chr6:115439840|115441661	chr6	115439840	115441661	exon	+	398	4	6	10	2	NA	NA	Pparg
circ_0000774	chr10:105413217|105413787	chr10	105413217	105413787	exon	-	571	18	12	12	10	6	93	Tmtc2
circ_0000775	chr5:125622461|125623352	chr5	125622461	125623352	exon	+	892	70	88	73	57	8	12	Tmem132b
circ_0000776	chr7:16883127|16883510	chr7	16883127	16883510	exon	+	250	74	62	36	103	62	64	Dact3
circ_0000777	chr1:177067211|177248881	chr1	177067211	177248881	exon	-	979	99	65	79	44	13	31	Akt3
circ_0000778	chr5:137523799|137524413	chr5	137523799	137524413	exon	+	455	2	NA	5	4	6	26	Gigyf1
circ_0000779	chrX:151565372|151573516	chrX	151565372	151573516	exon	+	784	3	8	2	15	3	29	Phf8
circ_0000780	chr1:22421741|22468321	chr1	22421741	22468321	exon	-	848	NA	NA	NA	NA	5	8	Rims1
circ_0000781	chr10:83506598|83512437	chr10	83506598	83512437	exon	-	547	NA	NA	NA	NA	4	7	Aldh1l2
circ_0000782	chr14:25572020|25581673	chr14	25572020	25581673	exon	+	329	7	3	5	6	5	45	Zmiz1
circ_0000783	chr17:63896018|64037664	chr17	63896018	64037664	exon	+	1986	57	51	25	20	7	9	Fer
circ_0000784	chr9:99040921|99042669	chr9	99040921	99042669	exon	-	279	9	9	4	16	7	32	Pik3cb
circ_0000785	chr2:70105377|70126992	chr2	70105377	70126992	exon	+	428	NA	NA	NA	4	6	NA	Myo3b
circ_0000786	chr11:119743867|119756414	chr11	119743867	119756414	exon	+	323	2	NA	NA	3	NA	25	Rptor
circ_0000787	chr16:8879745|8889631	chr16	8879745	8889631	intergenic_region	+	9887	2	2	3	4	2	30
circ_0000788	chr12:30226768|30236719	chr12	30226768	30236719	intron	-	410	NA	3	NA	3	2	6	Sntg2
circ_0000789	chr14:72599066|72683771	chr14	72599066	72683771	exon	-	291	NA	NA	NA	3	2	7	Fndc3a
circ_0000790	chr5:43187533|43191404	chr5	43187533	43191404	exon	-	369	10	14	9	6	5	98	Gm7854
circ_0000791	chr2:68263235|68410141	chr2	68263235	68410141	exon	-	1287	292	85	171	135	12	56	Stk39
circ_0000792	chr7:51887912|51936617	chr7	51887912	51936617	exon	+	705	8	8	4	NA	NA	NA	Gas2
circ_0000793	chr10:92829653|92878612	chr10	92829653	92878612	exon	-	1154	267	173	238	196	35	40	Cfap54
circ_0000794	chr3:32861771|32876972	chr3	32861771	32876972	exon	+	423	8	6	4	NA	NA	NA	Usp13
circ_0000795	chr5:128797031|128803963	chr5	128797031	128803963	exon	-	1137	8	6	4	NA	NA	NA	Rimbp2
circ_0000796	chr13:59495333|59495649	chr13	59495333	59495649	exon	-	236	NA	NA	NA	2	2	7	Agtpbp1
circ_0000797	chr7:130464131|130516168	chr7	130464131	130516168	exon	-	1145	154	104	131	84	29	28	Ate1
circ_0000798	chr4:76102955|76140702	chr4	76102955	76140702	exon	-	1470	4	5	8	NA	NA	NA	Ptprd
circ_0000799	chr8:77382725|77450923	chr8	77382725	77450923	exon	-	1074	20	17	12	5	NA	3	Arhgap10
circ_0000800	chr1:39263319|39300733	chr1	39263319	39300733	exon	+	388	674	450	480	280	180	84	Npas2
circ_0000801	chr2:77089070|77108479	chr2	77089070	77108479	exon	-	312	3	3	4	13	10	8	Ccdc141
circ_0000802	chr17:63896018|63957317	chr17	63896018	63957317	exon	+	17132	6	3	8	NA	NA	NA	Fer
circ_0000803	chr9:113671757|113700023	chr9	113671757	113700023	exon	-	1432	6	4	8	NA	NA	NA	Pdcd6ip
circ_0000804	chr2:26913913|26914247	chr2	26913913	26914247	exon	-	236	NA	NA	NA	4	2	5	Surf1
circ_0000805	chr3:146463185|146493843	chr3	146463185	146493843	exon	-	1519	NA	4	NA	5	2	5	Spata1
circ_0000806	chr6:38743076|38747997	chr6	38743076	38747997	exon	-	516	2	NA	NA	4	2	6	Hipk2
circ_0000807	chr14:122701055|122738004	chr14	122701055	122738004	exon	+	317	47	39	31	45	12	175	Pcca
circ_0000808	chr7:28458627|28460063	chr7	28458627	28460063	exon	+	1437	2	6	9	NA	NA	NA	Lrfn1
circ_0000809	chr2:130717261|130719975	chr2	130717261	130719975	exon	-	223	23	18	10	36	18	41	4930402H24Rik
circ_0000810	chr15:64311618|64349913	chr15	64311618	64349913	exon	-	944	10	9	2	NA	NA	NA	Asap1
circ_0000811	chr5:30252710|30256340	chr5	30252710	30256340	exon	+	338	NA	2	3	2	2	18	Selenoi
circ_0000812	chr7:98243949|98259457	chr7	98243949	98259457	exon	-	230	NA	5	NA	9	4	13	Acer3
circ_0000813	chr4:40216355|40217487	chr4	40216355	40217487	exon	-	294	NA	NA	NA	NA	5	6	Ddx58
circ_0000814	chr4:150468695|150477468	chr4	150468695	150477468	exon	+	308	76	95	66	103	71	135	Rere
circ_0000815	chr4:132656693|132667234	chr4	132656693	132667234	exon	+	220	2	NA	NA	3	3	4	Eya3
circ_0000816	chr5:36571296|36572037	chr5	36571296	36572037	exon	-	742	72	100	65	94	57	178	Tbc1d14
circ_0000817	chr2:62837066|62877357	chr2	62837066	62877357	exon	-	821	48	22	29	17	3	6	Kcnh7
circ_0000818	chr8:32351038|32351552	chr8	32351038	32351552	intron	-	515	4	2	3	16	9	6	Nrg1
circ_0000819	chr19:11923801|11925226	chr19	11923801	11925226	exon	+	308	16	23	5	25	20	34	Patl1
circ_0000820	chr16:94832299|94833219	chr16	94832299	94833219	exon	-	921	1055	1532	925	715	157	735	Kcnj6
circ_0000821	chr14:119049181|119061390	chr14	119049181	119061390	exon	-	1013	31	18	24	8	3	5	Uggt2
circ_0000822	chr14:57865521|57878459	chr14	57865521	57878459	exon	-	252	53	44	31	84	43	53	Zdhhc20
circ_0000823	chr7:114219526|114223347	chr7	114219526	114223347	exon	-	411	23	33	20	32	23	68	Copb1
circ_0000824	chr13:32225135|32234397	chr13	32225135	32234397	exon	-	243	34	20	17	48	26	40	Gmds
circ_0000825	chr1:25431423|25488119	chr1	25431423	25488119	exon	-	599	9	13	8	2	4	2	Adgrb3
circ_0000826	chr9:59436771|59454469	chr9	59436771	59454469	exon	-	213	4	13	11	25	11	33	Arih1
circ_0000827	chr4:138125810|138126634	chr4	138125810	138126634	exon	+	825	NA	3	NA	3	6	13	Eif4g3
circ_0000828	chr5:121318563|121320100	chr5	121318563	121320100	exon	+	339	3	7	8	13	9	26	Hectd4
circ_0000829	chr7:51887912|51953301	chr7	51887912	51953301	exon	+	955	403	280	315	226	85	113	Gas2
circ_0000830	chr2:37627435|37647285	chr2	37627435	37647285	exon	-	794	153	78	91	76	17	18	Strbp
circ_0000831	chr10:117099943|117102198	chr10	117099943	117102198	exon	-	154	33	50	26	76	28	64	Frs2
circ_0000832	chr1:140375108|140450304	chr1	140375108	140450304	exon	+	910	7	3	7	NA	NA	NA	Kcnt2
circ_0000833	chr19:22711712|22733171	chr19	22711712	22733171	exon	+	511	NA	2	NA	8	2	10	Trpm3
circ_0000834	chr11:119151028|119154075	chr11	119151028	119154075	exon	-	367	16	19	14	19	12	63	Tbc1d16
circ_0000835	chr4:130009211|130012576	chr4	130009211	130012576	exon	+	1194	2	11	5	NA	NA	NA	Adgrb2
circ_0000836	chr10:25441573|25473163	chr10	25441573	25473163	exon	+	1229	5	6	6	NA	NA	NA	Epb41l2
circ_0000837	chr3:136868602|136921917	chr3	136868602	136921917	exon	+	982	7	10	13	NA	NA	2	Ppp3ca
circ_0000838	chr3:104463859|104479850	chr3	104463859	104479850	exon	-	1286	152	173	117	98	30	45	Lrig2
circ_0000839	chr12:81917665|81919380	chr12	81917665	81919380	exon	+	1716	4	8	3	12	5	28	Pcnx
circ_0000840	chr9:96839086|96840117	chr9	96839086	96840117	exon	-	286	3	NA	2	3	2	29	Pxylp1
circ_0000841	chr14:28943557|28982373	chr14	28943557	28982373	exon	-	538	41	34	52	11	NA	20	Cacna2d3
circ_0000842	chr5:13516204|13523173	chr5	13516204	13523173	exon	+	214	NA	NA	NA	4	3	3	Sema3a
circ_0000843	chr6:119824386|119825209	chr6	119824386	119825209	exon	-	824	5	10	2	13	5	113	Erc1
circ_0000844	chr5:100469825|100485855	chr5	100469825	100485855	exon	-	419	26	15	9	4	2	NA	Lin54
circ_0000845	chr14:122971740|122973285	chr14	122971740	122973285	exon	-	333	4	11	NA	5	5	45	Tmtc4
circ_0000846	chr15:39472334|39616510	chr15	39472334	39616510	exon	+	1420	24	22	42	11	NA	9	Rims2
circ_0000847	chr6:148999921|149017110	chr6	148999921	149017110	exon	-	914	11	3	4	NA	NA	NA	Dennd5b
circ_0000848	chr9:10168768|10172122	chr9	10168768	10172122	intron	-	3355	96	70	56	240	68	44	Cntn5
circ_0000849	chr1:43100715|43111373	chr1	43100715	43111373	exon	+	543	2	NA	NA	7	5	5	AI597479
circ_0000850	chr2:38126529|38136975	chr2	38126529	38136975	exon	-	170	18	26	14	33	28	34	Dennd1a
circ_0000851	chr16:17367404|17389457	chr16	17367404	17389457	exon	-	849	295	232	220	194	51	58	Pi4ka
circ_0000852	chr18:10740983|10768231	chr18	10740983	10768231	exon	+	1250	9	7	3	NA	NA	NA	Mib1
circ_0000853	chr10:92133223|92136690	chr10	92133223	92136690	exon	-	659	76	45	23	89	47	62	Rmst
circ_0000854	chr15:95296159|95435430	chr15	95296159	95435430	exon	-	1328	33	22	27	15	NA	5	Nell2
circ_0000855	chr1:44766014|44781106	chr1	44766014	44781106	exon	+	487	NA	NA	NA	2	4	3	Gulp1
circ_0000856	chr2:20887106|20892177	chr2	20887106	20892177	exon	-	227	12	6	12	16	9	43	Arhgap21
circ_0000857	chr15:98592127|98599016	chr15	98592127	98599016	exon	-	2354	37	46	35	16	NA	15	Adcy6
circ_0000858	chr9:20473028|20476478	chr9	20473028	20476478	exon	-	291	77	102	64	102	54	177	Zfp426
circ_0000859	chr2:37580673|37657739	chr2	37580673	37657739	exon	-	77067	24	11	14	4	NA	3
circ_0000860	chr8:126320999|126321323	chr8	126320999	126321323	exon	+	325	13	13	11	20	6	60	Slc35f3
circ_0000861	chr1:53865041|53868919	chr1	53865041	53868919	exon	-	194	NA	3	NA	8	4	10	Hecw2
circ_0000862	chr13:20564424|20582326	chr13	20564424	20582326	exon	+	385	10	4	6	15	14	12	Elmo1
circ_0000863	chr12:103011200|103021876	chr12	103011200	103021876	exon	+	279	55	65	46	76	36	120	Unc79
circ_0000864	chr1:123905062|124046891	chr1	123905062	124046891	intergenic_region	-	141830	15	10	12	4	NA	NA
circ_0000865	chr17:63973065|64078975	chr17	63973065	64078975	exon	+	815	24	27	16	11	NA	NA	Fer
circ_0000866	chr2:113563283|113603289	chr2	113563283	113603289	exon	+	697	9	16	10	3	NA	NA	Fmn1
circ_0000867	chr2:28543554|28544386	chr2	28543554	28544386	exon	+	592	9	3	7	17	4	37	Ralgds
circ_0000868	chr16:91079164|91080461	chr16	91079164	91080461	intron	+	1298	NA	2	NA	NA	10	6
circ_0000869	chr17:55490943|55498406	chr17	55490943	55498406	exon	+	375	547	288	374	279	107	85	St6gal2
circ_0000870	chr6:37029763|37064013	chr6	37029763	37064013	exon	-	766	17	24	21	9	NA	4	Dgki
circ_0000871	chr5:117500713|117505639	chr5	117500713	117505639	exon	+	292	1007	1068	621	1162	510	1376	Ksr2
circ_0000872	chr19:45635735|45640521	chr19	45635735	45640521	exon	-	415	155	174	100	130	86	383	Fbxw4
circ_0000873	chr10:108583874|108636673	chr10	108583874	108636673	exon	-	577	138	88	100	68	23	40	Syt1
circ_0000874	chr1:33628395|33630433	chr1	33628395	33630433	exon	-	234	2	NA	3	9	7	8	Prim2
circ_0000875	chr17:15490156|15494523	chr17	15490156	15494523	exon	-	320	5	10	7	14	12	26	Psmb1
circ_0000876	chr3:152297107|152322476	chr3	152297107	152322476	intron	-	496	NA	NA	NA	3	4	2	Miga1
circ_0000877	chr7:67316792|67330972	chr7	67316792	67330972	intron	-	14181	NA	NA	NA	5	3	2	Mef2a
circ_0000878	chr4:55366777|55370472	chr4	55366777	55370472	exon	+	431	47	40	33	65	30	77	Rad23b
circ_0000879	chr4:149206718|149222364	chr4	149206718	149222364	exon	-	1151	10	6	6	12	6	41	Kif1b
circ_0000880	chr14:23526725|23604447	chr14	23526725	23604447	intron	-	13387	3	3	11	NA	NA	NA	Kcnma1
circ_0000881	chr1:22404444|22468321	chr1	22404444	22468321	exon	-	1004	NA	NA	NA	13	2	NA	Rims1
circ_0000882	chr7:99088101|99099473	chr7	99088101	99099473	exon	-	237	3	3	NA	8	8	13	Uvrag
circ_0000883	chr12:89187022|89260521	chr12	89187022	89260521	exon	+	1287	24	26	20	12	NA	3	Nrxn3
circ_0000884	chr12:85608133|85608365	chr12	85608133	85608365	exon	+	233	NA	NA	NA	3	NA	11	Jdp2
circ_0000885	chr16:35947501|35948354	chr16	35947501	35948354	exon	+	854	NA	NA	NA	3	NA	11	Parp9
circ_0000886	chr9:44358069|44358316	chr9	44358069	44358316	exon	-	248	NA	NA	NA	3	NA	11	Vps11
circ_0000887	chr11:6313788|6324922	chr11	6313788	6324922	exon	+	328	43	29	30	47	23	73	Ogdh
circ_0000888	chr11:49212695|49215945	chr11	49212695	49215945	exon	+	1117	419	305	345	271	65	151	Zfp62
circ_0000889	chr10:114486706|114498857	chr10	114486706	114498857	exon	-	279	2	NA	NA	4	NA	10	Trhde
circ_0000890	chr19:40325471|40326937	chr19	40325471	40326937	exon	-	1467	8	7	4	22	5	23	Sorbs1
circ_0000891	chr4:124556045|124579669	chr4	124556045	124579669	intron	-	23625	2	9	6	NA	NA	NA	Gm2164
circ_0000892	chr1:86959743|87021117	chr1	86959743	87021117	exon	+	535	4	3	9	NA	NA	NA	Dis3l2
circ_0000893	chr7:127484542|127486889	chr7	127484542	127486889	exon	+	742	6	7	3	13	13	19	Fbrs
circ_0000894	chr12:31760847|31839854	chr12	31760847	31839854	exon	+	1037	71	108	57	54	4	25	Cog5
circ_0000895	chr7:61813262|61814190	chr7	61813262	61814190	exon	-	929	38	39	44	48	42	90	A230057D06Rik
circ_0000896	chr18:61839690|61857185	chr18	61839690	61857185	exon	-	606	6	12	6	11	4	51	Ablim3
circ_0000897	chr19:6341903|6342786	chr19	6341903	6342786	exon	+	212	NA	NA	NA	12	NA	4	Map4k2
circ_0000898	chr4:155527413|155535464	chr4	155527413	155535464	exon	+	243	NA	NA	NA	11	NA	5	Gnb1
circ_0000899	chr1:63085668|63086398	chr1	63085668	63086398	exon	-	731	NA	7	5	17	6	19	Ino80d
circ_0000900	chr4:120463075|120508212	chr4	120463075	120508212	exon	+	996	NA	NA	NA	5	NA	9	Scmh1
circ_0000901	chr15:76427902|76434158	chr15	76427902	76434158	exon	+	1175	NA	NA	NA	2	2	13	Mroh1
circ_0000902	chr5:88954778|88954957	chr5	88954778	88954957	exon	+	180	NA	3	NA	2	NA	12	Slc4a4
circ_0000903	chr6:54215662|54273153	chr6	54215662	54273153	exon	+	510	NA	NA	NA	2	NA	13	Chn2
circ_0000904	chr9:73517239|73546061	chr9	73517239	73546061	exon	-	649	NA	NA	NA	2	NA	14	Unc13c
circ_0000905	chr5:144171737|144176477	chr5	144171737	144176477	exon	+	3019	17	11	10	4	NA	NA	Lmtk2
circ_0000906	chr15:89268503|89269962	chr15	89268503	89269962	exon	+	280	73	77	56	70	28	263	Ppp6r2
circ_0000907	chr7:55886726|55904482	chr7	55886726	55904482	exon	+	1368	6	7	6	NA	NA	NA	Cyfip1
circ_0000908	chrX:83827955|83887233	chrX	83827955	83887233	exon	+	1059	6	7	4	NA	NA	NA	Dmd
circ_0000909	chr7:92590115|92631662	chr7	92590115	92631662	exon	-	1406	7	8	4	3	NA	NA	Ankrd42
circ_0000910	chr10:49240579|49272963	chr10	49240579	49272963	exon	-	561	NA	NA	2	4	NA	24	Grik2
circ_0000911	chr12:74155177|74162876	chr12	74155177	74162876	exon	+	7700	60	72	42	38	9	8	Syt16
circ_0000912	chr9:122136906|122137601	chr9	122136906	122137601	exon	+	696	29	50	19	37	11	147	Snrk
circ_0000913	chr5:102009789|102041743	chr5	102009789	102041743	exon	-	188	3	8	NA	8	8	21	Wdfy3
circ_0000914	chr10:90163161|90260818	chr10	90163161	90260818	exon	+	310	3	3	NA	7	2	23	Anks1b
circ_0000915	chr18:86838201|86843448	chr18	86838201	86843448	intergenic_region	+	5248	16	4	11	NA	NA	2
circ_0000916	chr19:50222123|50232717	chr19	50222123	50232717	exon	-	743	5	8	4	NA	NA	NA	Sorcs1
circ_0000917	chr11:80586847|80601806	chr11	80586847	80601806	exon	-	588	8	10	2	NA	NA	NA	Myo1d
circ_0000918	chr13:59495333|59504310	chr13	59495333	59504310	exon	-	1126	49	50	34	24	5	13	Agtpbp1
circ_0000919	chr2:66296753|66323444	chr2	66296753	66323444	exon	-	1959	45	18	62	14	3	20	Scn1a
circ_0000920	chr11:77550872|77605638	chr11	77550872	77605638	intron	-	21938	6	11	2	NA	NA	NA	Taok1
circ_0000921	chr15:73343133|73394744	chr15	73343133	73394744	exon	-	324	33	31	24	13	4	5	Ptk2
circ_0000922	chr11:87137590|87149363	chr11	87137590	87149363	exon	+	561	NA	NA	NA	6	NA	9	Trim37
circ_0000923	chr2:91766447|91825352	chr2	91766447	91825352	exon	+	2370	22	21	12	4	NA	5	Ambra1
circ_0000924	chr1:177078774|177131096	chr1	177078774	177131096	exon	-	650	227	157	151	113	29	90	Akt3
circ_0000925	chr18:6929500|6937201	chr18	6929500	6937201	intergenic_region	-	7702	13	8	12	3	NA	NA
circ_0000926	chr13:20280812|20290493	chr13	20280812	20290493	exon	+	537	NA	NA	NA	5	6	NA	Elmo1
circ_0000927	chr2:60792689|60842472	chr2	60792689	60842472	exon	-	327	NA	NA	NA	3	6	NA	Rbms1
circ_0000928	chr13:69512890|69515903	chr13	69512890	69515903	exon	-	292	245	201	168	342	173	200	Papd7
circ_0000929	chr18:84877827|84879685	chr18	84877827	84879685	exon	+	218	3	2	NA	4	17	NA	Cyb5a
circ_0000930	chr8:86724910|86725856	chr8	86724910	86725856	exon	-	947	2	8	7	7	5	51	Siah1a
circ_0000931	chr10:121294589|121306883	chr10	121294589	121306883	exon	-	778	68	51	56	33	8	19	Tbc1d30
circ_0000932	chr15:50822105|50822708	chr15	50822105	50822708	exon	-	604	NA	NA	NA	NA	4	6	Trps1
circ_0000933	chr8:70397746|70398336	chr8	70397746	70398336	exon	-	250	NA	NA	NA	NA	4	6	Crtc1
circ_0000934	chr19:34590314|34595023	chr19	34590314	34595023	intergenic_region	-	4710	4	5	7	NA	NA	NA
circ_0000935	chr9:7031641|7044428	chr9	7031641	7044428	exon	-	786	5	4	7	NA	NA	NA	Dync2h1
circ_0000936	chr2:155314502|155335423	chr2	155314502	155335423	exon	-	372	NA	NA	NA	7	4	NA	Pigu
circ_0000937	chr7:44960758|44961650	chr7	44960758	44961650	exon	-	285	NA	NA	2	5	3	11	Cpt1c
circ_0000938	chr4:126123716|126125168	chr4	126123716	126125168	exon	+	206	4	6	4	16	8	16	Stk40
circ_0000939	chr18:75052981|75063173	chr18	75052981	75063173	exon	+	354	42	40	24	48	20	116	Dym
circ_0000940	chr10:108583874|108642398	chr10	108583874	108642398	exon	-	762	84	48	58	32	10	22	Syt1
circ_0000941	chr11:21664326|21813462	chr11	21664326	21813462	exon	+	1591	16	54	20	9	4	8	Wdpcp
circ_0000942	chr6:121410614|121413616	chr6	121410614	121413616	exon	-	1271	36	29	40	19	2	7	Iqsec3
circ_0000943	chr17:26142618|26143576	chr17	26142618	26143576	exon	+	959	14	9	7	16	11	28	Axin1
circ_0000944	chr7:61177428|61221932	chr7	61177428	61221932	intron	-	44165	16	14	21	8	NA	NA	A230006K03Rik
circ_0000945	chr5:122568911|122611107	chr5	122568911	122611107	exon	-	1488	11	2	5	NA	NA	NA	Ift81
circ_0000946	chr2:181841155|181851709	chr2	181841155	181851709	exon	+	914	2	NA	3	9	3	7	Pcmtd2
circ_0000947	chr8:16085157|16233196	chr8	16085157	16233196	exon	-	3240	4	10	6	NA	NA	NA	Csmd1
circ_0000948	chr12:6036104|6095761	chr12	6036104	6095761	intergenic_region	+	59658	13	2	3	NA	NA	NA
circ_0000949	chr2:157099386|157107565	chr2	157099386	157107565	exon	-	591	NA	NA	2	4	6	8	Samhd1
circ_0000950	chr5:128784791|128806561	chr5	128784791	128806561	exon	-	2256	6	5	7	NA	NA	NA	Rimbp2
circ_0000951	chr13:59460469|59504310	chr13	59460469	59504310	exon	-	2294	11	13	10	3	NA	NA	Agtpbp1
circ_0000952	chr13:24036185|24045082	chr13	24036185	24045082	exon	-	801	10	5	4	NA	NA	NA	Carmil1
circ_0000953	chr1:124045372|124046891	chr1	124045372	124046891	intergenic_region	-	1520	38	24	15	11	3	4
circ_0000954	chr4:151017899|151018987	chr4	151017899	151018987	exon	-	420	33	30	26	7	NA	13	Per3
circ_0000955	chr13:109740387|109772680	chr13	109740387	109772680	exon	+	353	133	120	123	62	29	62	Pde4d
circ_0000956	chr5:121802081|121803080	chr5	121802081	121803080	exon	+	318	11	8	9	23	9	27	Atxn2
circ_0000957	chr3:145356929|145389599	chr3	145356929	145389599	exon	+	414	5	6	6	NA	NA	NA	Col24a1
circ_0000958	chr17:64636484|64681625	chr17	64636484	64681625	exon	+	1411	8	7	4	NA	NA	NA	Man2a1
circ_0000959	chr2:125833724|125836239	chr2	125833724	125836239	exon	-	240	3	7	NA	8	9	17	Cops2
circ_0000960	chr6:118651948|118656590	chr6	118651948	118656590	exon	-	672	6	5	6	NA	NA	NA	Cacna1c
circ_0000961	chr13:8835297|8844831	chr13	8835297	8844831	exon	-	505	NA	NA	NA	9	3	NA	Wdr37
circ_0000962	chr7:59923384|59956800	chr7	59923384	59956800	intron	-	33417	24	18	24	20	18	100
circ_0000963	chr6:89567587|89569412	chr6	89567587	89569412	exon	-	215	56	74	36	111	46	63	Chchd6
circ_0000964	chr7:90189150|90197020	chr7	90189150	90197020	exon	+	560	5	10	NA	8	10	24	Picalm
circ_0000965	chr9:73629149|73699270	chr9	73629149	73699270	exon	-	1115	NA	NA	NA	8	NA	6	Unc13c
circ_0000966	chr19:23694321|23720354	chr19	23694321	23720354	exon	+	1143	113	153	108	67	25	62	Ptar1
circ_0000967	chr9:32181842|32190061	chr9	32181842	32190061	exon	+	432	514	617	462	369	152	215	Arhgap32
circ_0000968	chr15:68995052|69017474	chr15	68995052	69017474	exon	+	383	74	77	37	29	14	13	Khdrbs3
circ_0000969	chr14:34739231|34744904	chr14	34739231	34744904	exon	+	393	NA	NA	NA	2	2	7	Wapl
circ_0000970	chr2:173695110|173695999	chr2	173695110	173695999	exon	+	289	NA	NA	2	2	2	6	Rab22a
circ_0000971	chr9:80986733|81011629	chr9	80986733	81011629	intron	-	24897	NA	2	NA	NA	10	5
circ_0000972	chr10:68748376|68751328	chr10	68748376	68751328	exon	+	335	4	7	NA	19	9	8	Tmem26
circ_0000973	chr17:14325535|14348778	chr17	14325535	14348778	exon	+	553	4	14	4	NA	NA	NA	Smoc2
circ_0000974	chr11:106117490|106123906	chr11	106117490	106123906	exon	+	235	15	22	6	36	14	31	Map3k3
circ_0000975	chr10:49404337|49422672	chr10	49404337	49422672	exon	-	366	8	17	5	21	7	45	Grik2
circ_0000976	chr4:9281388|9282012	chr4	9281388	9282012	exon	+	625	74	100	54	77	54	181	Clvs1
circ_0000977	chr4:18051722|18054578	chr4	18051722	18054578	exon	+	374	2	2	3	10	5	14	Mmp16
circ_0000978	chr7:118200661|118203129	chr7	118200661	118203129	exon	-	297	4	NA	2	5	NA	23	Smg1
circ_0000979	chr9:66416184|66467973	chr9	66416184	66467973	exon	+	6100	9	5	3	NA	NA	NA	Herc1
circ_0000980	chr18:80808612|80917878	chr18	80808612	80917878	exon	-	1149	27	18	18	7	NA	3	Atp9b
circ_0000981	chr13:63156546|63199550	chr13	63156546	63199550	exon	+	552	179	115	105	87	29	46	2010111I01Rik
circ_0000982	chr7:59940820|59973650	chr7	59940820	59973650	exon	-	1596	30	22	21	7	2	9	Snhg14
circ_0000983	chr4:88174613|88197016	chr4	88174613	88197016	exon	+	961	44	39	34	22	6	10	Focad
circ_0000984	chrX:20105921|20131834	chrX	20105921	20131834	exon	-	547	10	15	5	21	9	39	Slc9a7
circ_0000985	chr5:43758222|43773659	chr5	43758222	43773659	exon	-	1763	111	156	119	67	22	65	Fbxl5
circ_0000986	chr1:192238725|192242037	chr1	192238725	192242037	exon	+	248	28	16	18	35	22	41	Kcnh1
circ_0000987	chr14:13995007|14013655	chr14	13995007	14013655	exon	+	455	21	37	21	40	28	53	Atxn7
circ_0000988	chr11:106868535|106875939	chr11	106868535	106875939	exon	-	282	10	2	4	16	6	23	Smurf2
circ_0000989	chr5:76891603|76891795	chr5	76891603	76891795	exon	-	193	NA	NA	2	7	5	5	Aasdh
circ_0000990	chr18:39227368|39229965	chr18	39227368	39229965	exon	+	141	2	5	NA	5	3	21	Arhgap26
circ_0000991	chr11:98950245|98950795	chr11	98950245	98950795	exon	+	551	NA	5	NA	4	5	19	Rara
circ_0000992	chr8:87773567|87783413	chr8	87773567	87783413	exon	-	3300	3	NA	NA	13	5	5	Zfp423
circ_0000993	chr3:73269613|73341175	chr3	73269613	73341175	intron	+	71563	7	17	10	3	NA	NA	Gm20754
circ_0000994	chr14:26453538|26470400	chr14	26453538	26470400	exon	-	881	31	37	33	15	4	8	Slmap
circ_0000995	chr15:77098085|77099238	chr15	77098085	77099238	intron	-	1154	NA	NA	NA	4	2	5	Rbfox2
circ_0000996	chr16:23110580|23111263	chr16	23110580	23111263	exon	+	282	NA	NA	NA	4	2	4	Eif4a2
circ_0000997	chr19:7520787|7522207	chr19	7520787	7522207	exon	+	289	NA	NA	NA	6	2	4	Atl3
circ_0000998	chr3:86805584|86806241	chr3	86805584	86806241	exon	-	267	NA	NA	NA	4	2	4	Dclk2
circ_0000999	chr8:110671026|110682624	chr8	110671026	110682624	exon	+	290	NA	NA	NA	4	2	5	Vac14
circ_0001000	chr19:37284121|37330612	chr19	37284121	37330612	exon	-	2222	5	6	5	NA	NA	NA	Ide
circ_0001001	chr4:13835633|13846957	chr4	13835633	13846957	exon	+	652	54	81	21	78	55	71	Runx1t1
circ_0001002	chr10:5302133|5304506	chr10	5302133	5304506	exon	-	319	3	NA	NA	3	NA	25	Syne1
circ_0001003	chr14:99987431|100023168	chr14	99987431	100023168	exon	-	683	4	4	2	19	5	10	Klf12
circ_0001004	chr11:4803678|4816165	chr11	4803678	4816165	exon	-	312	NA	NA	NA	2	3	4	Nf2
circ_0001005	chr11:97518610|97526912	chr11	97518610	97526912	exon	-	1216	NA	NA	NA	2	3	5	Srcin1
circ_0001006	chr8:124870776|124874348	chr8	124870776	124874348	exon	+	490	NA	NA	NA	2	3	5	Gnpat
circ_0001007	chr19:37087538|37088587	chr19	37087538	37088587	exon	-	258	6	11	9	21	7	38	Cpeb3
circ_0001008	chr6:118776417|118780324	chr6	118776417	118780324	exon	-	280	23	21	4	32	26	25	Cacna1c
circ_0001009	chr10:90307569|90359215	chr10	90307569	90359215	exon	+	318	NA	3	NA	2	2	20	Anks1b
circ_0001010	chr1:161243575|161247413	chr1	161243575	161247413	exon	-	451	5	8	5	NA	NA	NA	Prdx6
circ_0001011	chr7:74623254|74642484	chr7	74623254	74642484	intergenic_region	+	19231	2	3	NA	10	8	4
circ_0001012	chr15:39472334|39567043	chr15	39472334	39567043	exon	+	1005	19	13	16	NA	NA	6	Rims2
circ_0001013	chr15:86311727|86391204	chr15	86311727	86391204	exon	+	429	7	6	6	NA	NA	NA	Tbc1d22a
circ_0001014	chr9:75395510|75398751	chr9	75395510	75398751	exon	-	1318	7	3	5	NA	NA	NA	Mapk6
circ_0001015	chr13:59473688|59544451	chr13	59473688	59544451	exon	-	3042	21	23	14	8	NA	3	Agtpbp1
circ_0001016	chr7:107502093|107506618	chr7	107502093	107506618	exon	+	423	5	16	8	18	12	31	Syt9
circ_0001017	chr16:34171272|34189737	chr16	34171272	34189737	exon	-	904	69	122	69	64	16	7	Kalrn
circ_0001018	chr1:91084946|91105297	chr1	91084946	91105297	exon	+	753	103	153	103	70	29	45	Lrrfip1
circ_0001019	chr10:117355935|117360555	chr10	117355935	117360555	exon	-	460	NA	NA	NA	3	3	3	Cpsf6
circ_0001020	chr2:94065554|94117476	chr2	94065554	94117476	exon	-	341	NA	NA	NA	3	3	3	Hsd17b12
circ_0001021	chr2:167302010|167313221	chr2	167302010	167313221	exon	-	904	3	4	NA	6	5	16	B4galt5
circ_0001022	chr15:39555065|39616510	chr15	39555065	39616510	intron	+	12394	132	196	105	253	50	1058	Rims2
circ_0001023	chr15:39452224|39517871	chr15	39452224	39517871	exon	+	1573	155	66	115	61	19	43	Rims2
circ_0001024	chr2:118915888|118917309	chr2	118915888	118917309	exon	+	1422	18	16	31	8	NA	6	Bahd1
circ_0001025	chr17:74641633|74652746	chr17	74641633	74652746	exon	+	2592	12	15	7	4	NA	NA	Birc6
circ_0001026	chr14:12411554|12440915	chr14	12411554	12440915	exon	-	300	19	29	17	61	21	29	Cadps
circ_0001027	chr10:79930635|79932078	chr10	79930635	79932078	exon	+	967	NA	4	NA	2	6	18	Arid3a
circ_0001028	chr5:3706189|3772787	chr5	3706189	3772787	exon	-	1838	3	8	5	NA	NA	NA	Ankib1
circ_0001029	chr4:48131765|48159033	chr4	48131765	48159033	exon	+	474	31	30	31	13	5	10	Stx17
circ_0001030	chr3:123601441|123607031	chr3	123601441	123607031	exon	-	315	NA	3	2	5	NA	29	Ndst3
circ_0001031	chr12:55708994|55709707	chr12	55708994	55709707	exon	-	293	4	16	6	18	8	31	Ralgapa1
circ_0001032	chr3:100578476|100656274	chr3	100578476	100656274	exon	-	1491	122	54	57	43	8	31	Man1a2
circ_0001033	chr1:87219581|87226233	chr1	87219581	87226233	exon	+	645	9	4	5	NA	NA	2	Eif4e2
circ_0001034	chr15:80784739|80786955	chr15	80784739	80786955	intron	+	2217	NA	NA	NA	5	2	3	Tnrc6b
circ_0001035	chr17:46988653|46991105	chr17	46988653	46991105	exon	-	245	NA	NA	NA	5	2	4	Ubr2
circ_0001036	chr4:120886934|120891398	chr4	120886934	120891398	exon	+	456	11	5	13	2	NA	NA	Rims3
circ_0001037	chr9:53569887|53571178	chr9	53569887	53571178	exon	+	1193	3	3	10	NA	NA	NA	Npat
circ_0001038	chr8:110820707|110821590	chr8	110820707	110821590	exon	-	278	50	55	46	72	38	88	Sf3b3
circ_0001039	chr5:121672085|121675378	chr5	121672085	121675378	exon	+	263	3	NA	NA	3	4	11	Brap
circ_0001040	chr1:143691275|143695462	chr1	143691275	143695462	exon	-	186	13	18	7	27	11	36	Cdc73
circ_0001041	chr15:21520265|21537670	chr15	21520265	21537670	exon	+	442	9	9	12	3	NA	NA	Cdh12
circ_0001042	chr15:80747406|80784806	chr15	80747406	80784806	exon	+	227	8	15	8	32	9	24	Tnrc6b
circ_0001043	chr13:100470879|100479254	chr13	100470879	100479254	exon	-	314	NA	NA	NA	NA	6	2	Gtf2h2
circ_0001044	chr2:12155372|12182751	chr2	12155372	12182751	exon	-	519	10	46	11	11	NA	4	Itga8
circ_0001045	chr13:11680966|11714622	chr13	11680966	11714622	exon	-	1902	21	26	18	9	NA	NA	Ryr2
circ_0001046	chr3:116256983|116258578	chr3	116256983	116258578	intergenic_region	+	1596	19	18	15	4	4	2
circ_0001047	chr1:56831439|56850383	chr1	56831439	56850383	exon	-	567	58	29	36	27	4	3	Satb2
circ_0001048	chr11:29784064|29785755	chr11	29784064	29785755	exon	-	266	NA	9	3	16	13	8	Eml6
circ_0001049	chr3:103585425|103620906	chr3	103585425	103620906	exon	+	949	NA	3	NA	4	11	2	Syt6
circ_0001050	chr9:65950016|65980972	chr9	65950016	65980972	exon	+	553	25	12	8	4	NA	2	Csnk1g1
circ_0001051	chr9:7023311|7050483	chr9	7023311	7050483	exon	-	1128	243	214	203	172	47	54	Dync2h1
circ_0001052	chr11:98693383|98694293	chr11	98693383	98694293	exon	+	495	4	5	NA	6	9	17	Psmd3
circ_0001053	chr16:11158554|11159124	chr16	11158554	11159124	exon	-	279	17	16	9	20	10	59	Zc3h7a
circ_0001054	chr11:97248202|97285359	chr11	97248202	97285359	intergenic_region	-	37158	NA	NA	NA	3	NA	10
circ_0001055	chr17:8920504|8930559	chr17	8920504	8930559	exon	+	200	NA	NA	NA	3	NA	12	Pde10a
circ_0001056	chr2:156150735|156177385	chr2	156150735	156177385	exon	-	1256	NA	NA	NA	3	NA	10	Rbm39
circ_0001057	chr5:84067360|84108056	chr5	84067360	84108056	exon	-	1152	14	26	18	9	NA	3	Epha5
circ_0001058	chr15:23226683|23259728	chr15	23226683	23259728	exon	+	415	26	20	23	21	10	110	Cdh18
circ_0001059	chr11:87146934|87163869	chr11	87146934	87163869	exon	+	368	NA	NA	NA	4	4	2	Trim37
circ_0001060	chr5:14712417|14723324	chr5	14712417	14723324	exon	+	2410	9	9	5	18	10	24	Pclo
circ_0001061	chr1:97645542|97654689	chr1	97645542	97654689	exon	-	910	56	33	47	11	4	26	D1Ertd622e
circ_0001062	chr16:89833010|89867734	chr16	89833010	89867734	exon	-	1303	NA	NA	2	7	NA	18	Tiam1
circ_0001063	chr5:84150342|84237554	chr5	84150342	84237554	exon	-	777	NA	6	11	NA	NA	NA	Epha5
circ_0001064	chr15:84171082|84174477	chr15	84171082	84174477	exon	+	509	NA	NA	NA	4	NA	8	Pnpla3
circ_0001065	chr2:104248253|104258508	chr2	104248253	104258508	exon	-	1430	NA	3	NA	4	NA	9	D430041D05Rik
circ_0001066	chr14:70895813|70926072	chr14	70895813	70926072	exon	+	713	24	19	26	6	5	3	Gfra2
circ_0001067	chr2:69977719|69988896	chr2	69977719	69988896	exon	+	484	331	317	295	184	94	157	Ubr3
circ_0001068	chr2:29912569|29922371	chr2	29912569	29922371	exon	+	1068	8	32	8	11	20	162	Odf2
circ_0001069	chr1:127668224|127668770	chr1	127668224	127668770	intron	-	547	NA	NA	NA	2	NA	14	Tmem163
circ_0001070	chr7:144179755|144192530	chr7	144179755	144192530	exon	+	603	2	5	NA	2	NA	11	Shank2
circ_0001071	chr7:144489197|144506294	chr7	144489197	144506294	exon	-	1251	NA	NA	NA	2	NA	11	Ppfia1
circ_0001072	chr10:111204735|111233690	chr10	111204735	111233690	exon	+	281	17	7	5	15	31	11	Osbpl8
circ_0001073	chr5:130034912|130042300	chr5	130034912	130042300	exon	+	231	NA	NA	NA	4	5	NA	Crcp
circ_0001074	chr13:58859169|58874425	chr13	58859169	58874425	exon	+	710	4	4	7	NA	NA	NA	Ntrk2
circ_0001075	chr4:68904737|68905004	chr4	68904737	68905004	exon	-	268	NA	7	3	15	NA	29	Brinp1
circ_0001076	chr3:139015546|139050588	chr3	139015546	139050588	exon	-	357	143	89	77	62	23	33	Rap1gds1
circ_0001077	chr5:28358274|28394670	chr5	28358274	28394670	exon	+	2306	NA	2	5	13	7	9	Rbm33
circ_0001078	chr18:74577455|74580534	chr18	74577455	74580534	exon	+	317	7	4	4	20	13	5	Myo5b
circ_0001079	chr5:127600420|127604706	chr5	127600420	127604706	exon	-	731	NA	NA	NA	2	4	2	Slc15a4
circ_0001080	chr13:112901473|112911034	chr13	112901473	112911034	exon	-	752	3	5	8	NA	NA	NA	Skiv2l2
circ_0001081	chr9:77468558|77499351	chr9	77468558	77499351	exon	-	287	NA	3	NA	5	9	3	Lrrc1
circ_0001082	chr9:113862186|113881751	chr9	113862186	113881751	exon	+	19566	36	33	36	8	7	14	Clasp2
circ_0001083	chr1:68560496|68740533	chr1	68560496	68740533	exon	-	339	NA	NA	NA	5	NA	8	Erbb4
circ_0001084	chr14:121545966|121546656	chr14	121545966	121546656	exon	-	240	NA	NA	NA	5	NA	9	Dock9
circ_0001085	chr4:119474519|119478021	chr4	119474519	119478021	exon	-	318	NA	NA	NA	5	NA	9	Rimkla
circ_0001086	chr11:87474404|87499662	chr11	87474404	87499662	exon	+	1048	NA	NA	NA	NA	3	9	Tex14
circ_0001087	chr11:119393084|119402691	chr11	119393084	119402691	intergenic_region	+	9608	NA	NA	NA	NA	3	7
circ_0001088	chr3:75358347|75397101	chr3	75358347	75397101	exon	-	515	2	82	6	91	77	248	Wdr49
circ_0001089	chr18:62080438|62082823	chr18	62080438	62082823	intergenic_region	-	2386	2	4	NA	8	2	18
circ_0001090	chr16:29248134|29298254	chr16	29248134	29298254	exon	-	1546	5	3	7	NA	NA	NA	Atp13a5
circ_0001091	chr1:184832576|184841427	chr1	184832576	184841427	exon	-	484	58	23	51	27	7	7	Marc2
circ_0001092	chr10:42789300|42806671	chr10	42789300	42806671	exon	+	1133	18	13	9	3	NA	2	Sec63
circ_0001093	chr2:33324653|33340833	chr2	33324653	33340833	exon	-	280	139	176	128	189	96	244	Ralgps1
circ_0001094	chr11:119431588|119435103	chr11	119431588	119435103	exon	+	693	NA	NA	3	9	4	9	Rnf213
circ_0001095	chr9:40455294|40456165	chr9	40455294	40456165	intron	-	872	3	4	5	9	NA	48	Gramd1b
circ_0001096	chr2:70752235|70757549	chr2	70752235	70757549	exon	-	219	NA	NA	NA	7	2	2	Tlk1
circ_0001097	chr11:84442566|84449187	chr11	84442566	84449187	exon	-	221	NA	8	NA	4	7	25	Aatf
circ_0001098	chr13:90119340|90216533	chr13	90119340	90216533	intergenic_region	+	97194	NA	NA	NA	2	6	NA
circ_0001099	chr10:83281370|83316789	chr10	83281370	83316789	exon	-	1435	29	24	16	10	4	3	Slc41a2
circ_0001100	chr3:27620605|27643089	chr3	27620605	27643089	exon	-	215	59	49	40	95	59	43	Fndc3b
circ_0001101	chr17:35013265|35013896	chr17	35013265	35013896	exon	+	300	NA	NA	NA	11	NA	3	Vars
circ_0001102	chr17:68455693|68463020	chr17	68455693	68463020	exon	+	565	26	4	10	28	23	18	L3mbtl4
circ_0001103	chr17:14344327|14375519	chr17	14344327	14375519	exon	+	444	55	52	19	26	4	5	Smoc2
circ_0001104	chr14:28969158|29105025	chr14	28969158	29105025	exon	-	1292	6	5	4	NA	NA	NA	Cacna2d3
circ_0001105	chr9:77957141|77961053	chr9	77957141	77961053	exon	+	254	5	5	4	13	8	14	Elovl5
circ_0001106	chr15:35072430|35073221	chr15	35072430	35073221	exon	-	333	NA	NA	NA	NA	5	7	Stk3
circ_0001107	chr8:102658189|102664791	chr8	102658189	102664791	exon	-	442	12	3	2	NA	NA	NA	Cdh11
circ_0001108	chr15:39452224|39567043	chr15	39452224	39567043	exon	+	1718	35	14	37	13	2	10	Rims2
circ_0001109	chr13:14236891|14311790	chr13	14236891	14311790	exon	-	2115	12	7	8	2	NA	NA	Hecw1
circ_0001110	chr17:64666737|64681625	chr17	64666737	64681625	exon	+	937	9	6	3	NA	NA	NA	Man2a1
circ_0001111	chr13:35815909|35816575	chr13	35815909	35816575	exon	+	667	2041	1585	1608	2053	887	2928	Cdyl
circ_0001112	chr12:3614312|3686862	chr12	3614312	3686862	intron	+	3933	NA	3	NA	8	3	NA	Dtnb
circ_0001113	chr9:64501523|64508808	chr9	64501523	64508808	exon	+	304	3	5	3	4	NA	48	Megf11
circ_0001114	chr15:39274976|39292312	chr15	39274976	39292312	exon	+	331	5	8	7	8	9	29	Rims2
circ_0001115	chr1:8607070|8682029	chr1	8607070	8682029	exon	-	387	10	6	12	NA	NA	2	Sntg1
circ_0001116	chr9:108533587|108534618	chr9	108533587	108534618	exon	+	1032	335	364	231	209	73	158	Qrich1
circ_0001117	chr2:160779401|160782379	chr2	160779401	160782379	exon	-	2979	6	7	5	7	4	54	Zhx3
circ_0001118	chr11:118811278|118842084	chr11	118811278	118842084	intron	-	30807	NA	7	3	6	5	23	Rbfox3
circ_0001119	chr11:87184884|87206953	chr11	87184884	87206953	exon	+	1259	61	56	63	21	10	34	Trim37
circ_0001120	chr5:53170357|53200471	chr5	53170357	53200471	exon	-	1402	21	15	9	2	NA	4	Sel1l3
circ_0001121	chr19:60821207|60825931	chr19	60821207	60825931	exon	+	362	10	12	7	2	NA	3	Fam45a
circ_0001122	chr9:66540062|66566903	chr9	66540062	66566903	exon	-	670	207	228	153	237	102	1059	Usp3
circ_0001123	chr15:73303820|73360337	chr15	73303820	73360337	exon	-	1211	17	24	17	9	NA	2	Ptk2
circ_0001124	chr2:37580673|37668377	chr2	37580673	37668377	intron	-	87705	9	5	3	NA	NA	NA
circ_0001125	chr12:100415135|100419570	chr12	100415135	100419570	exon	-	252	19	39	9	40	18	52	Ttc7b
circ_0001126	chrX:163943100|163950225	chrX	163943100	163950225	exon	-	372	NA	5	2	7	5	13	Zrsr2
circ_0001127	chr11:32250125|32263094	chr11	32250125	32263094	exon	-	224	NA	NA	NA	7	NA	6	Nprl3
circ_0001128	chr5:28386487|28387990	chr5	28386487	28387990	exon	+	477	NA	NA	NA	7	NA	7	Rbm33
circ_0001129	chr9:35452045|35454449	chr9	35452045	35454449	exon	+	553	NA	NA	2	7	NA	6	Cdon
circ_0001130	chr8:32501281|32508736	chr8	32501281	32508736	intron	-	7456	176	118	163	81	47	38	Nrg1
circ_0001131	chr8:114230206|114289442	chr8	114230206	114289442	exon	+	844	10	5	NA	12	9	19	Vat1l
circ_0001132	chr1:24410196|24461529	chr1	24410196	24461529	exon	-	198	14	NA	7	NA	NA	NA	Col19a1
circ_0001133	chr14:49073549|49081129	chr14	49073549	49081129	exon	+	1219	14	6	13	2	NA	2	Ap5m1
circ_0001134	chr1:25547416|25559865	chr1	25547416	25559865	exon	-	438	22	25	25	28	17	78	Adgrb3
circ_0001135	chr17:81647809|81649638	chr17	81647809	81649638	exon	-	1830	2178	2173	1483	1565	243	993
circ_0001136	chr13:15478000|15613884	chr13	15478000	15613884	exon	+	514	3	5	NA	8	13	4	Gli3
circ_0001137	chr2:142711695|142715094	chr2	142711695	142715094	exon	-	1431	6	6	5	NA	NA	NA	Kif16b
circ_0001138	chr15:95346762|95429980	chr15	95346762	95429980	exon	-	553	13	12	8	3	NA	NA	Nell2
circ_0001139	chr8:11782525|11822049	chr8	11782525	11822049	exon	+	1797	4	19	2	NA	NA	NA	Arhgef7
circ_0001140	chr6:77567162|77574832	chr6	77567162	77574832	intron	-	7671	96	58	71	47	8	34	Ctnna2
circ_0001141	chr1:128167893|128179182	chr1	128167893	128179182	exon	+	600	4	6	5	NA	NA	NA	R3hdm1
circ_0001142	chr15:64716030|64754884	chr15	64716030	64754884	exon	-	804	4	6	6	NA	NA	NA	Adcy8
circ_0001143	chr5:25385645|25443908	chr5	25385645	25443908	exon	-	1135	4	6	5	NA	NA	NA	Kmt2c
circ_0001144	chr1:53839012|53914632	chr1	53839012	53914632	exon	-	1582	6	6	6	NA	NA	NA	Hecw2
circ_0001145	chr2:158473123|158477763	chr2	158473123	158477763	exon	+	448	3	7	6	NA	NA	NA	Ralgapb
circ_0001146	chr10:116527827|116549105	chr10	116527827	116549105	exon	-	424	2	4	NA	8	3	17	Cnot2
circ_0001147	chr9:120950173|120959529	chr9	120950173	120959529	exon	+	2406	38	57	22	14	2	18	Ctnnb1
circ_0001148	chr8:79091833|79092066	chr8	79091833	79092066	exon	+	234	33	31	21	57	19	53	Zfp827
circ_0001149	chr14:45244155|45246516	chr14	45244155	45246516	exon	+	273	129	160	103	168	58	844	Gpr137c
circ_0001150	chr10:89774080|89787285	chr10	89774080	89787285	exon	+	814	38	33	19	15	3	6	Uhrf1bp1l
circ_0001151	chr13:45795509|45956575	chr13	45795509	45956575	exon	-	379	2566	2644	1849	1788	709	566	Atxn1
circ_0001152	chr16:24608116|24608317	chr16	24608116	24608317	exon	+	202	NA	NA	3	3	7	11	Lpp
circ_0001153	chr3:55891613|56009643	chr3	55891613	56009643	exon	-	3393	7	2	6	NA	NA	NA	Nbea
circ_0001154	chr9:42030879|42064104	chr9	42030879	42064104	exon	-	1645	8	3	7	NA	NA	NA	Sorl1
circ_0001155	chr10:90033214|90050112	chr10	90033214	90050112	exon	+	535	34	31	20	32	10	133	Anks1b
circ_0001156	chr5:28358274|28386619	chr5	28358274	28386619	exon	+	690	NA	NA	NA	NA	5	3	Rbm33
circ_0001157	chr9:46342706|46351993	chr9	46342706	46351993	exon	+	340	NA	NA	NA	NA	5	3	Gm31374
circ_0001158	chr11:74435701|74441785	chr11	74435701	74441785	exon	-	431	217	154	159	124	45	58	Rap1gap2
circ_0001159	chr12:109620313|109643461	chr12	109620313	109643461	exon	+	5892	NA	NA	NA	8	NA	6	Rian
circ_0001160	chr8:61979257|61984189	chr8	61979257	61984189	exon	+	465	NA	NA	NA	8	NA	6	Ddx60
circ_0001161	chr8:84556704|84581351	chr8	84556704	84581351	exon	+	2063	NA	NA	NA	8	NA	5	Cacna1a
circ_0001162	chr1:13221307|13289617	chr1	13221307	13289617	intron	-	3927	17	11	17	5	3	NA	Ncoa2
circ_0001163	chr12:98865254|98887141	chr12	98865254	98887141	exon	-	1130	7	3	5	NA	NA	NA	Eml5
circ_0001164	chr15:72685283|72693657	chr15	72685283	72693657	exon	-	245	10	11	4	8	14	29	Trappc9
circ_0001165	chr8:81741298|81770924	chr8	81741298	81770924	exon	+	484	6	19	9	27	12	28	Inpp4b
circ_0001166	chrX:47854566|47884203	chrX	47854566	47884203	exon	-	1518	27	25	33	7	7	9	Smarca1
circ_0001167	chr13:106910200|106910816	chr13	106910200	106910816	exon	-	277	7	20	13	34	17	22	Ipo11
circ_0001168	chr4:24238840|24252050	chr4	24238840	24252050	intergenic_region	-	13211	11	6	12	NA	2	NA
circ_0001169	chr1:106004100|106019905	chr1	106004100	106019905	exon	+	499	9	16	4	14	10	33	Zcchc2
circ_0001170	chr19:16660448|16678403	chr19	16660448	16678403	exon	-	1874	26	4	17	8	NA	NA	Vps13a
circ_0001171	chr2:38126529|38243472	chr2	38126529	38243472	exon	-	285	3	3	8	24	7	9	Dennd1a
circ_0001172	chr2:72174802|72180103	chr2	72174802	72180103	exon	+	413	16	20	8	22	5	66	Rapgef4
circ_0001173	chr13:14280416|14311790	chr13	14280416	14311790	exon	-	945	14	NA	5	NA	NA	NA	Hecw1
circ_0001174	chr4:75998501|76059829	chr4	75998501	76059829	exon	-	672	14	NA	5	NA	NA	2	Ptprd
circ_0001175	chr6:83941245|83947941	chr6	83941245	83947941	exon	+	892	NA	NA	NA	2	2	5	Zfp638
circ_0001176	chr4:109304751|109309220	chr4	109304751	109309220	exon	+	234	NA	5	4	8	5	17	Eps15
circ_0001177	chr9:77164765|77190737	chr9	77164765	77190737	exon	-	345	647	562	618	581	118	107	Mlip
circ_0001178	chr1:176824752|176888787	chr1	176824752	176888787	intron	+	12099	5	9	2	NA	NA	NA	Sdccag8
circ_0001179	chr3:55873719|55955493	chr3	55873719	55955493	exon	-	537	6	6	4	4	NA	NA	Nbea
circ_0001180	chr9:103334056|103344036	chr9	103334056	103344036	exon	+	1049	5	6	4	NA	NA	NA	Topbp1
circ_0001181	chr6:86563432|86564428	chr6	86563432	86564428	exon	+	997	NA	NA	2	5	4	7	1600020E01Rik
circ_0001182	chr11:3153432|3179507	chr11	3153432	3179507	exon	-	1075	6	5	4	NA	NA	NA	Sfi1
circ_0001183	chr16:34116222|34220247	chr16	34116222	34220247	exon	-	2323	6	6	4	NA	NA	NA	Kalrn
circ_0001184	chr4:58175931|58179707	chr4	58175931	58179707	exon	-	433	NA	2	NA	5	NA	101	Svep1
circ_0001185	chr18:24754219|24903998	chr18	24754219	24903998	exon	+	346	9	5	2	NA	NA	NA	Fhod3
circ_0001186	chr2:113593087|113603289	chr2	113593087	113603289	exon	+	458	23	16	11	8	NA	NA	Fmn1
circ_0001187	chr3:132715589|132720582	chr3	132715589	132720582	exon	+	265	NA	NA	2	7	3	9	Tbck
circ_0001188	chr14:63868519|63878188	chr14	63868519	63878188	exon	+	249	5	NA	NA	3	2	4	Pinx1
circ_0001189	chr6:5111000|5115480	chr6	5111000	5115480	exon	+	553	NA	NA	NA	3	2	4	Ppp1r9a
circ_0001190	chr15:12901103|12929711	chr15	12901103	12929711	exon	+	1112	2	10	5	NA	NA	NA	Drosha
circ_0001191	chr8:64093869|64125002	chr8	64093869	64125002	exon	-	873	2	NA	NA	5	NA	16	Tll1
circ_0001192	chr9:34536916|34545919	chr9	34536916	34545919	intron	+	9004	21	16	14	21	6	88	Kirrel3
circ_0001193	chr9:54383657|54404221	chr9	54383657	54404221	exon	-	2294	84	95	56	57	7	20	Dmxl2
circ_0001194	chr7:16144931|16145353	chr7	16144931	16145353	exon	+	423	6	7	13	2	NA	2	Slc8a2
circ_0001195	chrX:71438134|71441145	chrX	71438134	71441145	exon	-	225	NA	2	NA	6	NA	15	Cd99l2
circ_0001196	chr4:124556021|124586127	chr4	124556021	124586127	intron	-	30107	4	12	2	NA	NA	NA	Gm2164
circ_0001197	chr6:83402667|83404824	chr6	83402667	83404824	exon	-	2158	26	24	10	28	28	30	Tet3
circ_0001198	chr13:30871119|30886314	chr13	30871119	30886314	exon	-	862	7	4	4	NA	NA	NA	Exoc2
circ_0001199	chr17:70761159|70787209	chr17	70761159	70787209	exon	+	801	34	79	41	33	5	13	Dlgap1
circ_0001200	chr10:109816254|109824681	chr10	109816254	109824681	exon	-	613	148	147	101	111	22	35	Nav3
circ_0001201	chr9:96223094|96232748	chr9	96223094	96232748	exon	+	172	2	NA	NA	9	3	5	Tfdp2
circ_0001202	chr14:48240210|48252765	chr14	48240210	48252765	exon	+	486	2	NA	NA	3	5	6	Peli2
circ_0001203	chr5:106618071|106619642	chr5	106618071	106619642	exon	-	1572	50	78	43	61	24	206	Gm28039
circ_0001204	chr9:120335598|120388333	chr9	120335598	120388333	exon	+	365	22	24	15	8	NA	4	Myrip
circ_0001205	chr10:76217314|76221162	chr10	76217314	76221162	exon	-	341	3	2	9	NA	NA	NA	Prmt2
circ_0001206	chr3:120723163|120799747	chr3	120723163	120799747	intron	-	74594	6	NA	11	30	8	18	6530403H02Rik
circ_0001207	chr9:108796064|108796396	chr9	108796064	108796396	exon	+	333	NA	NA	NA	9	NA	4	Ip6k2
circ_0001208	chr15:98084970|98087133	chr15	98084970	98087133	exon	-	179	6	4	3	5	11	18	Senp1
circ_0001209	chr11:33264636|33266324	chr11	33264636	33266324	exon	-	354	2	2	NA	2	6	10	Ranbp17
circ_0001210	chr14:86810336|86835101	chr14	86810336	86835101	exon	-	426	16	15	3	3	NA	NA	Diaph3
circ_0001211	chr17:53624352|53644736	chr17	53624352	53644736	exon	+	843	NA	3	NA	4	4	10	Kat2b
circ_0001212	chr12:11781409|11884915	chr12	11781409	11884915	intergenic_region	+	103507	31	17	29	14	NA	6
circ_0001213	chr6:129180633|129184313	chr6	129180633	129184313	exon	+	420	5	3	NA	6	11	6	Clec2d
circ_0001214	chr14:28972216|29062540	chr14	28972216	29062540	exon	-	775	9	13	9	NA	2	4	Cacna2d3
circ_0001215	chr14:31184942|31185425	chr14	31184942	31185425	exon	-	223	NA	3	NA	4	3	12	Nisch
circ_0001216	chr6:99435216|99456580	chr6	99435216	99456580	intron	-	21365	32	39	15	28	38	56	Foxp1
circ_0001217	chr9:77164765|77217048	chr9	77164765	77217048	exon	-	501	456	400	372	382	70	73	Mlip
circ_0001218	chr9:122131893|122157297	chr9	122131893	122157297	exon	+	888	21	19	23	14	8	116	Snrk
circ_0001219	chr14:120324794|120325412	chr14	120324794	120325412	exon	+	619	49	64	48	82	29	134	Mbnl2
circ_0001220	chr1:63543119|63546500	chr1	63543119	63546500	exon	+	321	NA	NA	NA	NA	NA	14	Adam23
circ_0001221	chr10:5436739|5456868	chr10	5436739	5456868	exon	-	242	NA	NA	NA	NA	NA	16	Syne1
circ_0001222	chr16:7292185|7392040	chr16	7292185	7392040	intron	+	16598	NA	NA	NA	NA	NA	15	Rbfox1
circ_0001223	chr19:4450929|4456887	chr19	4450929	4456887	exon	-	864	NA	NA	NA	NA	NA	15	Syt12
circ_0001224	chr2:25944942|25966948	chr2	25944942	25966948	exon	-	885	NA	NA	NA	NA	NA	16	Camsap1
circ_0001225	chr4:9514589|9532065	chr4	9514589	9532065	exon	-	477	NA	NA	NA	NA	NA	14	Asph
circ_0001226	chr4:58094001|58106391	chr4	58094001	58106391	exon	-	1063	NA	NA	NA	NA	NA	14	Svep1
circ_0001227	chr4:149251741|149253751	chr4	149251741	149253751	exon	-	156	NA	NA	NA	3	NA	14	Kif1b
circ_0001228	chr7:59366507|59420948	chr7	59366507	59420948	intron	-	54442	NA	2	NA	NA	NA	NA
circ_0001229	chr4:8751324|8785763	chr4	8751324	8785763	exon	+	2247	NA	NA	NA	5	NA	92	Chd7
circ_0001230	chr2:39039040|39041352	chr2	39039040	39041352	exon	-	222	9	2	NA	22	4	13	Golga1
circ_0001231	chr7:37567814|37649797	chr7	37567814	37649797	exon	-	2290	19	22	16	10	NA	3	Zfp536
circ_0001232	chr10:49523682|49578302	chr10	49523682	49578302	exon	-	836	58	83	52	72	40	142	Grik2
circ_0001233	chr18:10129305|10132272	chr18	10129305	10132272	exon	-	376	9	9	5	14	3	42	Rock1
circ_0001234	chr9:94685055|94810042	chr9	94685055	94810042	exon	+	474	9	3	4	NA	NA	NA	Slc9a9
circ_0001235	chrX:47851645|47884203	chrX	47851645	47884203	exon	-	1800	47	32	41	19	4	16	Smarca1
circ_0001236	chr11:23711196|23717618	chr11	23711196	23717618	exon	+	269	2	NA	NA	2	3	4	Pus10
circ_0001237	chr12:109666594|109677091	chr12	109666594	109677091	intergenic_region	+	10498	NA	NA	NA	2	3	3
circ_0001238	chrX:139993298|139995228	chrX	139993298	139995228	exon	-	515	NA	2	NA	2	5	8	Rbm41
circ_0001239	chr14:28302876|28317314	chr14	28302876	28317314	exon	+	201	242	179	164	339	210	129	Erc2
circ_0001240	chr13:93439439|93442681	chr13	93439439	93442681	exon	-	1014	NA	NA	NA	4	2	3	Jmy
circ_0001241	chr3:95346615|95349873	chr3	95346615	95349873	exon	-	463	NA	NA	NA	4	2	3	Setdb1
circ_0001242	chr4:43968112|43970577	chr4	43968112	43970577	exon	+	291	NA	NA	NA	4	2	3	Glipr2
circ_0001243	chr4:75981954|75982705	chr4	75981954	75982705	exon	-	275	NA	NA	NA	4	2	3	Ptprd
circ_0001244	chr9:72741628|72746479	chr9	72741628	72746479	exon	+	338	NA	NA	NA	4	2	3	Nedd4
circ_0001245	chr10:49523682|49535499	chr10	49523682	49535499	exon	-	410	89	115	83	90	48	264	Grik2
circ_0001246	chr5:123744955|123745589	chr5	123744955	123745589	exon	-	250	276	291	170	371	115	388	Rsrc2
circ_0001247	chr2:62734219|62788015	chr2	62734219	62788015	exon	-	1567	9	25	22	10	NA	NA	Kcnh7
circ_0001248	chr13:15478000|15548642	chr13	15478000	15548642	exon	+	408	4	10	4	8	26	4	Gli3
circ_0001249	chr11:104368680|104378826	chr11	104368680	104378826	exon	-	241	315	284	194	428	149	302	Kansl1
circ_0001250	chr4:9474898|9532065	chr4	9474898	9532065	exon	-	977	3	2	NA	3	NA	29	Asph
circ_0001251	chr5:111100694|111102100	chr5	111100694	111102100	exon	+	404	NA	2	2	2	NA	28	Ttc28
circ_0001252	chr1:140362949|140383095	chr1	140362949	140383095	exon	+	363	788	628	552	555	164	113	Kcnt2
circ_0001253	chr1:25126641|25131401	chr1	25126641	25131401	exon	-	288	129	137	77	135	63	223	Adgrb3
circ_0001254	chr12:4961218|4991058	chr12	4961218	4991058	exon	+	984	9	7	9	4	2	NA	Atad2b
circ_0001255	chr14:48451143|48509125	chr14	48451143	48509125	exon	+	1709	NA	NA	NA	3	5	NA	Tmem260
circ_0001256	chr6:85341052|85342061	chr6	85341052	85342061	exon	-	1010	17	31	10	16	14	79	Rab11fip5
circ_0001257	chr1:105691906|105751043	chr1	105691906	105751043	exon	+	2672	14	12	10	4	NA	NA	2310035C23Rik
circ_0001258	chr14:79369078|79370097	chr14	79369078	79370097	exon	-	203	2	5	4	9	7	16	Naa16
circ_0001259	chr11:118811278|118889833	chr11	118811278	118889833	intron	-	78556	NA	NA	NA	2	NA	10	Rbfox3
circ_0001260	chr15:96390876|96391189	chr15	96390876	96391189	exon	+	225	NA	NA	NA	2	2	12	Arid2
circ_0001261	chr19:60987702|60988920	chr19	60987702	60988920	intron	+	1219	NA	NA	NA	2	NA	10	Grk5
circ_0001262	chr14:27818196|27912980	chr14	27818196	27912980	intron	+	58790	7	NA	11	NA	NA	NA	Erc2
circ_0001263	chr14:47016277|47016795	chr14	47016277	47016795	exon	+	519	619	474	563	442	142	201	Samd4
circ_0001264	chr9:66540062|66547955	chr9	66540062	66547955	exon	-	477	19	30	14	23	11	89	Usp3
circ_0001265	chr10:18660597|18699410	chr10	18660597	18699410	exon	-	528	6	6	3	NA	NA	NA	Arfgef3
circ_0001266	chr5:108072571|108094248	chr5	108072571	108094248	intron	+	9170	6	7	5	NA	NA	NA	Mtf2
circ_0001267	chr1:52196165|52212366	chr1	52196165	52212366	exon	-	433	77	47	64	36	12	17	Gls
circ_0001268	chr13:63594740|63597601	chr13	63594740	63597601	intergenic_region	+	2862	10	8	5	18	13	14
circ_0001269	chr13:95749993|95837923	chr13	95749993	95837923	exon	-	335	7	28	10	4	2	NA	Iqgap2
circ_0001270	chr19:21276426|21279750	chr19	21276426	21279750	exon	+	502	NA	NA	NA	4	NA	8	Zfand5
circ_0001271	chr7:66849707|66915894	chr7	66849707	66915894	exon	+	622	7	5	3	NA	NA	NA	Adamts17
circ_0001272	chr8:104488487|104495362	chr8	104488487	104495362	exon	-	453	8	5	3	NA	NA	NA	Terb1
circ_0001273	chr4:119339761|119356847	chr4	119339761	119356847	exon	-	623	4	16	2	NA	NA	NA	Ccdc30
circ_0001274	chr2:168567139|168571633	chr2	168567139	168571633	exon	-	1208	6	14	NA	14	23	6	Nfatc2
circ_0001275	chr10:20076482|20082468	chr10	20076482	20082468	exon	+	228	NA	NA	NA	10	NA	3	Map3k5
circ_0001276	chr5:18289524|18331024	chr5	18289524	18331024	intron	-	22671	NA	NA	NA	NA	2	8	Gnai1
circ_0001277	chrX:9913903|9943181	chrX	9913903	9943181	exon	+	502	16	13	7	23	33	4	Sytl5
circ_0001278	chr9:75116186|75123055	chr9	75116186	75123055	exon	+	428	246	266	232	182	66	92	Myo5a
circ_0001279	chr10:127646891|127648189	chr10	127646891	127648189	exon	+	360	NA	NA	NA	3	3	2	Stat6
circ_0001280	chr5:38529525|38547091	chr5	38529525	38547091	exon	-	1485	NA	NA	NA	3	3	2	Wdr1
circ_0001281	chr15:79114655|79115171	chr15	79114655	79115171	exon	+	191	NA	5	NA	2	6	15	Micall1
circ_0001282	chr4:56906215|56912130	chr4	56906215	56912130	exon	-	273	74	55	39	65	28	151	Tmem245
circ_0001283	chr8:84925275|84925746	chr8	84925275	84925746	exon	-	303	NA	8	4	10	4	31	Mast1
circ_0001284	chr9:63616686|63619231	chr9	63616686	63619231	exon	+	462	1125	1360	804	843	287	503	Aagab
circ_0001285	chr18:34808241|34813561	chr18	34808241	34813561	exon	+	1819	2	5	NA	5	NA	24	Kdm3b
circ_0001286	chr1:139040000|139054621	chr1	139040000	139054621	exon	+	321	3	5	NA	9	6	9	Dennd1b
circ_0001287	chr1:8583205|8679130	chr1	8583205	8679130	exon	-	591	5	4	21	NA	3	3	Sntg1
circ_0001288	chr3:59037560|59093695	chr3	59037560	59093695	exon	+	2046	107	74	72	54	10	34	Med12l
circ_0001289	chr17:74615220|74623092	chr17	74615220	74623092	exon	+	771	9	11	11	3	3	NA	Birc6
circ_0001290	chr1:4830268|4841132	chr1	4830268	4841132	exon	+	472	NA	NA	NA	NA	3	7	Gm37988
circ_0001291	chr11:18905689|18941804	chr11	18905689	18941804	exon	-	223	NA	NA	NA	NA	3	6	Meis1
circ_0001292	chr2:120990331|120999158	chr2	120990331	120999158	exon	+	515	NA	NA	NA	NA	3	6	Tmem62
circ_0001293	chr5:28331111|28394670	chr5	28331111	28394670	exon	+	3116	NA	NA	NA	NA	3	6	Rbm33
circ_0001294	chr7:132836858|132837207	chr7	132836858	132837207	intron	-	350	NA	NA	NA	NA	3	6	Fgfr2
circ_0001295	chr8:95735686|95736445	chr8	95735686	95736445	exon	-	335	NA	NA	NA	NA	3	6	Cnot1
circ_0001296	chr9:16374949|16422938	chr9	16374949	16422938	intron	-	47990	8	4	3	NA	NA	NA	Fat3
circ_0001297	chr12:77277361|77332329	chr12	77277361	77332329	exon	+	711	40	41	36	46	16	143	Fut8
circ_0001298	chr17:26266283|26267358	chr17	26266283	26267358	exon	+	255	68	77	25	68	55	98	Luc7l
circ_0001299	chr17:6137211|6185298	chr17	6137211	6185298	exon	+	39909	223	173	118	115	17	95	Tulp4
circ_0001300	chr12:11821291|11884915	chr12	11821291	11884915	intergenic_region	+	63625	10	8	10	3	NA	NA
circ_0001301	chr12:51791220|51800972	chr12	51791220	51800972	exon	-	999	5	4	6	NA	NA	NA	Hectd1
circ_0001302	chr11:88049977|88053039	chr11	88049977	88053039	exon	+	3063	77	88	59	84	26	228	Srsf1
circ_0001303	chr10:28781691|28782742	chr10	28781691	28782742	exon	+	1052	NA	NA	NA	5	NA	7	Themis
circ_0001304	chr10:93733607|93741221	chr10	93733607	93741221	exon	+	570	NA	NA	NA	5	NA	7	Ntn4
circ_0001305	chr3:142534082|142538121	chr3	142534082	142538121	intron	+	869	NA	NA	NA	8	NA	9	Gbp7
circ_0001306	chr5:143723895|143728026	chr5	143723895	143728026	exon	-	559	NA	NA	NA	5	NA	7	Usp42
circ_0001307	chr5:118671013|118680971	chr5	118671013	118680971	exon	+	169	33	22	25	40	24	49	Med13l
circ_0001308	chr2:139883772|140057499	chr2	139883772	140057499	exon	-	1164	41	48	29	18	8	17	Tasp1
circ_0001309	chr9:62068385|62088519	chr9	62068385	62088519	exon	-	936	175	153	113	227	108	152	Glce
circ_0001310	chr15:39123213|39145254	chr15	39123213	39145254	exon	+	872	7	NA	NA	7	7	7	Dcaf13
circ_0001311	chr7:61177428|61202989	chr7	61177428	61202989	intron	-	25222	26	27	18	11	3	3	A230006K03Rik
circ_0001312	chr13:104294447|104314383	chr13	104294447	104314383	exon	+	1354	20	17	10	29	19	26	Adamts6
circ_0001313	chr11:72645537|72663173	chr11	72645537	72663173	exon	+	219	56	56	44	92	28	96	Ube2g1
circ_0001314	chr4:59494500|59546182	chr4	59494500	59546182	exon	-	709	19	11	31	8	3	NA	Ptbp3
circ_0001315	chr13:59512324|59544451	chr13	59512324	59544451	exon	-	1120	200	153	144	99	25	102	Agtpbp1
circ_0001316	chr7:56100079|56106532	chr7	56100079	56106532	exon	+	718	92	108	78	66	22	24	Herc2
circ_0001317	chr14:59406646|59419561	chr14	59406646	59419561	exon	-	1671	NA	2	NA	4	6	3	Setdb2
circ_0001318	chr2:23094289|23099764	chr2	23094289	23099764	exon	+	429	NA	NA	NA	6	2	2	Acbd5
circ_0001319	chr7:115541622|115550159	chr7	115541622	115550159	exon	-	519	NA	NA	NA	5	3	2	Sox6
circ_0001320	chrX:159828374|159878216	chrX	159828374	159878216	exon	+	377	2	NA	NA	5	2	2	Sh3kbp1
circ_0001321	chr15:73330849|73394744	chr15	73330849	73394744	exon	-	491	48	34	25	14	9	5	Ptk2
circ_0001322	chr1:17745354|17756333	chr1	17745354	17756333	exon	+	1062	21	23	10	6	2	3	Crispld1
circ_0001323	chr5:111085022|111102100	chr5	111085022	111102100	exon	+	552	3	5	NA	5	2	20	Ttc28
circ_0001324	chr12:99341422|99388917	chr12	99341422	99388917	exon	-	670	4	3	5	23	3	13	Foxn3
circ_0001325	chr16:37121799|37142446	chr16	37121799	37142446	exon	-	1050	7	13	2	6	3	58	Stxbp5l
circ_0001326	chr13:88874553|88878181	chr13	88874553	88878181	intron	+	3629	14	16	18	7	NA	2	Edil3
circ_0001327	chr2:94358751|94366668	chr2	94358751	94366668	exon	-	919	3	2	NA	7	5	9	Ttc17
circ_0001328	chr17:80381338|80426173	chr17	80381338	80426173	intergenic_region	+	44836	NA	NA	NA	6	NA	82
circ_0001329	chr11:3140137|3146292	chr11	3140137	3146292	exon	-	745	41	27	31	62	26	46	Sfi1
circ_0001330	chr17:80445430|80460047	chr17	80445430	80460047	exon	-	987	86	72	55	55	13	13	Sos1
circ_0001331	chr9:34911784|34944519	chr9	34911784	34944519	exon	+	378	6	NA	4	4	5	25	Kirrel3
circ_0001332	chr6:23302294|23323435	chr6	23302294	23323435	exon	-	496	8	10	4	2	4	54	Cadps2
circ_0001333	chr3:122546943|122559166	chr3	122546943	122559166	exon	-	594	4	6	5	2	3	NA	Fnbp1l
circ_0001334	chr8:117436566|117436919	chr8	117436566	117436919	exon	+	354	6	2	9	NA	NA	NA	Cmip
circ_0001335	chr12:74229215|74238370	chr12	74229215	74238370	exon	+	885	55	65	44	34	14	9	Syt16
circ_0001336	chr14:122684882|122714125	chr14	122684882	122714125	exon	+	578	6	3	2	7	2	25	Pcca
circ_0001337	chr1:163883383|163888305	chr1	163883383	163888305	exon	+	290	110	123	103	164	76	150	Kifap3
circ_0001338	chr8:94047272|94055344	chr8	94047272	94055344	exon	+	357	129	104	94	86	22	22	Ogfod1
circ_0001339	chr8:78515586|78589249	chr8	78515586	78589249	intron	+	10827	5	4	5	NA	NA	NA	Slc10a7
circ_0001340	chr12:100654271|100678589	chr12	100654271	100678589	exon	-	291	NA	5	3	8	7	13	Rps6ka5
circ_0001341	chr12:101871824|101878929	chr12	101871824	101878929	exon	-	603	NA	NA	NA	6	NA	6	Trip11
circ_0001342	chr5:144004043|144009286	chr5	144004043	144009286	exon	-	260	NA	NA	NA	6	NA	6	Ccz1
circ_0001343	chr12:100615997|100619598	chr12	100615997	100619598	exon	-	181	NA	NA	NA	NA	4	4	Rps6ka5
circ_0001344	chr18:39120119|39306852	chr18	39120119	39306852	exon	+	1391	NA	NA	NA	NA	4	4	Arhgap26
circ_0001345	chr19:25061108|25065459	chr19	25061108	25065459	exon	+	248	NA	NA	NA	NA	4	4	Dock8
circ_0001346	chr7:62190717|62191201	chr7	62190717	62191201	exon	-	485	NA	NA	NA	NA	4	4	Gm9801
circ_0001347	chr9:96232682|96273942	chr9	96232682	96273942	exon	+	210	6	4	2	14	5	15	Tfdp2
circ_0001348	chr8:73131831|73214312	chr8	73131831	73214312	exon	-	490	11	5	3	7	16	15	Large1
circ_0001349	chr19:30039064|30039297	chr19	30039064	30039297	exon	+	234	21	27	22	55	17	34	Uhrf2
circ_0001350	chr7:114491440|114508912	chr7	114491440	114508912	exon	+	832	4	11	6	9	4	41	Pde3b
circ_0001351	chr9:95998216|96002248	chr9	95998216	96002248	exon	+	409	NA	5	2	6	2	9	Xrn1
circ_0001352	chr2:40697350|40751016	chr2	40697350	40751016	exon	-	1478	67	41	40	26	8	15	Lrp1b
circ_0001353	chr6:134066307|134069837	chr6	134066307	134069837	intron	+	3531	3	5	6	12	8	19	Etv6
circ_0001354	chr4:100302880|100334516	chr4	100302880	100334516	exon	+	391	3	21	2	6	7	121	Ror1
circ_0001355	chr17:56014941|56015278	chr17	56014941	56015278	exon	+	240	2	3	NA	8	2	14	Mpnd
circ_0001356	chr1:44161810|44174375	chr1	44161810	44174375	exon	+	2002	NA	5	13	NA	NA	NA	Ercc5
circ_0001357	chr5:74564519|74572585	chr5	74564519	74572585	exon	+	359	2	NA	NA	4	NA	17	Fip1l1
circ_0001358	chr7:80396929|80397250	chr7	80396929	80397250	exon	-	206	NA	2	NA	4	4	6	Furin
circ_0001359	chr9:122619152|122654518	chr9	122619152	122654518	intron	+	35367	NA	NA	4	NA	6	4	9530059O14Rik
circ_0001360	chr17:49480430|49480782	chr17	49480430	49480782	exon	-	244	NA	NA	NA	9	NA	79	Daam2
circ_0001361	chr1:6245425|6247809	chr1	6245425	6247809	exon	+	248	NA	4	5	15	8	8	Rb1cc1
circ_0001362	chr12:82311349|82387712	chr12	82311349	82387712	exon	+	2656	6	3	6	NA	NA	NA	Sipa1l1
circ_0001363	chrX:134261577|134267561	chrX	134261577	134267561	exon	-	592	36	23	13	34	15	63	Trmt2b
circ_0001364	chr1:66549728|66570002	chr1	66549728	66570002	exon	+	799	10	9	6	2	NA	NA	Unc80
circ_0001365	chr18:7901496|7910824	chr18	7901496	7910824	exon	+	645	7	8	7	23	9	16	Wac
circ_0001366	chr15:39534838|39585762	chr15	39534838	39585762	exon	+	564	NA	9	7	3	3	52	Rims2
circ_0001367	chr16:56631862|56637124	chr16	56631862	56637124	exon	+	417	2	NA	NA	20	NA	5	Abi3bp
circ_0001368	chr14:86772086|86835101	chr14	86772086	86835101	exon	-	582	17	27	2	7	NA	NA	Diaph3
circ_0001369	chr2:33273561|33284908	chr2	33273561	33284908	exon	-	267	22	19	25	36	18	48	Ralgps1
circ_0001370	chr3:157988640|157994758	chr3	157988640	157994758	exon	+	439	44	32	21	14	4	10	Ankrd13c
circ_0001371	chr5:96552723|96573045	chr5	96552723	96573045	exon	+	931	11	NA	8	NA	NA	NA	Fras1
circ_0001372	chr18:75519739|75521869	chr18	75519739	75521869	exon	-	862	125	159	108	76	27	72	Ctif
circ_0001373	chr7:121473576|121501680	chr7	121473576	121501680	intron	+	28105	6	7	2	NA	NA	NA	Hs3st2
circ_0001374	chr8:125468175|125473601	chr8	125468175	125473601	exon	-	839	6	8	3	NA	NA	NA	Sipa1l2
circ_0001375	chr6:108813627|108818613	chr6	108813627	108818613	exon	+	388	34	39	26	47	33	46	Arl8b
circ_0001376	chr17:83800050|83804597	chr17	83800050	83804597	exon	+	234	3	NA	NA	7	3	8	Mta3
circ_0001377	chr16:31136537|31160388	chr16	31136537	31160388	exon	-	534	61	42	46	33	7	9	Acap2
circ_0001378	chr14:54733180|54737665	chr14	54733180	54737665	exon	-	508	8	6	2	NA	NA	NA	Slc7a8
circ_0001379	chr5:20195021|20215529	chr5	20195021	20215529	exon	+	424	7	6	4	NA	NA	NA	Magi2
circ_0001380	chr8:32441010|32503325	chr8	32441010	32503325	intron	-	62316	208	133	195	108	58	24	Nrg1
circ_0001381	chr16:50240854|50251394	chr16	50240854	50251394	exon	-	237	2	NA	NA	2	2	12	Bbx
circ_0001382	chr4:8577955|8582493	chr4	8577955	8582493	exon	+	288	27	25	20	41	17	45	Rab2a
circ_0001383	chr5:137523962|137524413	chr5	137523962	137524413	exon	+	372	3	NA	NA	5	2	12	Gigyf1
circ_0001384	chr5:139062554|139127785	chr5	139062554	139127785	exon	-	571	NA	5	10	NA	NA	NA	Prkar1b
circ_0001385	chr16:44284212|44291295	chr16	44284212	44291295	exon	-	320	8	5	2	NA	NA	NA	Sidt1
circ_0001386	chr14:61540137|61549860	chr14	61540137	61549860	exon	-	387	NA	NA	NA	7	NA	6	Spryd7
circ_0001387	chr4:99055322|99056894	chr4	99055322	99056894	exon	-	257	NA	NA	NA	7	NA	6	Dock7
circ_0001388	chr8:127415570|127474615	chr8	127415570	127474615	exon	+	808	17	23	10	18	33	19	Pard3
circ_0001389	chr15:100131902|100142147	chr15	100131902	100142147	exon	+	10246	11	6	2	15	10	14	Klf12
circ_0001390	chr10:122802235|122811559	chr10	122802235	122811559	exon	+	458	8	10	NA	NA	NA	NA	Ppm1h
circ_0001391	chr1:16345704|16509408	chr1	16345704	16509408	exon	-	1483	187	117	151	123	24	67	Stau2
circ_0001392	chr15:85359454|85365359	chr15	85359454	85365359	exon	+	275	2	5	NA	5	7	11	Atxn10
circ_0001393	chr17:70657454|70662809	chr17	70657454	70662809	exon	+	419	88	91	63	46	7	38	Dlgap1
circ_0001394	chr13:55055975|55069807	chr13	55055975	55069807	exon	-	267	44	46	34	67	27	72	Uimc1
circ_0001395	chr1:13221307|13224713	chr1	13221307	13224713	exon	-	278	24	28	10	40	17	41	Ncoa2
circ_0001396	chr11:105207380|105210640	chr11	105207380	105210640	exon	+	282	6	2	5	14	13	6	Tlk2
circ_0001397	chr2:14115817|14117535	chr2	14115817	14117535	exon	+	319	34	59	34	57	31	84	Stam
circ_0001398	chr1:139040000|139042043	chr1	139040000	139042043	exon	+	170	4	4	NA	9	5	12	Dennd1b
circ_0001399	chr6:23287664|23302514	chr6	23287664	23302514	exon	-	225	NA	NA	2	3	2	12	Cadps2
circ_0001400	chr12:8705933|8713937	chr12	8705933	8713937	exon	+	829	5	6	5	NA	NA	NA	Pum2
circ_0001401	chr14:103152120|103154170	chr14	103152120	103154170	exon	-	413	5	5	4	NA	NA	NA	Mycbp2
circ_0001402	chr17:31583696|31603359	chr17	31583696	31603359	exon	+	1156	5	6	4	NA	NA	NA	Pknox1
circ_0001403	chr7:45575431|45588528	chr7	45575431	45588528	exon	+	1119	17	15	13	2	4	3	Bcat2
circ_0001404	chr7:62019949|62070616	chr7	62019949	62070616	intergenic_region	-	50668	27	17	15	8	NA	5
circ_0001405	chr10:128242310|128242718	chr10	128242310	128242718	exon	+	222	3	NA	3	4	3	16	Timeless
circ_0001406	chr14:25536745|25581673	chr14	25536745	25581673	exon	+	409	2	NA	NA	NA	3	14	Zmiz1
circ_0001407	chr15:30920712|30972877	chr15	30920712	30972877	exon	+	522	6	12	NA	NA	NA	NA	Ctnnd2
circ_0001408	chr9:117998792|118014248	chr9	117998792	118014248	exon	-	15457	19	12	7	4	NA	2
circ_0001409	chr5:92024936|92039436	chr5	92024936	92039436	exon	-	921	33	22	37	13	6	6	Cdkl2
circ_0001410	chr1:6752296|6770974	chr1	6752296	6770974	exon	+	202	NA	NA	NA	4	NA	76	St18
circ_0001411	chr10:98968694|99003378	chr10	98968694	99003378	exon	+	2290	6	4	4	NA	NA	NA	Atp2b1
circ_0001412	chr16:32616749|32623435	chr16	32616749	32623435	exon	+	1037	7	4	4	NA	NA	NA	Tfrc
circ_0001413	chr2:37469377|37532629	chr2	37469377	37532629	exon	+	1943	6	5	4	NA	NA	NA	Rabgap1
circ_0001414	chr7:61243843|61282828	chr7	61243843	61282828	intron	-	38986	13	NA	4	NA	NA	NA	A230006K03Rik
circ_0001415	chr9:86422841|86452010	chr9	86422841	86452010	exon	-	870	12	NA	4	18	6	16	Ube2cbp
circ_0001416	chr17:71455605|71456500	chr17	71455605	71456500	exon	-	214	5	4	3	12	4	14	Smchd1
circ_0001417	chr19:57629085|57657238	chr19	57629085	57657238	exon	+	1239	278	239	238	245	29	45	Atrnl1
circ_0001418	chr19:57132862|57134708	chr19	57132862	57134708	exon	-	221	5	5	2	10	NA	82	Ablim1
circ_0001419	chr11:4507590|4531305	chr11	4507590	4531305	exon	-	638	33	24	21	9	4	6	Mtmr3
circ_0001420	chr13:63190479|63282258	chr13	63190479	63282258	exon	+	577	40	26	35	18	6	10	2010111I01Rik
circ_0001421	chr6:119824386|119825819	chr6	119824386	119825819	exon	-	963	16	6	5	6	3	65	Erc1
circ_0001422	chr2:126797467|126799234	chr2	126797467	126799234	exon	-	433	73	59	59	40	11	26	Trpm7
circ_0001423	chr11:101294966|101299076	chr11	101294966	101299076	exon	-	618	3	8	5	NA	NA	NA	Becn1
circ_0001424	chr4:56886018|56937979	chr4	56886018	56937979	exon	-	2018	3	7	4	NA	NA	NA	Tmem245
circ_0001425	chr7:49786067|49806626	chr7	49786067	49806626	exon	+	590	60	53	61	33	16	12	Prmt3
circ_0001426	chr1:177050038|177248881	chr1	177050038	177248881	exon	-	1323	67	46	41	22	7	23	Akt3
circ_0001427	chr9:54595166|54596189	chr9	54595166	54596189	exon	+	303	27	24	18	25	13	80	Idh3a
circ_0001428	chr9:59779543|59815378	chr9	59779543	59815378	exon	+	1793	13	4	13	2	2	NA	Myo9a
circ_0001429	chr12:75485132|75515798	chr12	75485132	75515798	exon	-	392	6	9	5	19	11	15	Ppp2r5e
circ_0001430	chr2:103771697|103778100	chr2	103771697	103778100	exon	-	1017	5	6	4	22	9	7	Caprin1
circ_0001431	chr5:21226244|21242882	chr5	21226244	21242882	exon	+	373	3	10	NA	14	8	13	Gsap
circ_0001432	chr13:68640710|68657451	chr13	68640710	68657451	exon	-	499	38	20	18	15	3	2	Adcy2
circ_0001433	chr2:54448451|54477718	chr2	54448451	54477718	intron	+	29268	11	6	NA	8	3	38	Galnt13
circ_0001434	chr17:64029290|64037664	chr17	64029290	64037664	exon	+	268	15	17	11	28	14	26	Fer
circ_0001435	chr10:92927753|92969921	chr10	92927753	92969921	exon	-	2050	7	3	4	NA	NA	NA	Cfap54
circ_0001436	chr13:63015026|63068285	chr13	63015026	63068285	exon	+	1511	8	3	5	NA	NA	NA	2010111I01Rik
circ_0001437	chr2:120929386|120935315	chr2	120929386	120935315	exon	-	583	7	3	4	2	NA	NA	Ubr1
circ_0001438	chr3:68596150|68621066	chr3	68596150	68621066	exon	+	653	7	3	4	NA	NA	NA	Gm21949
circ_0001439	chr12:4961218|5013984	chr12	4961218	5013984	exon	+	1488	51	48	39	31	5	9	Atad2b
circ_0001440	chr2:34435133|34444406	chr2	34435133	34444406	exon	+	239	4	7	8	11	10	29	Mapkap1
circ_0001441	chr4:139354812|139360624	chr4	139354812	139360624	exon	+	734	NA	NA	NA	NA	5	2	Emc1
circ_0001442	chr5:51490017|51498228	chr5	51490017	51498228	exon	-	646	NA	NA	NA	NA	5	2	Ppargc1a
circ_0001443	chr2:69914414|69948510	chr2	69914414	69948510	exon	+	1321	6	NA	10	NA	NA	NA	Ubr3
circ_0001444	chr10:83620698|83628833	chr10	83620698	83628833	exon	-	468	NA	NA	NA	NA	NA	13	Appl2
circ_0001445	chr11:30142120|30146851	chr11	30142120	30146851	exon	-	881	NA	NA	NA	NA	NA	14	Sptbn1
circ_0001446	chr2:47507521|47508514	chr2	47507521	47508514	intergenic_region	-	994	NA	NA	NA	NA	NA	13
circ_0001447	chr2:155792527|155799989	chr2	155792527	155799989	exon	+	571	NA	NA	NA	NA	NA	14	Mmp24
circ_0001448	chr3:51536466|51550364	chr3	51536466	51550364	exon	-	522	NA	NA	NA	NA	NA	13	Setd7
circ_0001449	chr4:8832475|8838761	chr4	8832475	8838761	exon	+	611	NA	NA	NA	NA	NA	13	Chd7
circ_0001450	chr5:89156331|89170821	chr5	89156331	89170821	exon	+	343	NA	NA	NA	NA	NA	13	Slc4a4
circ_0001451	chr5:89156331|89179844	chr5	89156331	89179844	exon	+	535	NA	NA	NA	NA	NA	13	Slc4a4
circ_0001452	chr5:116467432|116467860	chr5	116467432	116467860	exon	-	250	NA	NA	NA	NA	NA	13	Srrm4
circ_0001453	chr6:56137345|56142175	chr6	56137345	56142175	exon	-	379	NA	NA	NA	NA	NA	13	Pde1c
circ_0001454	chr7:61813262|61911473	chr7	61813262	61911473	exon	-	98212	NA	NA	NA	NA	NA	14	A230057D06Rik
circ_0001455	chr7:130621721|130627499	chr7	130621721	130627499	exon	+	5779	NA	NA	NA	NA	NA	13	Fgfr2
circ_0001456	chr7:141987422|141988436	chr7	141987422	141988436	exon	+	446	NA	NA	NA	NA	NA	14	Brsk2
circ_0001457	chr2:33273561|33324703	chr2	33273561	33324703	exon	-	318	25	40	21	77	30	28	Ralgps1
circ_0001458	chr16:4137366|4155033	chr16	4137366	4155033	exon	-	532	48	34	21	52	25	69	Crebbp
circ_0001459	chr11:104356684|104378826	chr11	104356684	104378826	exon	-	550	303	249	207	171	70	119	Kansl1
circ_0001460	chr17:65803211|65816050	chr17	65803211	65816050	exon	+	943	4	7	NA	7	8	16	Ppp4r1
circ_0001461	chr4:150439343|150500051	chr4	150439343	150500051	exon	+	483	190	171	134	126	40	48	Rere
circ_0001462	chr13:93434973|93442681	chr13	93434973	93442681	exon	-	1461	NA	3	NA	9	NA	39	Jmy
circ_0001463	chr5:125622461|125638328	chr5	125622461	125638328	exon	+	1039	103	106	56	55	20	3	Tmem132b
circ_0001464	chr11:89503899|89538554	chr11	89503899	89538554	exon	-	857	NA	NA	NA	8	NA	4	Ankfn1
circ_0001465	chr11:62283597|62292218	chr11	62283597	62292218	exon	+	364	604	640	433	392	158	277	Ttc19
circ_0001466	chr10:62750547|62751016	chr10	62750547	62751016	exon	-	227	22	24	13	17	18	64	Ccar1
circ_0001467	chr11:21711462|21813462	chr11	21711462	21813462	exon	+	1090	13	10	6	3	NA	NA	Wdpcp
circ_0001468	chr3:80722032|80741198	chr3	80722032	80741198	exon	-	653	115	127	71	69	21	36	Gria2
circ_0001469	chr7:142128634|142137757	chr7	142128634	142137757	intergenic_region	+	9124	30	33	39	17	7	7
circ_0001470	chr18:36581068|36600875	chr18	36581068	36600875	exon	+	1165	104	107	98	52	19	60	Ankhd1
circ_0001471	chr11:80250208|80251126	chr11	80250208	80251126	exon	+	215	11	18	NA	5	5	62	Rhot1
circ_0001472	chr8:77382725|77413627	chr8	77382725	77413627	exon	-	526	282	124	180	93	73	34	Arhgap10
circ_0001473	chr5:135041931|135049104	chr5	135041931	135049104	exon	+	506	7	13	13	2	4	2	Stx1a
circ_0001474	chr13:83575538|83635469	chr13	83575538	83635469	exon	+	776	18	17	22	9	NA	4	Mef2c
circ_0001475	chr3:115090081|115102023	chr3	115090081	115102023	exon	+	523	2	2	2	3	NA	52	Olfm3
circ_0001476	chr15:36025808|36054878	chr15	36025808	36054878	exon	-	1191	4	2	9	NA	NA	NA	Rgs22
circ_0001477	chr9:59803885|59827318	chr9	59803885	59827318	exon	+	929	3	3	8	NA	NA	NA	Myo9a
circ_0001478	chr9:27069668|27089377	chr9	27069668	27089377	exon	+	1735	14	11	8	3	NA	2	Ncapd3
circ_0001479	chr11:7078888|7130403	chr11	7078888	7130403	exon	+	509	11	31	3	15	4	91	Adcy1
circ_0001480	chr5:147450653|147488258	chr5	147450653	147488258	exon	+	408	55	51	23	44	29	88	Pan3
circ_0001481	chr14:29073057|29124683	chr14	29073057	29124683	exon	-	330	NA	4	NA	NA	7	NA	Cacna2d3
circ_0001482	chr14:30346798|30361029	chr14	30346798	30361029	intron	-	10496	NA	NA	NA	NA	7	NA	Cacna1d
circ_0001483	chr18:80137484|80142769	chr18	80137484	80142769	exon	-	211	NA	NA	NA	NA	8	NA	Adnp2
circ_0001484	chr19:11475274|11480399	chr19	11475274	11480399	exon	+	365	NA	NA	NA	NA	7	NA	Ms4a6c
circ_0001485	chrX:157338129|157364349	chrX	157338129	157364349	exon	-	639	NA	NA	NA	NA	7	NA	Phex
circ_0001486	chr2:18284623|18294044	chr2	18284623	18294044	exon	-	255	7	8	4	20	7	19	Dnajc1
circ_0001487	chr13:11824274|11853190	chr13	11824274	11853190	exon	-	839	35	59	32	14	NA	24	Ryr2
circ_0001488	chr1:121217906|121312325	chr1	121217906	121312325	intergenic_region	-	94420	18	15	17	6	2	3
circ_0001489	chr5:84142278|84237554	chr5	84142278	84237554	exon	-	883	9	19	12	4	2	NA	Epha5
circ_0001490	chr4:9508627|9517734	chr4	9508627	9517734	exon	-	327	6	16	7	12	5	47	Asph
circ_0001491	chr19:57691767|57797503	chr19	57691767	57797503	exon	+	1695	169	103	98	116	10	9	Atrnl1
circ_0001492	chr1:56845576|56850383	chr1	56845576	56850383	exon	-	369	3	5	7	NA	NA	NA	Satb2
circ_0001493	chr5:48242549|48249941	chr5	48242549	48249941	exon	+	449	62	27	56	32	9	8	Slit2
circ_0001494	chr5:110727529|110729963	chr5	110727529	110729963	exon	-	270	3	2	NA	10	3	6	Ep400
circ_0001495	chr5:66451468|66452283	chr5	66451468	66452283	exon	-	816	3	2	NA	8	3	10	Apbb2
circ_0001496	chr18:34451208|34494776	chr18	34451208	34494776	exon	-	1532	16	18	9	NA	NA	6	Fam13b
circ_0001497	chr17:29594677|29600241	chr17	29594677	29600241	exon	+	407	5	6	3	NA	NA	NA	Tbc1d22b
circ_0001498	chr11:11149194|11154292	chr11	11149194	11154292	intron	+	5099	8	2	4	NA	NA	NA	Vwc2
circ_0001499	chr17:27985066|27988916	chr17	27985066	27988916	exon	+	774	2	2	4	9	4	16	Anks1
circ_0001500	chr14:12505784|12536387	chr14	12505784	12536387	exon	-	726	67	41	40	31	6	13	Cadps
circ_0001501	chr13:83625265|83656352	chr13	83625265	83656352	exon	+	872	6	5	3	NA	NA	NA	Mef2c
circ_0001502	chr12:87346708|87350385	chr12	87346708	87350385	exon	-	219	5	6	3	8	5	22	Sptlc2
circ_0001503	chr18:46433132|46434366	chr18	46433132	46434366	intergenic_region	-	1235	3	NA	3	5	NA	25
circ_0001504	chr6:4707074|4719496	chr6	4707074	4719496	exon	-	553	25	46	30	49	18	92	Sgce
circ_0001505	chr12:34373878|34433231	chr12	34373878	34433231	exon	-	1329	39	22	25	17	3	4	Hdac9
circ_0001506	chr12:109686398|109698715	chr12	109686398	109698715	intergenic_region	+	12318	5	2	7	NA	NA	NA
circ_0001507	chr15:95374728|95385156	chr15	95374728	95385156	exon	-	324	217	310	151	162	49	108	Nell2
circ_0001508	chr6:23583342|23599510	chr6	23583342	23599510	exon	-	440	29	24	26	20	7	133	Cadps2
circ_0001509	chrX:157934640|157961295	chrX	157934640	157961295	exon	-	291	15	8	14	19	18	22	Cnksr2
circ_0001510	chr2:168639070|168639990	chr2	168639070	168639990	exon	-	167	4	4	6	8	13	8	Atp9a
circ_0001511	chr1:106364241|106369176	chr1	106364241	106369176	exon	+	364	9	4	3	NA	NA	NA	Phlpp1
circ_0001512	chr7:96703926|96797505	chr7	96703926	96797505	exon	+	1523	7	5	3	NA	NA	NA	Tenm4
circ_0001513	chr8:77344640|77411128	chr8	77344640	77411128	exon	-	884	81	32	60	40	13	9	Arhgap10
circ_0001514	chr16:89884678|89885125	chr16	89884678	89885125	exon	-	448	7	9	2	10	NA	50	Tiam1
circ_0001515	chr12:84419974|84430333	chr12	84419974	84430333	exon	+	1083	NA	NA	NA	2	2	4	Bbof1
circ_0001516	chr15:27889288|27905331	chr15	27889288	27905331	exon	-	1384	NA	NA	NA	2	2	4	Trio
circ_0001517	chr4:84971209|85006524	chr4	84971209	85006524	exon	+	938	NA	NA	NA	2	2	4	Cntln
circ_0001518	chr6:63930907|64094439	chr6	63930907	64094439	exon	+	716	NA	NA	NA	2	2	4	Grid2
circ_0001519	chr9:106930020|106958501	chr9	106930020	106958501	exon	-	1185	NA	NA	NA	2	3	4	Dock3
circ_0001520	chr1:173871378|173905631	chr1	173871378	173905631	intron	-	26450	NA	NA	NA	5	4	NA	Mndal
circ_0001521	chr16:66882733|66953300	chr16	66882733	66953300	exon	-	177	NA	NA	NA	5	4	NA	Cadm2
circ_0001522	chr17:70200234|70206345	chr17	70200234	70206345	intron	+	6112	NA	2	NA	4	4	NA	Dlgap1
circ_0001523	chrX:23235226|23236021	chrX	23235226	23236021	exon	-	796	NA	NA	NA	4	4	NA	Klhl13
circ_0001524	chr3:97841634|97843714	chr3	97841634	97843714	exon	-	208	37	23	15	41	17	53	Pde4dip
circ_0001525	chr12:4961218|5013999	chr12	4961218	5013999	exon	+	1503	28	26	40	16	6	4	Atad2b
circ_0001526	chr7:79909835|79916107	chr7	79909835	79916107	exon	-	276	NA	9	3	28	7	5	Ap3s2
circ_0001527	chr4:129838978|129846539	chr4	129838978	129846539	exon	+	1000	29	18	16	54	19	24	Ptp4a2
circ_0001528	chr1:162353520|162355509	chr1	162353520	162355509	exon	-	354	127	95	92	145	65	142	Dnm3
circ_0001529	chr10:90042546|90050112	chr10	90042546	90050112	exon	+	454	57	47	38	46	18	172	Anks1b
circ_0001530	chr9:100663250|100738142	chr9	100663250	100738142	exon	+	419	184	197	136	113	48	79	Stag1
circ_0001531	chr2:54732986|54880172	chr2	54732986	54880172	exon	+	833	NA	NA	NA	9	NA	4	Galnt13
circ_0001532	chr1:123402833|123486125	chr1	123402833	123486125	exon	-	672	3	4	7	NA	NA	NA	Dpp10
circ_0001533	chr10:49573564|49578302	chr10	49573564	49578302	exon	-	426	2	3	NA	4	3	10	Grik2
circ_0001534	chr7:16278357|16280941	chr7	16278357	16280941	exon	-	440	3	8	3	NA	NA	NA	Ccdc9
circ_0001535	chr1:110924996|110954872	chr1	110924996	110954872	exon	-	1320	5	3	6	NA	NA	NA	Cdh19
circ_0001536	chr1:185295555|185318654	chr1	185295555	185318654	exon	-	939	4	3	6	NA	NA	NA	Iars2
circ_0001537	chr19:20028600|20106432	chr19	20028600	20106432	intergenic_region	-	77833	4	3	6	NA	NA	NA
circ_0001538	chr6:37048120|37067385	chr6	37048120	37067385	exon	-	507	124	124	110	46	44	40	Dgki
circ_0001539	chr2:29227578|29248878	chr2	29227578	29248878	intron	-	1196	89	94	55	70	7	14	Ntng2
circ_0001540	chr12:82372368|82403179	chr12	82372368	82403179	exon	+	1556	12	6	7	4	NA	NA	Sipa1l1
circ_0001541	chr6:140766898|140820889	chr6	140766898	140820889	intergenic_region	+	53992	NA	NA	NA	2	5	NA
circ_0001542	chr9:34934554|34940100	chr9	34934554	34940100	intron	-	5547	NA	NA	NA	2	5	NA	Kirrel3
circ_0001543	chr2:70967050|70982195	chr2	70967050	70982195	exon	-	702	10	11	8	3	NA	NA	Mettl8
circ_0001544	chr15:23436450|23460567	chr15	23436450	23460567	exon	+	492	16	5	NA	2	4	46	Cdh18
circ_0001545	chr16:11091586|11128703	chr16	11091586	11128703	exon	-	853	NA	NA	NA	15	NA	NA	Txndc11
circ_0001546	chr5:143478414|143484352	chr5	143478414	143484352	exon	+	378	30	36	24	13	6	8	Daglb
circ_0001547	chr11:103926148|103930815	chr11	103926148	103930815	exon	-	226	7	11	4	20	9	16	Nsf
circ_0001548	chr1:119548894|119579077	chr1	119548894	119579077	exon	-	1097	74	43	65	30	13	26	Epb41l5
circ_0001549	chr7:70483005|70494757	chr7	70483005	70494757	intergenic_region	+	11753	7	NA	NA	18	5	4
circ_0001550	chr1:185266901|185267279	chr1	185266901	185267279	exon	+	281	239	220	159	241	138	273	Rab3gap2
circ_0001551	chr1:39564048|39565332	chr1	39564048	39565332	exon	-	320	7	3	3	9	12	9	Rnf149
circ_0001552	chr3:88161191|88163087	chr3	88161191	88163087	exon	+	321	NA	2	4	8	3	12	Mef2d
circ_0001553	chr6:118651948|118751565	chr6	118651948	118751565	exon	-	2912	8	4	4	NA	NA	NA	Cacna1c
circ_0001554	chr7:18942216|18958585	chr7	18942216	18958585	exon	+	1361	19	21	16	8	3	4	Nova2
circ_0001555	chr8:114757138|114758306	chr8	114757138	114758306	intron	+	1169	3	NA	NA	3	NA	21	Wwox
circ_0001556	chr6:42486283|42521000	chr6	42486283	42521000	intergenic_region	+	34718	3	8	9	NA	5	56
circ_0001557	chr17:65592291|65595054	chr17	65592291	65595054	exon	-	338	218	191	157	261	124	239	Vapa
circ_0001558	chr1:155173986|155197435	chr1	155173986	155197435	exon	+	656	809	872	576	546	228	364	Stx6
circ_0001559	chr11:95470522|95474612	chr11	95470522	95474612	exon	+	546	NA	2	NA	3	3	9	Spop
circ_0001560	chr9:100834418|100855904	chr9	100834418	100855904	exon	+	411	31	62	27	54	28	74	Stag1
circ_0001561	chr10:5168687|5175916	chr10	5168687	5175916	exon	-	561	NA	NA	NA	2	NA	9	Syne1
circ_0001562	chr17:17570874|17579372	chr17	17570874	17579372	exon	-	1388	NA	NA	NA	2	NA	9	Lnpep
circ_0001563	chr3:145930406|145930694	chr3	145930406	145930694	exon	+	289	NA	NA	NA	2	NA	9	Bcl10
circ_0001564	chr2:37580673|37697911	chr2	37580673	37697911	intron	-	117239	NA	2	12	NA	NA	NA
circ_0001565	chr1:6752296|6810678	chr1	6752296	6810678	exon	+	1510	NA	NA	NA	3	NA	8	St18
circ_0001566	chr1:58562640|58565954	chr1	58562640	58565954	exon	-	3315	NA	NA	NA	3	NA	9	Fam126b
circ_0001567	chr15:82022445|82027411	chr15	82022445	82027411	exon	+	765	NA	NA	NA	3	NA	8	Xrcc6
circ_0001568	chr4:85385790|85421334	chr4	85385790	85421334	intron	+	35545	NA	NA	NA	3	NA	8	Sh3gl2
circ_0001569	chr4:138095909|138146373	chr4	138095909	138146373	exon	+	1560	NA	NA	NA	3	NA	8	Eif4g3
circ_0001570	chr4:138201921|138203491	chr4	138201921	138203491	exon	+	229	NA	NA	NA	3	NA	8	Eif4g3
circ_0001571	chr5:89129639|89149433	chr5	89129639	89149433	exon	+	666	NA	NA	NA	3	NA	8	Slc4a4
circ_0001572	chr5:96098245|96129028	chr5	96098245	96129028	exon	-	245	NA	NA	NA	3	NA	8	Cnot6l
circ_0001573	chr10:53348472|53358207	chr10	53348472	53358207	exon	-	947	2	NA	NA	8	4	2	Cep85l
circ_0001574	chr4:15819112|15821370	chr4	15819112	15821370	exon	-	1831	112	93	109	76	27	17	Gm11855
circ_0001575	chr9:108139187|108139595	chr9	108139187	108139595	exon	-	409	5	3	3	8	3	20	Bsn
circ_0001576	chr6:36894776|37067385	chr6	36894776	37067385	exon	-	2014	18	26	12	7	3	NA	Dgki
circ_0001577	chr1:16440323|16544032	chr1	16440323	16544032	intergenic_region	-	103710	NA	2	NA	3	2	3
circ_0001578	chr2:68314364|68314603	chr2	68314364	68314603	exon	-	153	NA	2	NA	5	3	7	Stk39
circ_0001579	chr13:20564424|20589726	chr13	20564424	20589726	exon	+	468	11	2	3	13	15	6	Elmo1
circ_0001580	chr9:65373750|65377883	chr9	65373750	65377883	exon	+	397	34	20	10	15	13	83	Ubap1l
circ_0001581	chr11:25617651|25652068	chr11	25617651	25652068	intron	-	34418	NA	NA	NA	6	3	NA
circ_0001582	chr14:26599616|26603153	chr14	26599616	26603153	exon	+	300	NA	NA	NA	6	3	NA	Dennd6a
circ_0001583	chr15:31583965|31585437	chr15	31583965	31585437	exon	+	251	NA	NA	NA	8	3	NA	Cmbl
circ_0001584	chr5:131472238|131477023	chr5	131472238	131477023	exon	-	967	NA	2	NA	6	3	NA	Auts2
circ_0001585	chr15:69024700|69049461	chr15	69024700	69049461	exon	+	419	36	39	19	8	9	3	Khdrbs3
circ_0001586	chr12:52783310|52796200	chr12	52783310	52796200	intron	+	12891	9	NA	7	NA	NA	NA	Akap6
circ_0001587	chr16:56586929|56592681	chr16	56586929	56592681	exon	+	286	8	NA	7	2	NA	NA	Abi3bp
circ_0001588	chr2:113582098|113603289	chr2	113582098	113603289	exon	+	609	55	28	28	22	6	4	Fmn1
circ_0001589	chr1:140362949|140431433	chr1	140362949	140431433	exon	+	910	111	80	75	72	15	12	Kcnt2
circ_0001590	chr6:31468131|31496771	chr6	31468131	31496771	exon	+	1071	11	8	5	NA	NA	2	Mkln1
circ_0001591	chr5:67667321|67682930	chr5	67667321	67682930	exon	-	468	5	2	6	2	2	NA	Atp8a1
circ_0001592	chr5:114038536|114045631	chr5	114038536	114045631	exon	-	470	6	2	6	NA	NA	NA	Svop
circ_0001593	chr13:49237424|49240671	chr13	49237424	49240671	exon	-	526	NA	NA	NA	NA	2	7	Susd3
circ_0001594	chr16:21434687|21435821	chr16	21434687	21435821	exon	+	446	86	54	58	36	12	30	Vps8
circ_0001595	chr6:115439840|115473311	chr6	115439840	115473311	exon	+	1188	13	9	11	4	2	NA	Pparg
circ_0001596	chr10:94748941|94750659	chr10	94748941	94750659	exon	+	410	22	16	19	5	NA	8	Cep83
circ_0001597	chr6:42519201|42521000	chr6	42519201	42521000	intergenic_region	+	1800	5	18	6	13	13	125
circ_0001598	chr10:110216702|110217110	chr10	110216702	110217110	exon	-	409	174	172	179	149	36	53	Nav3
circ_0001599	chr3:35809357|35839214	chr3	35809357	35839214	exon	+	2115	29	23	24	8	NA	14	Atp11b
circ_0001600	chr5:106666785|106682013	chr5	106666785	106682013	exon	-	15229	NA	NA	2	5	3	7	Gm28039
circ_0001601	chr15:90991710|90998055	chr15	90991710	90998055	exon	-	975	2	NA	NA	6	3	6	Kif21a
circ_0001602	chr3:148849766|148859533	chr3	148849766	148859533	exon	-	1424	53	46	36	26	10	6	Adgrl2
circ_0001603	chr15:64716030|64747098	chr15	64716030	64747098	exon	-	703	2	9	3	NA	NA	NA	Adcy8
circ_0001604	chr11:83532565|83533324	chr11	83532565	83533324	intergenic_region	+	760	NA	NA	NA	4	NA	7
circ_0001605	chr14:34536565|34544417	chr14	34536565	34544417	exon	-	863	NA	NA	NA	4	NA	7	Ldb3
circ_0001606	chr16:21574967|21581698	chr16	21574967	21581698	exon	+	417	NA	NA	NA	5	NA	7	Vps8
circ_0001607	chr18:77126857|77130123	chr18	77126857	77130123	exon	+	315	NA	NA	NA	4	NA	7	Pias2
circ_0001608	chr1:24451762|24510887	chr1	24451762	24510887	exon	-	234	421	171	322	233	62	91	Col19a1
circ_0001609	chr10:119999752|120038793	chr10	119999752	120038793	exon	+	1110	12	9	3	3	NA	NA	Grip1
circ_0001610	chr6:134506196|134542045	chr6	134506196	134542045	exon	-	1490	49	44	36	29	5	11	Lrp6
circ_0001611	chr8:106099072|106100989	chr8	106099072	106100989	exon	+	197	2	4	2	7	3	14	Nfatc3
circ_0001612	chr1:22373344|22379540	chr1	22373344	22379540	exon	-	280	195	180	170	257	72	859	Rims1
circ_0001613	chr12:102991350|103001976	chr12	102991350	103001976	exon	+	597	6	9	6	15	12	13	Unc79
circ_0001614	chr9:102194774|102195455	chr9	102194774	102195455	exon	-	682	2	4	NA	5	NA	57	Ephb1
circ_0001615	chr11:86643498|86665878	chr11	86643498	86665878	exon	-	608	65	24	37	26	6	9	Vmp1
circ_0001616	chr11:7100570|7109112	chr11	7100570	7109112	exon	+	231	NA	2	NA	4	2	60	Adcy1
circ_0001617	chr16:94403314|94429685	chr16	94403314	94429685	exon	+	1895	3	5	5	NA	NA	NA	Ttc3
circ_0001618	chr9:57014888|57048257	chr9	57014888	57048257	intron	+	6082	4	5	5	NA	NA	NA	Ptpn9
circ_0001619	chr2:83657016|83664192	chr2	83657016	83664192	exon	+	1286	7	9	5	NA	NA	3	Zc3h15
circ_0001620	chr11:29777003|29785755	chr11	29777003	29785755	exon	-	595	19	28	10	10	NA	2	Eml6
circ_0001621	chr1:89627761|89766464	chr1	89627761	89766464	exon	+	1173	NA	NA	NA	NA	3	6	Agap1
circ_0001622	chr10:90033214|90042702	chr10	90033214	90042702	exon	+	238	NA	NA	NA	NA	3	5	Anks1b
circ_0001623	chr11:114708417|114708861	chr11	114708417	114708861	exon	+	186	NA	NA	NA	NA	3	5	Ttyh2
circ_0001624	chr2:23525731|23545579	chr2	23525731	23545579	intron	-	12369	NA	NA	NA	NA	3	5	Spopl
circ_0001625	chr2:131273911|131274263	chr2	131273911	131274263	exon	+	353	NA	NA	NA	3	3	5	Pank2
circ_0001626	chr5:100527974|100541652	chr5	100527974	100541652	exon	+	928	NA	NA	NA	NA	3	5	Cops4
circ_0001627	chr6:72142140|72153896	chr6	72142140	72153896	exon	+	1156	NA	NA	NA	NA	3	5	St3gal5
circ_0001628	chr9:21075964|21076641	chr9	21075964	21076641	exon	-	219	NA	NA	NA	3	3	6	Gm38431
circ_0001629	chr16:96790892|96825773	chr16	96790892	96825773	exon	-	1248	9	12	8	NA	NA	3	Dscam
circ_0001630	chr12:81946931|81956263	chr12	81946931	81956263	exon	+	554	NA	9	6	8	2	39	Pcnx
circ_0001631	chr10:28206134|28354779	chr10	28206134	28354779	exon	+	768	6	4	5	NA	NA	NA	Ptprk
circ_0001632	chr10:92978985|93001949	chr10	92978985	93001949	exon	-	898	12	NA	4	2	NA	NA	Cfap54
circ_0001633	chr1:179405283|179411785	chr1	179405283	179411785	exon	-	303	47	39	36	66	23	68	Smyd3
circ_0001634	chr13:103140163|103171556	chr13	103140163	103171556	exon	-	279	39	29	33	15	10	3	Mast4
circ_0001635	chr10:90163161|90359215	chr10	90163161	90359215	exon	+	628	NA	4	3	12	NA	22	Anks1b
circ_0001636	chr4:151078781|151079874	chr4	151078781	151079874	exon	-	435	5	3	6	14	5	21	Camta1
circ_0001637	chr12:82311349|82372542	chr12	82311349	82372542	exon	+	2394	8	9	14	4	NA	NA	Sipa1l1
circ_0001638	chr13:95746438|95837923	chr13	95746438	95837923	exon	-	412	55	117	30	43	16	9	Iqgap2
circ_0001639	chr12:70020834|70025481	chr12	70020834	70025481	exon	-	273	85	81	61	52	16	23	Nin
circ_0001640	chr6:39399117|39410216	chr6	39399117	39410216	exon	-	1369	9	8	8	NA	NA	3	Mkrn1
circ_0001641	chr6:119694571|119825209	chr6	119694571	119825209	exon	-	2947	2	6	4	4	NA	27	Erc1
circ_0001642	chr8:70391202|70393055	chr8	70391202	70393055	exon	-	539	3	4	NA	11	7	5	Crtc1
circ_0001643	chr15:83892763|83896153	chr15	83892763	83896153	exon	-	394	14	7	3	2	NA	NA	Efcab6
circ_0001644	chr16:77037348|77050560	chr16	77037348	77050560	exon	+	432	7	6	2	NA	NA	NA	Usp25
circ_0001645	chr9:7005490|7050483	chr9	7005490	7050483	exon	-	1815	22	22	19	8	NA	8	Dync2h1
circ_0001646	chr14:57846921|57865641	chr14	57846921	57865641	exon	-	487	16	15	14	27	17	16	Zdhhc20
circ_0001647	chr15:58117238|58122602	chr15	58117238	58122602	exon	-	482	5	8	3	NA	NA	NA	Atad2
circ_0001648	chr4:148480865|148483722	chr4	148480865	148483722	exon	+	255	2	3	NA	6	4	6	Mtor
circ_0001649	chr9:8689400|8720804	chr9	8689400	8720804	exon	-	327	20	22	12	8	2	2	Gm32014
circ_0001650	chr10:70154708|70169252	chr10	70154708	70169252	exon	+	394	NA	NA	NA	2	3	2	Ccdc6
circ_0001651	chr12:85932725|85956720	chr12	85932725	85956720	exon	+	817	NA	NA	NA	2	3	2	Ttll5
circ_0001652	chr14:70217977|70267506	chr14	70217977	70267506	exon	-	1600	9	6	2	NA	NA	NA	Ppp3cc
circ_0001653	chr15:84171082|84186081	chr15	84171082	84186081	exon	+	964	61	58	61	24	6	37	Pnpla3
circ_0001654	chr9:53149503|53209776	chr9	53149503	53209776	exon	-	988	30	15	18	7	3	6	Ddx10
circ_0001655	chr1:106000931|106023758	chr1	106000931	106023758	exon	+	904	NA	NA	NA	5	NA	6	Zcchc2
circ_0001656	chr13:104390082|104400006	chr13	104390082	104400006	exon	+	314	NA	NA	NA	5	NA	6	Adamts6
circ_0001657	chr9:100786492|100803354	chr9	100786492	100803354	exon	+	431	NA	NA	NA	5	NA	6	Stag1
circ_0001658	chr4:48131765|48167256	chr4	48131765	48167256	exon	+	641	18	12	21	4	3	2	Stx17
circ_0001659	chr8:80800101|80800395	chr8	80800101	80800395	exon	-	295	12	7	5	21	5	28	Gab1
circ_0001660	chr6:22999200|23016230	chr6	22999200	23016230	exon	+	3784	2	6	2	9	8	7	Ptprz1
circ_0001661	chr18:39126833|39205320	chr18	39126833	39205320	exon	+	312	5	6	3	12	4	20	Arhgap26
circ_0001662	chr8:3478986|3479280	chr8	3478986	3479280	exon	+	205	4	5	4	4	18	5	Tex45
circ_0001663	chr1:179999362|180040200	chr1	179999362	180040200	exon	+	421	164	204	135	113	46	78	Cdc42bpa
circ_0001664	chr9:77229485|77243727	chr9	77229485	77243727	exon	-	2094	NA	NA	NA	10	NA	2	Mlip
circ_0001665	chr15:68101471|68146591	chr15	68101471	68146591	exon	-	569	49	53	32	25	9	11	Zfat
circ_0001666	chr4:57218509|57270177	chr4	57218509	57270177	exon	-	1970	10	3	9	2	NA	NA	Ptpn3
circ_0001667	chr11:107592706|107595195	chr11	107592706	107595195	exon	+	182	NA	NA	NA	4	2	2	Helz
circ_0001668	chr10:90069472|90077142	chr10	90069472	90077142	exon	+	455	13	12	15	11	11	56	Anks1b
circ_0001669	chr15:26455277|26477926	chr15	26455277	26477926	intergenic_region	+	22650	10	5	13	NA	2	NA
circ_0001670	chr16:90464141|90481333	chr16	90464141	90481333	exon	+	511	24	55	6	9	2	11	Hunk
circ_0001671	chr17:90560741|90700905	chr17	90560741	90700905	exon	-	2206	16	15	18	11	NA	NA	Nrxn1
circ_0001672	chr3:84974403|84976384	chr3	84974403	84976384	exon	+	437	5	12	7	NA	NA	3	Fbxw7
circ_0001673	chr15:64191484|64349913	chr15	64191484	64349913	exon	-	432	7	2	7	NA	NA	NA	Asap1
circ_0001674	chr9:6955907|7006876	chr9	6955907	7006876	exon	-	1361	6	2	6	NA	NA	NA	Dync2h1
circ_0001675	chr9:77138350|77190737	chr9	77138350	77190737	exon	-	636	46	35	32	22	6	10	Mlip
circ_0001676	chr2:62267401|62304775	chr2	62267401	62304775	exon	+	1717	25	24	17	12	2	NA	Slc4a10
circ_0001677	chr7:75206090|75206922	chr7	75206090	75206922	exon	-	833	49	42	45	55	16	132	Sv2b
circ_0001678	chr5:125778637|125788064	chr5	125778637	125788064	exon	+	1802	71	85	51	50	15	10	Tmem132b
circ_0001679	chr17:66049786|66053091	chr17	66049786	66053091	exon	-	286	3	NA	7	12	6	13	Ankrd12
circ_0001680	chr6:21375849|21513214	chr6	21375849	21513214	intron	+	137366	13	27	9	8	6	87	Kcnd2
circ_0001681	chr10:90163161|90307705	chr10	90163161	90307705	exon	+	447	2	7	3	7	3	27	Anks1b
circ_0001682	chr19:44086908|44098673	chr19	44086908	44098673	exon	-	1122	6	NA	9	NA	NA	NA	Chuk
circ_0001683	chr9:80087430|80093641	chr9	80087430	80093641	exon	+	403	3	4	4	11	8	8	Senp6
circ_0001684	chr10:80715871|80719812	chr10	80715871	80719812	exon	-	1046	10	8	11	NA	NA	3	Ap3d1
circ_0001685	chr5:20543585|20651193	chr5	20543585	20651193	exon	+	1416	13	11	5	3	NA	NA	Magi2
circ_0001686	chr4:98568939|98623689	chr4	98568939	98623689	exon	+	449	3	NA	NA	7	NA	15	Patj
circ_0001687	chr6:104767709|104848204	chr6	104767709	104848204	exon	+	1943	6	11	14	12	4	56	Cntn6
circ_0001688	chr15:94331318|94346016	chr15	94331318	94346016	exon	-	1091	5	5	4	NA	NA	NA	Adamts20
circ_0001689	chr2:69914414|69983261	chr2	69914414	69983261	exon	+	3373	5	4	4	NA	NA	NA	Ubr3
circ_0001690	chr3:109628031|109664433	chr3	109628031	109664433	exon	+	573	5	5	4	NA	NA	NA	Vav3
circ_0001691	chr8:3192546|3203034	chr8	3192546	3203034	exon	-	744	6	4	4	NA	NA	NA	Insr
circ_0001692	chr9:86646311|86679952	chr9	86646311	86679952	exon	-	626	5	4	4	NA	NA	NA	Me1
circ_0001693	chr4:14756773|14775083	chr4	14756773	14775083	exon	-	468	NA	2	NA	3	5	4	Lrrc69
circ_0001694	chr7:138868410|138876717	chr7	138868410	138876717	exon	+	982	13	15	9	19	19	17	Ppp2r2d
circ_0001695	chr1:176831057|176878106	chr1	176831057	176878106	exon	+	1065	34	21	29	13	3	11	Sdccag8
circ_0001696	chr8:64779698|64834568	chr8	64779698	64834568	exon	-	518	285	378	154	128	103	41	Klhl2
circ_0001697	chr11:32371518|32388004	chr11	32371518	32388004	exon	+	234	7	8	7	2	NA	NA	Sh3pxd2b
circ_0001698	chr10:49355909|49422672	chr10	49355909	49422672	exon	-	573	17	28	15	24	13	56	Grik2
circ_0001699	chr7:142125157|142130098	chr7	142125157	142130098	intergenic_region	+	4942	71	51	55	45	9	15
circ_0001700	chr18:64997348|65080071	chr18	64997348	65080071	exon	+	249	7	15	5	22	6	29	Nedd4l
circ_0001701	chrX:20161928|20162530	chrX	20161928	20162530	exon	-	300	12	12	3	22	10	22	Slc9a7
circ_0001702	chr10:67157907|67215375	chr10	67157907	67215375	exon	+	385	NA	2	NA	NA	4	3	Jmjd1c
circ_0001703	chr12:55612634|55642483	chr12	55612634	55642483	exon	-	412	NA	NA	NA	NA	4	3	Ralgapa1
circ_0001704	chr12:104216869|104263214	chr12	104216869	104263214	intergenic_region	+	46346	NA	NA	NA	NA	2	NA
circ_0001705	chr2:163634435|163637004	chr2	163634435	163637004	exon	-	274	NA	NA	NA	2	4	3	Serinc3
circ_0001706	chr3:105032653|105038987	chr3	105032653	105038987	exon	-	231	NA	NA	NA	NA	4	3	Cttnbp2nl
circ_0001707	chr7:119820718|119821778	chr7	119820718	119821778	intron	-	139	NA	NA	NA	NA	4	3	Rexo5
circ_0001708	chr14:40840225|40874239	chr14	40840225	40874239	exon	-	798	62	25	53	31	7	16	Sh2d4b
circ_0001709	chr5:124395895|124405729	chr5	124395895	124405729	exon	-	1377	10	4	2	NA	NA	NA	Sbno1
circ_0001710	chr5:111346483|111349574	chr5	111346483	111349574	exon	+	259	4	5	2	9	5	17	Pitpnb
circ_0001711	chr12:83091748|83133744	chr12	83091748	83133744	exon	+	514	14	14	21	8	NA	3	Rgs6
circ_0001712	chr13:55213204|55238862	chr13	55213204	55238862	exon	+	1256	2	2	4	9	4	8	Nsd1
circ_0001713	chr9:67852491|67866242	chr9	67852491	67866242	exon	+	348	4	13	7	2	NA	2	Vps13c
circ_0001714	chr11:33297342|33318459	chr11	33297342	33318459	exon	-	334	57	96	35	72	42	125	Ranbp17
circ_0001715	chr10:128277644|128278817	chr10	128277644	128278817	exon	+	404	5	9	4	9	10	21	Stat2
circ_0001716	chr16:4137366|4138985	chr16	4137366	4138985	exon	-	355	54	65	33	73	20	128	Crebbp
circ_0001717	chr1:75955715|75974136	chr1	75955715	75974136	intergenic_region	+	18422	3	6	4	NA	NA	NA
circ_0001718	chr18:25174687|25203976	chr18	25174687	25203976	exon	+	390	3	6	4	NA	NA	NA	AW554918
circ_0001719	chr2:6585974|6664197	chr2	6585974	6664197	exon	-	705	3	6	4	NA	NA	NA	Celf2
circ_0001720	chr5:32819866|32844564	chr5	32819866	32844564	exon	-	5593	3	6	5	NA	NA	2	Prr14l
circ_0001721	chr13:106990038|106993942	chr13	106990038	106993942	exon	-	267	NA	2	NA	6	4	3	Kif2a
circ_0001722	chr14:78925262|78937209	chr14	78925262	78937209	exon	+	597	98	89	59	49	18	33	Vwa8
circ_0001723	chrX:151376748|151399803	chrX	151376748	151399803	exon	+	459	42	32	30	52	22	65	Fam120c
circ_0001724	chr6:38440455|38491931	chr6	38440455	38491931	exon	+	3147	15	9	6	21	4	35	Ubn2
circ_0001725	chr9:45869179|45869544	chr9	45869179	45869544	exon	-	190	2	8	2	11	5	18	Rnf214
circ_0001726	chr15:21578430|21583960	chr15	21578430	21583960	exon	+	370	8	11	8	3	NA	NA	Cdh12
circ_0001727	chr3:5241670|5245645	chr3	5241670	5245645	exon	+	3055	95	48	43	35	9	26	Zfhx4
circ_0001728	chr12:102471998|102484574	chr12	102471998	102484574	exon	+	1515	7	3	6	NA	NA	NA	Golga5
circ_0001729	chr19:57638452|57797503	chr19	57638452	57797503	exon	+	3304	6	4	4	3	NA	NA	Atrnl1
circ_0001730	chr9:121103547|121168311	chr9	121103547	121168311	exon	-	1033	6	3	4	NA	NA	NA	Ulk4
circ_0001731	chr3:14107219|14143446	chr3	14107219	14143446	exon	+	499	35	28	21	13	4	9	Ralyl
circ_0001732	chr5:92057968|92073278	chr5	92057968	92073278	exon	-	853	3	NA	NA	6	5	5	G3bp2
circ_0001733	chr8:87513809|87524427	chr8	87513809	87524427	exon	+	298	NA	NA	NA	NA	NA	63	Gm2694
circ_0001734	chr10:99124831|99129662	chr10	99124831	99129662	exon	+	352	5	9	6	4	20	13	Poc1b
circ_0001735	chr10:9841871|9868753	chr10	9841871	9868753	intron	-	2441	341	282	255	221	55	165	Stxbp5
circ_0001736	chr6:58876489|58890234	chr6	58876489	58890234	exon	+	874	39	50	37	19	6	17	Herc3
circ_0001737	chr7:51887912|51926544	chr7	51887912	51926544	exon	+	641	35	26	41	18	5	10	Gas2
circ_0001738	chr13:97091818|97118531	chr13	97091818	97118531	exon	+	1257	9	19	11	2	3	4	Fam169a
circ_0001739	chr3:105458739|105459921	chr3	105458739	105459921	exon	+	1183	NA	2	NA	10	2	4	Kcnd3
circ_0001740	chr2:68307041|68314603	chr2	68307041	68314603	exon	-	284	121	91	95	199	53	141	Stk39
circ_0001741	chr12:4961218|5006791	chr12	4961218	5006791	exon	+	1170	196	225	175	164	34	85	Atad2b
circ_0001742	chr13:94224895|94233180	chr13	94224895	94233180	exon	-	497	52	29	19	60	30	44	Scamp1
circ_0001743	chr10:5218499|5222520	chr10	5218499	5222520	exon	-	962	NA	NA	NA	NA	NA	13	Syne1
circ_0001744	chr10:10782559|10782794	chr10	10782559	10782794	exon	-	236	NA	NA	NA	NA	NA	12	Grm1
circ_0001745	chr11:54005394|54014456	chr11	54005394	54014456	exon	-	6844	NA	NA	NA	NA	NA	12	Slc22a4
circ_0001746	chr11:100632694|100634757	chr11	100632694	100634757	exon	-	277	NA	NA	NA	NA	NA	12	Zfp385c
circ_0001747	chr2:135741830|135805605	chr2	135741830	135805605	exon	+	115	NA	NA	NA	NA	NA	12	Plcb4
circ_0001748	chr4:58106295|58111460	chr4	58106295	58111460	exon	-	513	NA	NA	NA	NA	NA	13	Svep1
circ_0001749	chr4:85347124|85355399	chr4	85347124	85355399	exon	+	142	NA	NA	NA	NA	NA	12	Sh3gl2
circ_0001750	chr4:134755193|134759061	chr4	134755193	134759061	exon	-	371	NA	NA	NA	NA	NA	13	Ldlrap1
circ_0001751	chr6:63930907|64076943	chr6	63930907	64076943	exon	+	596	NA	NA	NA	NA	NA	12	Grid2
circ_0001752	chr6:104078690|104090593	chr6	104078690	104090593	intergenic_region	-	11904	NA	NA	NA	NA	NA	12
circ_0001753	chr7:83722285|83722697	chr7	83722285	83722697	exon	-	413	NA	NA	NA	NA	NA	12	Il16
circ_0001754	chr8:64070153|64074327	chr8	64070153	64074327	exon	-	366	NA	NA	NA	NA	NA	13	Tll1
circ_0001755	chr9:50701920|50710972	chr9	50701920	50710972	exon	-	674	2	NA	NA	NA	NA	12	Dixdc1
circ_0001756	chr9:55397741|55418123	chr9	55397741	55418123	exon	+	541	NA	NA	NA	NA	NA	12	Tmem266
circ_0001757	chr11:93905159|93933958	chr11	93905159	93933958	exon	+	1823	78	77	59	30	16	37	Mbtd1
circ_0001758	chr6:55460157|55461614	chr6	55460157	55461614	exon	+	236	8	17	13	37	12	16	Adcyap1r1
circ_0001759	chr19:6341903|6343176	chr19	6341903	6343176	exon	+	285	38	42	22	33	16	106	Map4k2
circ_0001760	chr17:33242199|33244134	chr17	33242199	33244134	exon	-	937	283	194	181	178	45	94	Zfp955a
circ_0001761	chr7:59940084|59973650	chr7	59940084	59973650	exon	-	2332	32	14	11	8	NA	4	Snhg14
circ_0001762	chr16:56082356|56123970	chr16	56082356	56123970	exon	+	535	6	7	11	2	NA	NA	Senp7
circ_0001763	chr12:109683699|109687741	chr12	109683699	109687741	intergenic_region	+	4043	3	9	4	NA	NA	NA
circ_0001764	chr7:65326262|65337146	chr7	65326262	65337146	exon	-	818	88	92	99	51	23	48	Tjp1
circ_0001765	chr10:40254264|40254464	chr10	40254264	40254464	exon	-	109	8	5	5	25	3	23	Gtf3c6
circ_0001766	chr2:161810550|161812136	chr2	161810550	161812136	exon	-	305	40	31	19	53	14	66	Ptprt
circ_0001767	chr13:98266151|98272852	chr13	98266151	98272852	exon	+	979	229	224	220	187	36	91	Ankra2
circ_0001768	chr10:116177718|116188468	chr10	116177718	116188468	exon	+	380	40	51	23	33	13	147	Ptprr
circ_0001769	chr12:4649983|4673607	chr12	4649983	4673607	exon	+	1594	9	9	5	2	NA	NA	Itsn2
circ_0001770	chr11:62340408|62345318	chr11	62340408	62345318	exon	-	918	17	27	17	26	23	36	Ncor1
circ_0001771	chr7:78182547|78182940	chr7	78182547	78182940	exon	-	394	NA	NA	NA	8	NA	53	Ntrk3
circ_0001772	chr4:129709561|129710015	chr4	129709561	129710015	intron	-	455	7	2	4	NA	NA	NA	Khdrbs1
circ_0001773	chr16:89821878|89843334	chr16	89821878	89843334	exon	-	498	4	9	4	22	3	19	Tiam1
circ_0001774	chr12:100615997|100678589	chr12	100615997	100678589	exon	-	515	3	8	NA	17	7	9	Rps6ka5
circ_0001775	chr12:69302324|69303962	chr12	69302324	69303962	exon	+	316	348	359	267	390	147	566	Klhdc2
circ_0001776	chr2:58980370|59018605	chr2	58980370	59018605	exon	-	1145	10	7	5	2	NA	NA	Ccdc148
circ_0001777	chr17:17544811|17575387	chr17	17544811	17575387	exon	-	1516	2	3	NA	4	6	5	Lnpep
circ_0001778	chr8:32441010|32508736	chr8	32441010	32508736	intron	-	67727	30	18	20	11	3	6	Nrg1
circ_0001779	chr2:62734219|62777681	chr2	62734219	62777681	exon	-	1141	32	10	22	13	NA	NA	Kcnh7
circ_0001780	chr16:17363947|17373416	chr16	17363947	17373416	exon	-	282	2	2	NA	10	6	3	Pi4ka
circ_0001781	chr7:115659516|115701785	chr7	115659516	115701785	exon	-	332	2	2	8	NA	NA	NA	Sox6
circ_0001782	chr12:31760847|31802483	chr12	31760847	31802483	exon	+	488	62	85	70	50	7	31	Cog5
circ_0001783	chr1:156900586|156907718	chr1	156900586	156907718	exon	-	236	4	7	NA	18	6	6	Ralgps2
circ_0001784	chr7:61911363|61925420	chr7	61911363	61925420	exon	-	799	73	37	58	58	34	150	A230057D06Rik
circ_0001785	chr17:66024076|66042601	chr17	66024076	66042601	exon	-	708	6	11	6	3	NA	2	Ankrd12
circ_0001786	chr10:90033214|90077142	chr10	90033214	90077142	exon	+	994	71	66	54	65	19	215	Anks1b
circ_0001787	chr13:63156546|63240331	chr13	63156546	63240331	exon	+	757	36	28	21	11	4	10	2010111I01Rik
circ_0001788	chr14:122690099|122714125	chr14	122690099	122714125	exon	+	359	8	10	9	12	7	39	Pcca
circ_0001789	chr2:104192435|104214275	chr2	104192435	104214275	exon	-	840	217	129	175	122	38	88	D430041D05Rik
circ_0001790	chr19:45471015|45507870	chr19	45471015	45507870	exon	+	509	5	5	3	NA	NA	NA	Btrc
circ_0001791	chr14:21516626|21530365	chr14	21516626	21530365	exon	+	13740	61	68	54	37	15	17	Kat6b
circ_0001792	chr6:63503292|63512260	chr6	63503292	63512260	intron	+	8969	4	2	NA	6	3	13	Grid2
circ_0001793	chr17:47337551|47348856	chr17	47337551	47348856	exon	+	410	40	23	35	20	6	4	Trerf1
circ_0001794	chr19:48653994|48722997	chr19	48653994	48722997	exon	+	916	5	6	3	NA	NA	NA	Sorcs3
circ_0001795	chr6:134137285|134233653	chr6	134137285	134233653	exon	+	433	4	6	3	NA	NA	NA	Etv6
circ_0001796	chr7:57765424|57816519	chr7	57765424	57816519	exon	+	840	4	6	3	2	NA	NA	Gabrb3
circ_0001797	chr12:102991350|103021876	chr12	102991350	103021876	exon	+	876	807	882	563	1053	617	590	Unc79
circ_0001798	chr2:20529959|20554070	chr2	20529959	20554070	intron	+	24112	14	12	27	7	2	4	Etl4
circ_0001799	chr17:35013265|35013747	chr17	35013265	35013747	exon	+	231	NA	6	NA	4	5	15	Vars
circ_0001800	chr14:122701055|122813247	chr14	122701055	122813247	exon	+	470	42	20	20	33	9	100	Pcca
circ_0001801	chr4:65911660|65913797	chr4	65911660	65913797	exon	-	298	3	4	7	4	2	37	Astn2
circ_0001802	chr15:45014654|45022934	chr15	45014654	45022934	intergenic_region	-	8281	17	9	29	13	NA	NA
circ_0001803	chr13:32100357|32128099	chr13	32100357	32128099	exon	-	426	26	34	31	11	8	10	Gmds
circ_0001804	chr1:86959743|86990325	chr1	86959743	86990325	exon	+	455	17	21	21	6	NA	8	Dis3l2
circ_0001805	chr17:50606295|50668108	chr17	50606295	50668108	exon	+	2877	6	4	3	NA	NA	NA	Plcl2
circ_0001806	chr9:53644487|53655371	chr9	53644487	53655371	exon	-	419	8	5	3	NA	NA	NA	Cul5
circ_0001807	chr6:8737017|8758458	chr6	8737017	8758458	exon	-	652	317	253	212	208	66	102	Ica1
circ_0001808	chr6:149027283|149080915	chr6	149027283	149080915	exon	-	2264	22	14	16	10	NA	2	Dennd5b
circ_0001809	chr4:41378947|41379870	chr4	41378947	41379870	exon	+	924	2	6	NA	14	NA	21	Ubap1
circ_0001810	chr9:59779543|59790092	chr9	59779543	59790092	exon	+	1226	116	80	83	71	17	36	Myo9a
circ_0001811	chr8:25792157|25793792	chr8	25792157	25793792	exon	+	185	54	51	25	59	26	93	Lsm1
circ_0001812	chr15:68165753|68187236	chr15	68165753	68187236	exon	-	2424	27	28	28	13	5	7	Zfat
circ_0001813	chr6:36741278|36744505	chr6	36741278	36744505	exon	-	453	75	35	52	36	10	3	Ptn
circ_0001814	chr14:47676685|47690977	chr14	47676685	47690977	exon	+	705	7	NA	7	NA	NA	NA	Ktn1
circ_0001815	chr15:39442157|39517871	chr15	39442157	39517871	intron	+	11640	7	NA	8	NA	NA	NA	Rims2
circ_0001816	chr12:76937915|76940090	chr12	76937915	76940090	exon	-	965	2	3	NA	4	2	9	Max
circ_0001817	chr15:69013358|69029910	chr15	69013358	69029910	exon	+	600	178	237	126	123	56	45	Khdrbs3
circ_0001818	chr2:143420619|143486483	chr2	143420619	143486483	intergenic_region	-	65865	23	23	23	13	NA	5
circ_0001819	chr10:71027898|71079236	chr10	71027898	71079236	exon	-	117	4	7	4	NA	NA	NA	Bicc1
circ_0001820	chr18:80836355|80869793	chr18	80836355	80869793	exon	-	381	11	11	17	7	2	NA	Atp9b
circ_0001821	chr4:123431998|123433469	chr4	123431998	123433469	exon	-	1472	3	2	2	3	2	25	Macf1
circ_0001822	chr7:59955645|59956800	chr7	59955645	59956800	exon	-	199	20	28	7	24	8	63	Snhg14
circ_0001823	chr9:46177872|46178555	chr9	46177872	46178555	exon	+	249	7	7	NA	9	7	18	Sik3
circ_0001824	chr10:20023608|20082468	chr10	20023608	20082468	exon	+	1404	44	18	24	14	NA	10	Map3k5
circ_0001825	chr16:31743106|31812824	chr16	31743106	31812824	exon	+	1224	89	51	100	69	8	20	Dlg1
circ_0001826	chr11:66005002|66061125	chr11	66005002	66061125	exon	-	2000	NA	15	2	NA	NA	NA	Dnah9
circ_0001827	chr1:22346293|22393948	chr1	22346293	22393948	intron	-	14924	2414	1659	2569	1547	508	1396	Rims1
circ_0001828	chr18:63791796|63825238	chr18	63791796	63825238	exon	+	453	375	379	293	173	78	251	Wdr7
circ_0001829	chr7:92584466|92614552	chr7	92584466	92614552	exon	-	958	48	24	29	23	4	4	Ankrd42
circ_0001830	chr4:65540939|65542784	chr4	65540939	65542784	exon	-	283	7	2	2	8	NA	124	Astn2
circ_0001831	chr14:21618891|21626840	chr14	21618891	21626840	exon	+	836	7	3	3	NA	NA	NA	Kat6b
circ_0001832	chr18:90514205|90527942	chr18	90514205	90527942	exon	+	536	8	3	3	NA	NA	NA	Tmx3
circ_0001833	chr10:39847975|39852073	chr10	39847975	39852073	exon	+	316	2	4	NA	4	4	11	Rev3l
circ_0001834	chrX:152253424|152253861	chrX	152253424	152253861	exon	+	345	14	23	8	7	18	53	Kdm5c
circ_0001835	chr2:91885601|91886978	chr2	91885601	91886978	exon	+	344	2	NA	NA	3	3	8	Ambra1
circ_0001836	chr18:58148991|58200705	chr18	58148991	58200705	exon	-	516	37	24	16	19	NA	4	Fbn2
circ_0001837	chr4:24238840|24240623	chr4	24238840	24240623	intergenic_region	-	1784	97	17	72	17	22	10
circ_0001838	chr16:7352932|7375969	chr16	7352932	7375969	exon	+	238	3	4	4	3	11	10	Rbfox1
circ_0001839	chr7:81355875|81436377	chr7	81355875	81436377	exon	-	1197	31	24	21	17	NA	4	Cpeb1
circ_0001840	chr13:76641712|76723779	chr13	76641712	76723779	exon	+	450	4	10	10	9	16	25	Mctp1
circ_0001841	chr5:21914983|21920561	chr5	21914983	21920561	exon	-	548	NA	3	NA	5	2	10	Reln
circ_0001842	chr10:92868723|92878612	chr10	92868723	92878612	exon	-	591	335	271	263	252	73	43	Cfap54
circ_0001843	chr11:55296074|55303952	chr11	55296074	55303952	exon	-	686	NA	NA	NA	NA	NA	55	Fat2
circ_0001844	chr6:36894776|37087694	chr6	36894776	37087694	exon	-	2080	47	72	17	24	6	16	Dgki
circ_0001845	chr11:65706984|65775765	chr11	65706984	65775765	exon	-	20092	3	3	6	NA	NA	NA	Map2k4
circ_0001846	chr14:70224310|70267506	chr14	70224310	70267506	exon	-	1269	3	4	7	NA	NA	NA	Ppp3cc
circ_0001847	chr12:41451772|41454671	chr12	41451772	41454671	exon	-	2900	16	9	6	NA	2	NA	Lrrn3
circ_0001848	chr4:34839332|34839986	chr4	34839332	34839986	exon	-	370	174	204	114	181	87	296	Zfp292
circ_0001849	chr4:141489846|141494398	chr4	141489846	141494398	exon	-	514	NA	2	NA	2	3	8	Spen
circ_0001850	chr2:157187935|157199549	chr2	157187935	157199549	exon	-	1311	15	4	8	3	NA	NA	Rbl1
circ_0001851	chr12:100203575|100206233	chr12	100203575	100206233	exon	+	387	NA	2	NA	3	6	2	Calm1
circ_0001852	chr5:114384315|114399967	chr5	114384315	114399967	exon	+	1230	10	9	9	3	NA	2	Ube3b
circ_0001853	chr4:57084023|57103528	chr4	57084023	57103528	exon	-	325	26	23	18	43	5	69	Epb41l4b
circ_0001854	chr12:84121283|84127017	chr12	84121283	84127017	exon	+	205	14	23	14	26	25	22	Dnal1
circ_0001855	chr12:75114191|75131026	chr12	75114191	75131026	exon	-	638	28	17	37	10	6	7	Kcnh5
circ_0001856	chr2:77124122|77173607	chr2	77124122	77173607	intergenic_region	-	49486	5	10	4	5	7	29
circ_0001857	chr2:37596704|37647285	chr2	37596704	37647285	exon	-	1940	36	29	18	15	5	4	Strbp
circ_0001858	chr9:25124872|25142311	chr9	25124872	25142311	intron	-	9383	14	13	17	6	2	7	Herpud2
circ_0001859	chr11:85326864|85332375	chr11	85326864	85332375	exon	+	354	16	7	13	21	9	39	Ppm1d
circ_0001860	chr14:26418113|26428316	chr14	26418113	26428316	exon	-	821	10	11	11	2	2	NA	Slmap
circ_0001861	chr16:60837781|60838183	chr16	60837781	60838183	intergenic_region	+	403	5	35	4	2	3	2
circ_0001862	chr14:77632563|77668793	chr14	77632563	77668793	exon	+	407	NA	NA	NA	8	NA	3	Enox1
circ_0001863	chr1:91093560|91112297	chr1	91093560	91112297	exon	+	904	41	34	34	23	5	16	Lrrfip1
circ_0001864	chr11:21263199|21264871	chr11	21263199	21264871	exon	+	398	4	9	10	18	7	27	Vps54
circ_0001865	chr3:132705513|132752669	chr3	132705513	132752669	exon	+	1793	51	41	42	26	8	18	Tbck
circ_0001866	chr8:79060250|79076538	chr8	79060250	79076538	exon	+	1695	180	110	140	95	32	70	Zfp827
circ_0001867	chr2:6336368|6409009	chr2	6336368	6409009	exon	+	364	14	6	9	30	11	17	Usp6nl
circ_0001868	chr18:64926990|65080071	chr18	64926990	65080071	intron	+	70607	3	NA	NA	7	3	7	Nedd4l
circ_0001869	chrX:95898265|95925370	chrX	95898265	95925370	exon	+	27106	NA	NA	2	3	2	12
circ_0001870	chr1:162010868|162019992	chr1	162010868	162019992	exon	-	629	NA	NA	NA	3	4	NA	Dnm3
circ_0001871	chr10:80006252|80006710	chr10	80006252	80006710	exon	+	336	NA	NA	NA	3	4	NA	Abca7
circ_0001872	chr11:72304666|72308924	chr11	72304666	72308924	exon	+	603	NA	NA	NA	4	4	NA	Xaf1
circ_0001873	chr12:99388361|99450109	chr12	99388361	99450109	exon	-	642	NA	NA	NA	3	4	NA	Foxn3
circ_0001874	chr2:40902977|40903479	chr2	40902977	40903479	exon	-	264	NA	NA	NA	3	4	NA	Lrp1b
circ_0001875	chr4:133184969|133185752	chr4	133184969	133185752	exon	+	289	NA	NA	NA	3	4	NA	Wasf2
circ_0001876	chr6:145374916|145376623	chr6	145374916	145376623	exon	-	342	NA	NA	NA	3	4	NA	Lmntd1
circ_0001877	chr19:36986455|36997635	chr19	36986455	36997635	exon	+	1884	2	10	3	NA	NA	NA	Btaf1
circ_0001878	chr13:11690292|11714622	chr13	11690292	11714622	exon	-	1475	6	11	NA	NA	NA	NA	Ryr2
circ_0001879	chr7:68003810|68004355	chr7	68003810	68004355	exon	+	546	339	377	264	208	71	219	Igf1r
circ_0001880	chr13:18782647|18794392	chr13	18782647	18794392	exon	+	204	4	9	6	28	9	4	Vps41
circ_0001881	chr1:22472725|22596584	chr1	22472725	22596584	exon	-	1432	4	3	6	NA	NA	NA	Rims1
circ_0001882	chr5:124376098|124405729	chr5	124376098	124405729	exon	-	3288	4	2	7	NA	NA	NA	Sbno1
circ_0001883	chr7:110399296|110422554	chr7	110399296	110422554	exon	-	329	166	164	142	105	44	73	Sbf2
circ_0001884	chr12:77323845|77332329	chr12	77323845	77332329	exon	+	527	238	313	206	264	85	701	Fut8
circ_0001885	chr5:147450653|147503202	chr5	147450653	147503202	exon	+	15352	17	23	16	26	10	55	Pan3
circ_0001886	chr4:9537679|9604629	chr4	9537679	9604629	exon	-	530	6	3	NA	8	2	18	Asph
circ_0001887	chr10:60004795|60013774	chr10	60004795	60013774	exon	+	510	2	2	4	9	3	14	Ascc1
circ_0001888	chr2:156177633|156178952	chr2	156177633	156178952	exon	-	1320	6	7	10	22	8	18	Rbm39
circ_0001889	chr9:29343521|29361895	chr9	29343521	29361895	intron	-	18375	3	2	NA	2	NA	26	Ntm
circ_0001890	chr11:69914933|69915954	chr11	69914933	69915954	exon	+	520	NA	3	NA	3	4	5	Gps2
circ_0001891	chr5:24689380|24706584	chr5	24689380	24706584	exon	+	1406	12	6	4	2	NA	NA	Nub1
circ_0001892	chr14:122557715|122616885	chr14	122557715	122616885	exon	+	495	NA	NA	NA	3	NA	51	Pcca
circ_0001893	chr17:6198672|6201834	chr17	6198672	6201834	exon	+	316	2	2	NA	4	4	8	Tulp4
circ_0001894	chr17:44638513|44639826	chr17	44638513	44639826	exon	-	355	165	192	122	109	53	28	Runx2
circ_0001895	chr14:31482791|31492456	chr14	31482791	31492456	exon	-	448	678	686	562	506	194	223	Mettl6
circ_0001896	chr16:89955936|90066572	chr16	89955936	90066572	exon	-	224	2	2	NA	6	6	4	Tiam1
circ_0001897	chr2:161025939|161030809	chr2	161025939	161030809	exon	-	462	11	5	NA	NA	NA	NA	Chd6
circ_0001898	chr1:176831057|176888787	chr1	176831057	176888787	intron	+	11746	24	8	7	3	3	NA	Sdccag8
circ_0001899	chr1:22397451|22596584	chr1	22397451	22596584	exon	-	2240	8	2	3	NA	NA	NA	Rims1
circ_0001900	chr2:31604614|31605343	chr2	31604614	31605343	exon	+	204	37	28	24	51	27	42	Fubp3
circ_0001901	chr2:113426522|113478963	chr2	113426522	113478963	intron	+	3471	55	94	60	41	4	35	Fmn1
circ_0001902	chr9:59902907|59923742	chr9	59902907	59923742	exon	+	1125	8	NA	6	NA	NA	NA	Myo9a
circ_0001903	chr16:36000182|36002950	chr16	36000182	36002950	exon	+	242	15	21	17	33	21	19	Kpna1
circ_0001904	chr3:51323222|51326035	chr3	51323222	51326035	exon	-	318	8	10	14	16	7	39	Elf2
circ_0001905	chr17:90162114|90163881	chr17	90162114	90163881	exon	-	410	6	NA	4	3	NA	38	Nrxn1
circ_0001906	chr2:152302152|152308431	chr2	152302152	152308431	exon	+	556	29	28	24	33	15	71	Tbc1d20
circ_0001907	chrX:165252220|165257188	chrX	165252220	165257188	exon	-	436	4	3	NA	9	5	6	Glra2
circ_0001908	chr10:128276486|128278817	chr10	128276486	128278817	exon	+	789	4	6	NA	5	6	15	Stat2
circ_0001909	chr2:158842856|158846989	chr2	158842856	158846989	exon	+	290	6	6	5	13	12	7	Dhx35
circ_0001910	chr10:43393871|43395692	chr10	43393871	43395692	exon	+	306	55	49	35	53	37	89	Pdss2
circ_0001911	chr10:9778021|9800068	chr10	9778021	9800068	exon	-	503	46	35	29	17	8	16	Stxbp5
circ_0001912	chr13:55351156|55353063	chr13	55351156	55353063	exon	-	475	NA	NA	NA	6	3	NA	Lman2
circ_0001913	chr17:88102547|88103052	chr17	88102547	88103052	intergenic_region	+	506	NA	NA	NA	5	3	NA
circ_0001914	chr19:3484831|3492515	chr19	3484831	3492515	exon	-	417	NA	NA	NA	5	3	NA	Ppp6r3
circ_0001915	chr2:17388692|17413787	chr2	17388692	17413787	exon	-	966	NA	NA	NA	5	3	NA	Nebl
circ_0001916	chr8:85642413|85677340	chr8	85642413	85677340	intron	-	4152	NA	NA	NA	5	3	NA	Neto2
circ_0001917	chr3:84190513|84210354	chr3	84190513	84210354	exon	-	1477	33	28	16	11	NA	13	Trim2
circ_0001918	chr17:86474317|86476891	chr17	86474317	86476891	exon	+	281	23	42	14	50	16	43	Prkce
circ_0001919	chr6:23302294|23355927	chr6	23302294	23355927	exon	-	1028	NA	6	NA	4	2	21	Cadps2
circ_0001920	chr4:33320519|33325147	chr4	33320519	33325147	exon	+	303	2	4	NA	9	5	7	Rngtt
circ_0001921	chr12:69344129|69344979	chr12	69344129	69344979	exon	-	210	2	2	NA	9	2	8	Nemf
circ_0001922	chr13:48932297|48934078	chr13	48932297	48934078	exon	-	226	12	19	8	19	21	13	Fam120a
circ_0001923	chr8:109920081|109928655	chr8	109920081	109928655	exon	+	514	3	5	5	NA	NA	NA	Phlpp2
circ_0001924	chr9:89226171|89334407	chr9	89226171	89334407	exon	+	108237	3	4	7	NA	NA	NA	Mthfs
circ_0001925	chr3:127002678|127029573	chr3	127002678	127029573	exon	-	1089	NA	19	NA	NA	NA	NA	Ank2
circ_0001926	chr5:140117237|140261584	chr5	140117237	140261584	exon	-	519	NA	20	NA	NA	NA	NA	Mad1l1
circ_0001927	chr15:98075809|98087133	chr15	98075809	98087133	exon	-	596	3	NA	NA	6	5	5	Senp1
circ_0001928	chr9:80260779|80276401	chr9	80260779	80276401	exon	+	854	4	5	5	NA	NA	NA	Myo6
circ_0001929	chr14:79580185|79580789	chr14	79580185	79580789	exon	+	605	NA	2	3	6	5	7	Elf1
circ_0001930	chr12:51800715|51800972	chr12	51800715	51800972	exon	-	176	3	6	NA	9	3	17	Hectd1
circ_0001931	chr13:63061035|63068285	chr13	63061035	63068285	exon	+	406	309	295	231	201	82	126	2010111I01Rik
circ_0001932	chr18:24232599|24254684	chr18	24232599	24254684	exon	+	641	18	12	13	5	2	4	Galnt1
circ_0001933	chr8:106997066|107001706	chr8	106997066	107001706	exon	+	340	3	3	4	5	12	4	Sntb2
circ_0001934	chr3:100169936|100188033	chr3	100169936	100188033	exon	+	1020	7	6	2	NA	NA	NA	Gdap2
circ_0001935	chr13:84251230|84260240	chr13	84251230	84260240	exon	+	286	106	113	56	127	50	138	Tmem161b
circ_0001936	chr17:46811924|46858698	chr17	46811924	46858698	intergenic_region	-	46775	4	NA	9	NA	NA	NA
circ_0001937	chr6:38440455|38452971	chr6	38440455	38452971	exon	+	195	3	5	NA	5	2	18	Ubn2
circ_0001938	chr3:108985312|108992742	chr3	108985312	108992742	exon	-	268	8	NA	6	11	16	11	Fam102b
circ_0001939	chr17:55490943|55510444	chr17	55490943	55510444	exon	+	679	59	25	21	18	6	10	St6gal2
circ_0001940	chr2:91562754|91563113	chr2	91562754	91563113	exon	+	255	4	13	3	10	11	18	Ckap5
circ_0001941	chr16:14419700|14423260	chr16	14419700	14423260	exon	+	297	9	13	8	22	6	33	Abcc1
circ_0001942	chr12:78819204|78824872	chr12	78819204	78824872	exon	+	424	NA	3	NA	8	3	5	Mpp5
circ_0001943	chr4:33330842|33337972	chr4	33330842	33337972	exon	+	351	NA	NA	2	2	4	8	Rngtt
circ_0001944	chr16:11116795|11128703	chr16	11116795	11128703	exon	-	445	394	394	297	234	101	216	Txndc11
circ_0001945	chr6:113789753|113796397	chr6	113789753	113796397	exon	-	617	287	288	257	143	71	192	Atp2b2
circ_0001946	chr5:34410581|34410823	chr5	34410581	34410823	exon	+	243	21	34	17	39	22	44	Fam193a
circ_0001947	chr1:92141520|92148494	chr1	92141520	92148494	intron	-	6975	28	23	29	41	19	55	Hdac4
circ_0001948	chr8:11785713|11791544	chr8	11785713	11791544	exon	+	291	24	25	15	26	16	54	Arhgef7
circ_0001949	chr8:77384751|77413627	chr8	77384751	77413627	exon	-	460	120	58	96	55	31	17	Arhgap10
circ_0001950	chr12:85826453|85832001	chr12	85826453	85832001	exon	+	279	NA	NA	NA	2	NA	8	Ttll5
circ_0001951	chr4:9474898|9484607	chr4	9474898	9484607	exon	-	362	NA	NA	NA	2	NA	8	Asph
circ_0001952	chr5:34195725|34199744	chr5	34195725	34199744	exon	-	854	NA	NA	NA	2	NA	8	Zfyve28
circ_0001953	chr3:156859437|157016307	chr3	156859437	157016307	exon	+	359	25	18	41	49	22	50	Negr1
circ_0001954	chr4:76243645|76325345	chr4	76243645	76325345	exon	-	454	55	50	73	52	8	7	Ptprd
circ_0001955	chr9:54423230|54447065	chr9	54423230	54447065	exon	-	1150	8	5	2	NA	NA	NA	Dmxl2
circ_0001956	chr10:56187743|56201956	chr10	56187743	56201956	exon	-	736	2	5	5	NA	NA	NA	Tbc1d32
circ_0001957	chr14:30171956|30196863	chr14	30171956	30196863	exon	-	737	4	6	6	NA	NA	NA	Cacna1d
circ_0001958	chr19:47239802|47240671	chr19	47239802	47240671	exon	+	564	19	31	12	15	12	73	Neurl1a
circ_0001959	chr17:24185204|24190053	chr17	24185204	24190053	exon	-	1194	29	23	15	10	2	7	Tbc1d24
circ_0001960	chr4:32691180|32691824	chr4	32691180	32691824	exon	+	259	7	7	3	10	7	17	Mdn1
circ_0001961	chr6:83928653|83935010	chr6	83928653	83935010	exon	+	1575	9	8	6	10	10	22	Zfp638
circ_0001962	chr19:57691767|57777945	chr19	57691767	57777945	exon	+	1616	90	86	63	74	4	19	Atrnl1
circ_0001963	chr2:113593087|113636824	chr2	113593087	113636824	exon	+	551	12	4	3	NA	NA	NA	Fmn1
circ_0001964	chr1:127889156|127891096	chr1	127889156	127891096	exon	+	212	NA	NA	NA	3	NA	7	Rab3gap1
circ_0001965	chr11:54561325|54568496	chr11	54561325	54568496	exon	+	214	NA	NA	NA	3	NA	7	Rapgef6
circ_0001966	chr11:72065466|72075035	chr11	72065466	72075035	exon	-	1155	NA	NA	3	3	NA	8	Pitpnm3
circ_0001967	chr11:93304505|93304917	chr11	93304505	93304917	intron	+	413	NA	NA	NA	3	NA	7	Car10
circ_0001968	chr11:104342363|104378826	chr11	104342363	104378826	exon	-	1048	NA	NA	NA	3	NA	8	Kansl1
circ_0001969	chr11:119456153|119466414	chr11	119456153	119466414	exon	+	1751	NA	NA	NA	5	NA	8	Rnf213
circ_0001970	chr12:98518498|98544175	chr12	98518498	98544175	intron	-	25678	NA	NA	NA	3	NA	7	Kcnk10
circ_0001971	chr16:89855845|89867734	chr16	89855845	89867734	exon	-	804	NA	NA	NA	3	NA	7	Tiam1
circ_0001972	chr19:38620443|38652111	chr19	38620443	38652111	exon	+	606	NA	NA	NA	3	NA	7	Plce1
circ_0001973	chr6:143017883|143030876	chr6	143017883	143030876	exon	-	555	NA	NA	NA	4	NA	7	C2cd5
circ_0001974	chr7:65927194|65953091	chr7	65927194	65953091	exon	+	588	NA	NA	NA	3	NA	8	Pcsk6
circ_0001975	chr7:127814913|127815420	chr7	127814913	127815420	exon	-	250	NA	NA	NA	3	NA	7	Stx1b
circ_0001976	chr2:30298416|30304401	chr2	30298416	30304401	exon	+	498	5	3	5	NA	NA	NA	Nup188
circ_0001977	chr10:57519363|57525494	chr10	57519363	57525494	exon	-	1025	2	NA	NA	NA	2	6	Serinc1
circ_0001978	chr13:76723668|76759820	chr13	76723668	76759820	exon	+	453	NA	NA	NA	NA	2	6	Mctp1
circ_0001979	chr18:64470682|64475205	chr18	64470682	64475205	exon	-	284	NA	NA	NA	NA	2	7	Fech
circ_0001980	chr5:43108737|43191404	chr5	43108737	43191404	intergenic_region	-	82668	NA	NA	NA	NA	2	6
circ_0001981	chr7:59969162|59973650	chr7	59969162	59973650	exon	-	858	NA	NA	NA	NA	2	7	Snhg14
circ_0001982	chr1:177067211|177109738	chr1	177067211	177109738	exon	-	647	13	8	6	3	NA	NA	Akt3
circ_0001983	chr1:56831439|56891265	chr1	56831439	56891265	exon	-	1143	38	23	25	18	6	2	Satb2
circ_0001984	chr4:88196759|88232782	chr4	88196759	88232782	exon	+	723	20	17	24	11	2	5	Focad
circ_0001985	chr1:170747106|170799745	chr1	170747106	170799745	exon	-	614	10	23	7	4	2	NA	Atf6
circ_0001986	chr8:106078604|106083973	chr8	106078604	106083973	exon	+	1301	5	3	8	19	6	16	Nfatc3
circ_0001987	chr6:85641319|85678709	chr6	85641319	85678709	exon	+	1891	NA	NA	NA	NA	NA	52	Alms1
circ_0001988	chr1:154725451|154725920	chr1	154725451	154725920	intron	-	470	3	2	NA	3	NA	23	Cacna1e
circ_0001989	chr18:84342946|84432434	chr18	84342946	84432434	exon	-	447	3	3	2	10	8	6	Zfp407
circ_0001990	chr1:44744474|44781106	chr1	44744474	44781106	exon	+	658	NA	3	NA	5	5	4	Gulp1
circ_0001991	chr3:152378844|152379616	chr3	152378844	152379616	exon	+	227	2	NA	NA	2	5	4	Usp33
circ_0001992	chr12:117595241|117658403	chr12	117595241	117658403	exon	+	316	10	7	5	2	NA	NA	Rapgef5
circ_0001993	chr13:94210577|94233180	chr13	94210577	94233180	exon	-	599	NA	NA	NA	9	NA	3	Scamp1
circ_0001994	chr2:71875406|71880110	chr2	71875406	71880110	exon	+	214	NA	NA	NA	9	NA	2	Pdk1
circ_0001995	chr17:88008594|88009310	chr17	88008594	88009310	exon	-	464	NA	5	8	NA	NA	NA	Fbxo11
circ_0001996	chr10:101863992|101866756	chr10	101863992	101866756	intron	+	2765	5	NA	NA	11	5	2	Mgat4c
circ_0001997	chr7:114506187|114536483	chr7	114506187	114536483	exon	+	2183	35	18	14	10	NA	8	Pde3b
circ_0001998	chr5:84081067|84086419	chr5	84081067	84086419	exon	-	422	15	12	9	6	NA	NA	Epha5
circ_0001999	chr3:103060201|103062533	chr3	103060201	103062533	exon	+	339	22	31	20	14	4	4	Nras
[truncated: 47,633 more rows]
