# Supplementary material for: Genome-wide profiling of host-encoded circular RNAs highlights their potential role during the Japanese encephalitis virus-induced neuroinflammatory response
Source: BMC Genomics. 2020 Jun 18;21:409. doi: 10.1186/s12864-020-06822-5 (PMC7301528; doi:10.1186/s12864-020-06822-5)
Supplement: Supplementary file 2 — Additional file 2: Table S2. Differentially expressed circRNAs between JEV-infected and mock-infected groups. [file 12864_2020_6822_MOESM2_ESM.xls]

## Sheet: circ_deseq2_detail
circRNA_ID	baseMean	log2FoldChange	lfcSE	stat	pvalue	padj	sig
circ_0029726	96.7019	4.51486	0.512624	8.80736	1.28129e-18	7.86585e-15	up
circ_0020896	618.843	-1.60745	0.233616	-6.88075	5.95386e-12	1.82754e-08	down
circ_0000001	119.768	2.70021	0.404138	6.68139	2.36682e-11	4.8433e-08	up
circ_0017343	32.0441	8.74738	1.35244	6.46787	9.93909e-11	1.5254e-07	up
circ_0018837	196.894	-2.29893	0.360454	-6.37787	1.79564e-10	2.20469e-07	down
circ_0000003	411.28	-1.75188	0.291104	-6.01808	1.765e-09	1.80589e-06	down
circ_0000006	80.8447	2.21614	0.377972	5.86323	4.53937e-09	3.98102e-06	up
circ_0000007	22.2208	3.97199	0.692707	5.73401	9.80843e-09	7.52674e-06	up
circ_0000004	43.7489	2.8541	0.506205	5.63823	1.71809e-08	1.17193e-05	up
circ_0000002	171.516	2.6673	0.487018	5.4768	4.3308e-08	2.65868e-05	up
circ_0000012	31.2988	2.66122	0.504018	5.28	1.29187e-07	7.2098e-05	up
circ_0000009	11.2282	7.23755	1.39756	5.17869	2.23447e-07	0.000114312	up
circ_0045849	178.292	1.63723	0.317933	5.14962	2.61008e-07	0.00012103	up
circ_0015492	64.0362	-2.06072	0.400985	-5.13913	2.7601e-07	0.00012103	down
circ_0000005	564.887	-2.02139	0.406301	-4.9751	6.52156e-07	0.000251698	down
circ_0019160	16.8533	4.55611	0.915992	4.97396	6.55996e-07	0.000251698	up
circ_0007457	152.654	1.44687	0.293252	4.93389	8.06097e-07	0.000291096	up
circ_0000008	97.6579	2.45557	0.505262	4.85999	1.1739e-06	0.000400365	up
circ_0019157	15.343	5.11504	1.08778	4.70229	2.57258e-06	0.000831213	up
circ_0000030	112.14	-1.41807	0.306025	-4.63383	3.58955e-06	0.00105861	down
circ_0000025	42.8299	2.17971	0.470976	4.62807	3.69092e-06	0.00105861	up
circ_0000016	32.3096	3.21218	0.69492	4.62238	3.79369e-06	0.00105861	up
circ_0000011	135.282	-1.92672	0.41863	-4.60243	4.17583e-06	0.00111458	down
circ_0000013	9.95347	7.05161	1.55644	4.53061	5.88137e-06	0.00150441	up
circ_0000044	176.149	1.26064	0.281241	4.48242	7.38019e-06	0.00170674	up
circ_0000035	213.492	-1.32777	0.29622	-4.48239	7.3811e-06	0.00170674	down
circ_0000010	24.7598	4.33491	0.967872	4.4788	7.50645e-06	0.00170674	up
circ_0000028	26.5918	-2.76088	0.618298	-4.46529	7.9962e-06	0.00175317	down
circ_0000017	24.7415	3.46955	0.786082	4.41373	1.01605e-05	0.00215087	up
circ_0000014	16.8324	5.23818	1.1931	4.39039	1.13147e-05	0.00231537	up
circ_0000053	35.2169	-2.08926	0.476677	-4.38298	1.17067e-05	0.0023183	down
circ_0000021	76.3035	-2.18729	0.514794	-4.24887	2.1485e-05	0.00412177	down
circ_0006874	46.6493	-1.75492	0.415709	-4.22151	2.42666e-05	0.00451433	down
circ_0000039	48.7954	-2.18702	0.519879	-4.20679	2.59026e-05	0.00467694	down
circ_0000038	19.2847	3.32773	0.798342	4.16831	3.06872e-05	0.00538254	up
circ_0000083	27.846	2.04501	0.493376	4.14493	3.39921e-05	0.00558199	up
circ_0000048	67.6663	1.65144	0.399036	4.13857	3.4948e-05	0.00558199	up
circ_0000188	59.8843	3.43156	0.830643	4.13121	3.60855e-05	0.00558199	up
circ_0000032	104.716	1.74467	0.422346	4.1309	3.61341e-05	0.00558199	up
circ_0041679	49.4249	1.92129	0.465271	4.1294	3.63707e-05	0.00558199	up
circ_0000022	191.18	-1.58362	0.38559	-4.107	4.00836e-05	0.0058142	down
circ_0000041	75.0515	1.98048	0.482255	4.1067	4.01353e-05	0.0058142	up
circ_0000015	857.756	-1.57497	0.383827	-4.10333	4.0725e-05	0.0058142	down
circ_0000088	59.1942	-1.64122	0.403286	-4.06961	4.70928e-05	0.00657052	down
circ_0000073	198.815	-1.23841	0.305172	-4.05808	4.94779e-05	0.00674989	down
circ_0011875	104.325	1.3195	0.326538	4.04087	5.32543e-05	0.00692887	up
circ_0000069	230.372	1.1967	0.296425	4.03711	5.41144e-05	0.00692887	up
circ_0000051	11.4111	3.78809	0.938381	4.03684	5.41759e-05	0.00692887	up
circ_0000043	34.2769	2.69962	0.671183	4.02218	5.76609e-05	0.00709041	up
circ_0000067	10.3343	4.64031	1.15378	4.02183	5.77489e-05	0.00709041	up
circ_0000050	98.3526	1.65632	0.414399	3.99692	6.41732e-05	0.0076823	up
circ_0000112	127.642	1.16193	0.291338	3.98824	6.65661e-05	0.0076823	up
circ_0000024	28.7247	3.14745	0.78935	3.98739	6.68036e-05	0.0076823	up
circ_0000052	387.696	-1.30194	0.326737	-3.98467	6.75752e-05	0.0076823	down
circ_0000100	13.0637	3.04539	0.767223	3.96937	7.20622e-05	0.00804345	up
circ_0000064	10.8642	4.18241	1.05708	3.95656	7.60367e-05	0.00833553	up
circ_0000109	17.185	2.42492	0.61444	3.94656	7.9282e-05	0.00834715	up
circ_0000098	37.5017	-1.91193	0.484873	-3.94315	8.04168e-05	0.00834715	down
circ_0000033	38.4091	-2.44588	0.62074	-3.94027	8.13894e-05	0.00834715	down
circ_0000026	369.78	1.58575	0.402506	3.93971	8.15815e-05	0.00834715	up
circ_0000127	90.338	1.24175	0.318718	3.89606	9.77684e-05	0.00971141	up
circ_0000049	230.384	-1.38684	0.35603	-3.8953	9.8079e-05	0.00971141	down
circ_0000055	105.343	-1.49865	0.385555	-3.88698	0.000101499	0.00989048	down
circ_0000042	64.6839	2.22405	0.575362	3.86548	0.00011087	0.0106349	up
circ_0000040	37.2845	2.37044	0.613897	3.8613	0.000112786	0.0106522	up
circ_0000059	11.2644	4.8167	1.24955	3.85474	0.000115854	0.0107762	up
circ_0000037	16.5777	4.53928	1.17901	3.85009	0.000118076	0.0108189	up
circ_0000076	108.142	1.40179	0.364487	3.84593	0.000120097	0.0108423	up
circ_0000097	28.0812	2.11936	0.552332	3.83711	0.000124489	0.0110759	up
circ_0000019	547.007	1.70034	0.443844	3.83094	0.000127653	0.0111951	up
circ_0000081	27.668	2.33531	0.611579	3.81849	0.000134272	0.0116098	up
circ_0000133	31.8477	2.07126	0.543922	3.80801	0.00014009	0.0116315	up
circ_0000105	17.1849	-2.54736	0.669488	-3.80493	0.000141845	0.0116315	down
circ_0000079	87.9834	1.36566	0.359089	3.80313	0.000142878	0.0116315	up
circ_0000078	62.2371	-1.54884	0.407656	-3.79937	0.000145064	0.0116315	down
circ_0030518	38.7062	2.71914	0.716724	3.79385	0.000148328	0.0116315	up
circ_0000031	74.0102	-2.17002	0.572133	-3.79286	0.000148925	0.0116315	down
circ_0000075	13.4461	3.2091	0.846372	3.7916	0.000149681	0.0116315	up
circ_0000054	36.3548	-2.0685	0.548168	-3.77347	0.000160991	0.012354	down
circ_0000131	16.2315	2.51482	0.667813	3.76575	0.000166047	0.0125847	up
circ_0000135	13.6109	2.64836	0.709493	3.73276	0.000189396	0.0141793	up
circ_0000107	36.909	1.85693	0.499709	3.71601	0.000202393	0.0149697	up
circ_0000103	137.723	-1.19212	0.321671	-3.70602	0.000210541	0.0152968	down
circ_0000062	1001.17	1.18763	0.320589	3.70451	0.000211799	0.0152968	up
circ_0000118	31.0488	2.08351	0.564806	3.68889	0.000225233	0.016078	up
circ_0000175	28.8863	1.70082	0.461833	3.68276	0.000230727	0.0162808	up
circ_0000029	600.703	-1.62344	0.441696	-3.67548	0.000237402	0.0165615	down
circ_0000045	15.5031	4.74988	1.29735	3.66123	0.00025101	0.017314	up
circ_0000141	36.9678	1.81937	0.498805	3.64746	0.000264848	0.0180656	up
circ_0000122	31.0894	-1.77011	0.486683	-3.63709	0.000275735	0.0184277	down
circ_0000085	20.7947	2.68862	0.739302	3.63669	0.000276161	0.0184277	up
circ_0000046	145.588	1.66016	0.458577	3.62024	0.000294326	0.0194287	up
circ_0000155	98.1637	1.15561	0.31956	3.61624	0.000298915	0.0195217	up
circ_0000162	22.867	2.12109	0.588476	3.60438	0.000312895	0.0202196	up
circ_0000087	59.4076	1.66937	0.463909	3.59848	0.000320079	0.0204684	up
circ_0000423	239.913	2.47749	0.690784	3.58649	0.000335159	0.0212118	up
circ_0000148	10.6837	3.22907	0.901102	3.58347	0.00033906	0.0212397	up
circ_0000142	16.6442	2.34327	0.65668	3.56836	0.000359223	0.0222755	up
circ_0000365	121.372	2.58012	0.724264	3.56241	0.000367468	0.0225589	up
circ_0032636	203.011	-1.6691	0.469061	-3.55839	0.000373134	0.0226799	down
circ_0000236	103.159	1.09511	0.308109	3.55428	0.000379021	0.0228119	up
circ_0000063	30.413	2.54159	0.715926	3.55007	0.000385124	0.0228288	up
circ_0000149	45.4819	1.78396	0.50267	3.54897	0.000386739	0.0228288	up
circ_0000110	40.8591	1.7304	0.48804	3.54562	0.000391693	0.022901	up
circ_0000140	20.3484	2.32173	0.655688	3.54092	0.000398742	0.0230932	up
circ_0000209	11.086	-3.03607	0.860996	-3.52622	0.000421529	0.0241847	down
circ_0000056	154.207	-1.99724	0.569475	-3.50715	0.000452929	0.0254633	down
circ_0000125	10.9484	-3.92224	1.1186	-3.50637	0.000454265	0.0254633	down
circ_0000183	24.0669	-1.99703	0.569733	-3.5052	0.000456258	0.0254633	down
circ_0000186	11.1917	2.80984	0.802832	3.49991	0.000465421	0.0257407	up
circ_0001616	11.6476	5.46115	1.5683	3.48222	0.000497282	0.0269809	up
circ_0000082	41.0831	2.38818	0.686294	3.47982	0.000501746	0.0269809	up
circ_0000189	13.9025	2.50528	0.720991	3.47477	0.000511298	0.0269809	up
circ_0000065	36.2694	2.55702	0.735958	3.47441	0.00051198	0.0269809	up
circ_0000119	77.2675	1.45145	0.41786	3.47353	0.000513661	0.0269809	up
circ_0000145	10.3832	3.6508	1.05112	3.47324	0.000514215	0.0269809	up
circ_0000167	17.3162	-2.56373	0.739234	-3.4681	0.00052416	0.0270558	down
circ_0000197	14.235	2.36286	0.681344	3.46794	0.000524458	0.0270558	up
circ_0000047	729.372	1.56567	0.452608	3.45921	0.000541755	0.0277153	up
circ_0000843	24.8204	3.37025	0.977057	3.44939	0.000561846	0.0285056	up
circ_0000113	48.6142	-1.82278	0.5292	-3.4444	0.000572335	0.0286017	down
circ_0000166	38.8452	1.51802	0.441043	3.44189	0.000577656	0.0286017	up
circ_0000108	84.459	-1.48635	0.431845	-3.44186	0.000577719	0.0286017	down
circ_0000160	12.2062	2.78349	0.810237	3.43541	0.000591667	0.0289542	up
circ_0000152	11.1945	3.51573	1.02374	3.43422	0.000594272	0.0289542	up
circ_0000225	80.2032	-1.16202	0.3402	-3.41569	0.000636213	0.0305134	down
circ_0000235	67.1577	-1.25883	0.368829	-3.41305	0.000642399	0.0305712	down
circ_0000089	104.616	5.18293	1.5208	3.40804	0.000654323	0.0308991	up
circ_0000173	17.6802	2.34888	0.689901	3.40466	0.000662464	0.0309192	up
circ_0000091	14.0477	3.89091	1.14314	3.40369	0.000664821	0.0309192	up
circ_0000164	16.4335	-2.67666	0.78702	-3.40101	0.00067138	0.0309895	down
circ_0000232	25.8313	1.74415	0.51331	3.39784	0.000679201	0.0311165	up
circ_0000223	43.1068	-1.44568	0.425939	-3.39411	0.000688528	0.0313102	down
circ_0000080	15.4392	4.54615	1.3418	3.38811	0.000703752	0.0317671	up
circ_0000077	268.168	-1.42914	0.423915	-3.3713	0.000748151	0.033072	down
circ_0000168	29.7444	1.88783	0.560004	3.3711	0.000748697	0.033072	up
circ_0000061	51.859	2.50025	0.742061	3.36933	0.000753502	0.033072	up
circ_0000129	12.3654	-2.87466	0.853642	-3.36752	0.000758467	0.033072	down
circ_0000518	14.0427	4.73041	1.40549	3.36568	0.00076356	0.033072	up
circ_0000072	32.5651	3.20297	0.951801	3.36516	0.000764982	0.033072	up
circ_0000192	27.4796	1.90235	0.567185	3.35403	0.000796446	0.0341915	up
circ_0000205	34.5517	-1.6636	0.497733	-3.34236	0.000830694	0.0350962	down
circ_0000494	18.6054	4.12983	1.23609	3.34103	0.000834672	0.0350962	up
circ_0000102	34.1974	2.39915	0.722578	3.32027	0.000899315	0.0375571	up
circ_0000156	12.4493	3.84755	1.16751	3.29553	0.00098235	0.0404893	up
circ_0000180	10.7239	3.45601	1.0494	3.29331	0.000990159	0.0404893	up
circ_0000116	33.8038	2.72043	0.826456	3.29168	0.00099591	0.0404893	up
circ_0000208	20.8133	-2.12217	0.645382	-3.28825	0.00100814	0.0406796	down
circ_0000233	11.1963	2.59088	0.788302	3.28666	0.00101384	0.0406796	up
circ_0000128	84.8982	-1.49888	0.4568	-3.28125	0.00103347	0.0408504	down
circ_0000132	15.6202	-2.63501	0.803104	-3.28103	0.00103429	0.0408504	down
circ_0000221	25.7974	1.83373	0.559062	3.28	0.00103806	0.0408504	up
circ_0000435	16.2036	2.35689	0.719252	3.27686	0.00104967	0.0410439	up
circ_0000066	478.308	-1.66586	0.509042	-3.27253	0.00106588	0.0414142	down
circ_0000252	29.9074	-1.57402	0.483044	-3.25854	0.00111986	0.0432378	down
circ_0000194	18.9095	2.39256	0.735191	3.25433	0.00113659	0.0436095	up
circ_0000185	15.3745	2.5239	0.777383	3.24667	0.00116764	0.0443436	up
circ_0000121	115.614	-1.48842	0.458533	-3.24605	0.00117017	0.0443436	down
circ_0000071	110.259	-1.75284	0.540657	-3.24206	0.00118671	0.0444492	down
circ_0001597	31.1225	2.83459	0.874364	3.24188	0.00118744	0.0444492	up
circ_0000234	37.9995	1.5437	0.476911	3.23688	0.00120844	0.0448905	up
circ_0000280	50.72	-1.24995	0.386311	-3.23561	0.00121385	0.0448905	down
circ_0000178	15.0565	2.70894	0.839025	3.22868	0.00124364	0.0457166	up
circ_0000339	66.8161	1.08797	0.33759	3.22277	0.00126957	0.0463923	up
circ_0000170	52.7871	1.65982	0.516092	3.21613	0.00129933	0.0470065	up
circ_0000356	22.8946	-1.77577	0.552234	-3.21561	0.00130169	0.0470065	down
circ_0000182	38.1218	1.51367	0.471795	3.20833	0.0013351	0.0477208	up
circ_0000220	16.1897	2.38991	0.745349	3.20643	0.00134393	0.0477208	up
circ_0000249	20.2766	1.99821	0.623225	3.20624	0.0013448	0.0477208	up
circ_0000366	18.2426	1.96749	0.614838	3.20001	0.00137424	0.0484854	up
circ_0000139	97.0297	1.49012	0.465973	3.19786	0.00138451	0.0485688	up
circ_0000688	69.6578	2.80109	0.876649	3.19522	0.00139724	0.0487367	up
circ_0000117	453.026	-1.13629	0.355859	-3.19309	0.0014076	0.0488206	down
circ_0000284	52.8893	1.20227	0.377045	3.18866	0.00142933	0.0490242	up
circ_0000158	18.07	3.21946	1.00967	3.18864	0.00142944	0.0490242	up
circ_0000228	12.116	2.59862	0.816083	3.18426	0.00145126	0.0490507	up
circ_0000165	141.212	-1.25087	0.392897	-3.18372	0.00145397	0.0490507	down
circ_0000368	27.1295	1.75448	0.551088	3.18367	0.00145418	0.0490507	up
circ_0000151	9.9201	4.63373	1.45862	3.1768	0.00148912	0.0496921	up
circ_0000270	14.9914	2.02854	0.63856	3.17674	0.00148939	0.0496921	up
