# Supplementary material for: Genome-wide profiling of host-encoded circular RNAs highlights their potential role during the Japanese encephalitis virus-induced neuroinflammatory response
Source: BMC Genomics. 2020 Jun 18;21:409. doi: 10.1186/s12864-020-06822-5 (PMC7301528; doi:10.1186/s12864-020-06822-5)
Supplement: Supplementary file 4 — Additional file 4: Table S3. The GO and KEGG analysis of differently expressed circRNA parent genes. [file 12864_2020_6822_MOESM4_ESM.xls]

## Sheet: GO
	ONTOLOGY	ID	Description	GeneRatio	BgRatio	pvalue	p.adjust	qvalue	geneID	Count
GO:0048786	CC	GO:0048786	presynaptic active zone	7/139	91/23407	1.2e-06	0.000201828	0.00015915	320127/111173/268934/18189/171171/26875/208898	7
GO:0098688	CC	GO:0098688	parallel fiber to Purkinje cell synapse	5/139	33/23407	1.43e-06	0.000201828	0.00015915	14804/14811/268934/26875/208898	5
GO:0098685	CC	GO:0098685	Schaffer collateral - CA1 synapse	7/139	113/23407	5.12e-06	0.000432607	0.00034113	432530/12287/217480/320127/54393/18189/171171	7
GO:0060076	CC	GO:0060076	excitatory synapse	6/139	76/23407	6.11e-06	0.000432607	0.00034113	320127/14804/14811/268934/26875/208898	6
GO:0042734	CC	GO:0042734	presynaptic membrane	8/139	198/23407	2.49e-05	0.00140803	0.00111029	320127/54393/14806/14811/268934/18189/171171/208898	8
GO:0005261	MF	GO:0005261	cation channel activity	10/140	312/22727	2.45e-05	0.00146088	0.00111265	12287/111173/14806/14811/16508/238271/170738/240776/338370/22068	10
GO:0008066	MF	GO:0008066	glutamate receptor activity	4/140	28/22727	2.52e-05	0.00146088	0.00111265	14804/14806/14811/268934	4
GO:0005244	MF	GO:0005244	voltage-gated ion channel activity	8/140	192/22727	2.59e-05	0.00146088	0.00111265	12287/111173/14811/16508/238271/170738/240776/338370	8
GO:0022832	MF	GO:0022832	voltage-gated channel activity	8/140	192/22727	2.59e-05	0.00146088	0.00111265	12287/111173/14811/16508/238271/170738/240776/338370	8
GO:0022839	MF	GO:0022839	ion gated channel activity	10/140	318/22727	2.88e-05	0.00146088	0.00111265	12287/111173/14804/14806/14811/16508/238271/170738/240776/338370	10
GO:0022843	MF	GO:0022843	voltage-gated cation channel activity	7/140	143/22727	3.01e-05	0.00146088	0.00111265	12287/111173/14811/16508/238271/170738/240776	7
GO:0022836	MF	GO:0022836	gated channel activity	10/140	330/22727	3.94e-05	0.00146088	0.00111265	12287/111173/14804/14806/14811/16508/238271/170738/240776/338370	10
GO:0005216	MF	GO:0005216	ion channel activity	11/140	401/22727	3.99e-05	0.00146088	0.00111265	12287/111173/14804/14806/14811/16508/238271/170738/240776/338370/22068	11
GO:0007269	BP	GO:0007269	neurotransmitter secretion	9/136	186/23174	1.59e-06	0.00161506	0.00135848	432530/12287/320127/111173/268934/78771/18189/26875/208898	9
GO:0099643	BP	GO:0099643	signal release from synapse	9/136	187/23174	1.66e-06	0.00161506	0.00135848	432530/12287/320127/111173/268934/78771/18189/26875/208898	9
GO:0022838	MF	GO:0022838	substrate-specific channel activity	11/140	413/22727	5.2e-05	0.00169402	0.00129021	12287/111173/14804/14806/14811/16508/238271/170738/240776/338370/22068	11
GO:0015267	MF	GO:0015267	channel activity	11/140	437/22727	8.61e-05	0.00229358	0.00174686	12287/111173/14804/14806/14811/16508/238271/170738/240776/338370/22068	11
GO:0022803	MF	GO:0022803	passive transmembrane transporter activity	11/140	437/22727	8.61e-05	0.00229358	0.00174686	12287/111173/14804/14806/14811/16508/238271/170738/240776/338370/22068	11
GO:0099240	CC	GO:0099240	intrinsic component of synaptic membrane	8/139	244/23407	0.000108252	0.0046099	0.00363511	432530/54393/14804/14811/268934/16508/18189/171171	8
GO:0043679	CC	GO:0043679	axon terminus	7/139	183/23407	0.000114026	0.0046099	0.00363511	12287/320127/14806/14811/268934/26875/208898	7
GO:0004970	MF	GO:0004970	ionotropic glutamate receptor activity	3/140	19/22727	0.000206229	0.00503542	0.00383513	14804/14806/14811	3
GO:0043195	CC	GO:0043195	terminal bouton	5/139	86/23407	0.000162666	0.00547833	0.0043199	14806/14811/268934/26875/208898	5
GO:0048787	CC	GO:0048787	presynaptic active zone membrane	4/139	47/23407	0.000174223	0.00547833	0.0043199	320127/268934/18189/171171	4
GO:0006836	BP	GO:0006836	neurotransmitter transport	10/136	298/23174	1.09e-05	0.00622281	0.0052342	432530/12287/320127/111173/54393/268934/78771/18189/26875/208898	10
GO:0001505	BP	GO:0001505	regulation of neurotransmitter levels	11/136	372/23174	1.28e-05	0.00622281	0.0052342	432530/67269/12287/320127/111173/14811/268934/78771/18189/26875/208898	11
GO:0044306	CC	GO:0044306	neuron projection terminus	7/139	205/23407	0.000229482	0.0064835	0.00511252	12287/320127/14806/14811/268934/26875/208898	7
GO:0098831	CC	GO:0098831	presynaptic active zone cytoplasmic component	3/139	21/23407	0.000252009	0.0064835	0.00511252	111173/26875/208898	3
GO:0016571	BP	GO:0016571	histone methylation	7/136	138/23174	1.76e-05	0.00683367	0.00574802	13626/14056/104263/214162/109263/20230/17128	7
GO:0046873	MF	GO:0046873	metal ion transmembrane transporter activity	10/140	427/22727	0.000323189	0.00728419	0.00554786	12287/111173/14806/14811/16508/238271/170738/240776/338370/22068	10
GO:0099529	MF	GO:0099529	neurotransmitter receptor activity involved in regulation of postsynaptic membrane potential	4/140	55/22727	0.000368684	0.00771602	0.00587676	54393/14804/14806/14811	4
GO:0098960	MF	GO:0098960	postsynaptic neurotransmitter receptor activity	4/140	57/22727	0.000422966	0.00826193	0.00629254	54393/14804/14806/14811	4
GO:0098982	CC	GO:0098982	GABA-ergic synapse	5/139	103/23407	0.000377249	0.00889678	0.0070155	12326/111173/54393/16508/18189	5
GO:0099699	CC	GO:0099699	integral component of synaptic membrane	7/139	226/23407	0.000413799	0.00900809	0.00710327	432530/54393/14804/14811/268934/16508/18189	7
GO:0035249	BP	GO:0035249	synaptic transmission, glutamatergic	6/136	105/23174	3.66e-05	0.0109775	0.00923354	320127/14804/14806/268934/18189/208898	6
GO:0016570	BP	GO:0016570	histone modification	11/136	426/23174	4.43e-05	0.0109775	0.00923354	246103/209200/13626/14056/104263/214162/109263/73086/20230/17128/235441	11
GO:0034968	BP	GO:0034968	histone lysine methylation	6/136	109/23174	4.51e-05	0.0109775	0.00923354	13626/14056/104263/214162/109263/17128	6
GO:0042391	BP	GO:0042391	regulation of membrane potential	11/136	440/23174	5.92e-05	0.0109816	0.009237	320127/13483/14804/14806/14811/16508/238271/170738/240776/338370/18189	11
GO:0016569	BP	GO:0016569	covalent chromatin modification	11/136	443/23174	6.3e-05	0.0109816	0.009237	246103/209200/13626/14056/104263/214162/109263/73086/20230/17128/235441	11
GO:0030521	BP	GO:0030521	androgen receptor signaling pathway	4/136	39/23174	7.96e-05	0.0109816	0.009237	93760/104263/66521/22215	4
GO:0006479	BP	GO:0006479	protein methylation	7/136	176/23174	8.29e-05	0.0109816	0.009237	13626/14056/104263/214162/109263/20230/17128	7
GO:0008213	BP	GO:0008213	protein alkylation	7/136	176/23174	8.29e-05	0.0109816	0.009237	13626/14056/104263/214162/109263/20230/17128	7
GO:0017156	BP	GO:0017156	calcium ion regulated exocytosis	7/136	176/23174	8.29e-05	0.0109816	0.009237	432530/320127/111173/268934/26875/20912/208898	7
GO:0018022	BP	GO:0018022	peptidyl-lysine methylation	6/136	122/23174	8.46e-05	0.0109816	0.009237	13626/14056/104263/214162/109263/17128	6
GO:0051588	BP	GO:0051588	regulation of neurotransmitter transport	7/136	179/23174	9.22e-05	0.011208	0.00942737	432530/12287/320127/111173/54393/268934/78771	7
GO:0034765	BP	GO:0034765	regulation of ion transmembrane transport	11/136	468/23174	0.000102421	0.0117242	0.00986163	65973/12287/13483/94253/16508/238271/170738/338370/18189/18704/22068	11
GO:0097479	BP	GO:0097479	synaptic vesicle localization	7/136	187/23174	0.000121012	0.0130827	0.0110043	432530/320127/111173/268934/18189/26875/208898	7
GO:0030133	CC	GO:0030133	transport vesicle	8/139	323/23407	0.000710807	0.0143685	0.0113302	108686/320127/111173/54393/14811/78771/26875/208898	8
GO:0046928	BP	GO:0046928	regulation of neurotransmitter secretion	6/136	135/23174	0.000147831	0.0149674	0.0125896	432530/12287/320127/111173/268934/78771	6
GO:0060079	BP	GO:0060079	excitatory postsynaptic potential	5/136	86/23174	0.000153827	0.0149674	0.0125896	320127/14804/14806/14811/18189	5
GO:0098945	CC	GO:0098945	intrinsic component of presynaptic active zone membrane	3/139	31/23407	0.000815524	0.0153862	0.0121327	268934/18189/171171	3
GO:0016079	BP	GO:0016079	synaptic vesicle exocytosis	6/136	139/23174	0.000173373	0.0160659	0.0135135	432530/320127/111173/268934/26875/208898	6
GO:0005267	MF	GO:0005267	potassium channel activity	5/140	121/22727	0.000926217	0.0161387	0.0122917	14806/16508/238271/170738/240776	5
GO:0044389	MF	GO:0044389	ubiquitin-like protein ligase binding	8/140	325/22727	0.000936376	0.0161387	0.0122917	228361/23806/209200/14806/80285/70247/17129/110213	8
GO:0016605	CC	GO:0016605	PML body	4/139	73/23407	0.000943718	0.016692	0.0131624	15258/69642/20230/235320	4
GO:0098889	CC	GO:0098889	intrinsic component of presynaptic membrane	5/139	128/23407	0.00101308	0.0168648	0.0132986	54393/14811/268934/18189/171171	5
GO:0010842	BP	GO:0010842	retina layer formation	3/136	20/23174	0.000209483	0.0178073	0.0149782	270120/15258/19274	3
GO:0099054	BP	GO:0099054	presynapse assembly	4/136	50/23174	0.000211982	0.0178073	0.0149782	14804/18189/171171/26875	4
GO:1902115	BP	GO:1902115	regulation of organelle assembly	7/136	206/23174	0.000219617	0.0178073	0.0149782	108686/14804/18189/72587/76816/17128/20842	7
GO:0051648	BP	GO:0051648	vesicle localization	8/136	277/23174	0.000237001	0.0184481	0.0155173	432530/320127/111173/268934/245049/18189/26875/208898	8
GO:0099565	BP	GO:0099565	chemical synaptic transmission, postsynaptic	5/136	96/23174	0.000257639	0.0185691	0.015619	320127/14804/14806/14811/18189	5
GO:0140029	BP	GO:0140029	exocytic process	5/136	96/23174	0.000257639	0.0185691	0.015619	111173/18189/26875/20912/208898	5
GO:0005516	MF	GO:0005516	calmodulin binding	6/140	190/22727	0.00117225	0.0190816	0.0145331	432530/12326/268934/238271/18575/208898	6
GO:0099634	CC	GO:0099634	postsynaptic specialization membrane	5/139	134/23407	0.00124274	0.0195387	0.0154071	432530/320127/14804/14811/16508	5
GO:0033267	CC	GO:0033267	axon part	9/139	446/23407	0.00141401	0.0210613	0.0166078	12287/320127/54393/14806/14811/268934/18189/26875/208898	9
GO:0150034	CC	GO:0150034	distal axon	8/139	369/23407	0.00166202	0.0235176	0.0185447	12287/320127/14806/14811/268934/18189/26875/208898	8
GO:0099172	BP	GO:0099172	presynapse organization	4/136	57/23174	0.000352237	0.0244805	0.0205913	14804/18189/171171/26875	4
GO:0099504	BP	GO:0099504	synaptic vesicle cycle	7/136	224/23174	0.000364891	0.0244854	0.0205955	432530/320127/111173/268934/18189/26875/208898	7
GO:1903829	BP	GO:1903829	positive regulation of cellular protein localization	8/136	297/23174	0.000378083	0.024525	0.0206287	74205/65973/12326/108686/13483/209200/18189/80285	8
GO:0006887	BP	GO:0006887	exocytosis	9/136	377/23174	0.000395846	0.0248489	0.0209012	432530/320127/111173/268934/18189/26875/18704/20912/208898	9
GO:0000979	MF	GO:0000979	RNA polymerase II core promoter sequence-specific DNA binding	3/140	38/22727	0.00164825	0.0254177	0.0193589	14056/104263/225207	3
GO:0001823	BP	GO:0001823	mesonephros development	5/136	107/23174	0.000425632	0.0255276	0.0214721	14260/269152/17128/17129/235320	5
GO:0007179	BP	GO:0007179	transforming growth factor beta receptor signaling pathway	6/136	165/23174	0.000436004	0.0255276	0.0214721	14119/53618/15258/380664/17128/17129	6
GO:0003299	BP	GO:0003299	muscle hypertrophy in response to stress	3/136	26/23174	0.00046562	0.0255276	0.0214721	14056/69642/18021	3
GO:0014898	BP	GO:0014898	cardiac muscle hypertrophy in response to stress	3/136	26/23174	0.00046562	0.0255276	0.0214721	14056/69642/18021	3
GO:0021695	BP	GO:0021695	cerebellar cortex development	4/136	62/23174	0.000486305	0.0255276	0.0214721	67269/14056/14804/18189	4
GO:0018105	BP	GO:0018105	peptidyl-serine phosphorylation	8/136	311/23174	0.000512678	0.0255276	0.0214721	23797/12326/14586/15258/17169/18189/224860/73086	8
GO:0014887	BP	GO:0014887	cardiac muscle adaptation	3/136	27/23174	0.000521581	0.0255276	0.0214721	14056/69642/18021	3
GO:0021533	BP	GO:0021533	cell differentiation in hindbrain	3/136	27/23174	0.000521581	0.0255276	0.0214721	67269/14804/18189	3
GO:0060078	BP	GO:0060078	regulation of postsynaptic membrane potential	5/136	112/23174	0.000524719	0.0255276	0.0214721	320127/14804/14806/14811/18189	5
GO:0034702	CC	GO:0034702	ion channel complex	7/139	294/23407	0.00191315	0.0255541	0.0201505	12287/13483/14804/14806/14811/16508/22068	7
GO:0034703	CC	GO:0034703	cation channel complex	6/139	220/23407	0.00205022	0.0255541	0.0201505	12287/13483/14806/14811/16508/22068	6
GO:0008021	CC	GO:0008021	synaptic vesicle	6/139	225/23407	0.00229405	0.0255541	0.0201505	320127/111173/54393/14811/78771/208898	6
GO:0014069	CC	GO:0014069	postsynaptic density	8/139	389/23407	0.00230674	0.0255541	0.0201505	432530/320127/111173/14804/14806/14811/16508/26875	8
GO:0035097	CC	GO:0035097	histone methyltransferase complex	4/139	94/23407	0.00240238	0.0255541	0.0201505	13626/14056/214162/225207	4
GO:0032279	CC	GO:0032279	asymmetric synapse	8/139	392/23407	0.00241838	0.0255541	0.0201505	432530/320127/111173/14804/14806/14811/16508/26875	8
GO:0098839	CC	GO:0098839	postsynaptic density membrane	4/139	95/23407	0.00249658	0.0255541	0.0201505	432530/320127/14804/14811	4
GO:1902495	CC	GO:1902495	transmembrane transporter complex	7/139	309/23407	0.00252832	0.0255541	0.0201505	12287/13483/14804/14806/14811/16508/22068	7
GO:0021697	BP	GO:0021697	cerebellar cortex formation	3/136	28/23174	0.000581671	0.0269508	0.0226691	67269/14804/18189	3
GO:0098698	BP	GO:0098698	postsynaptic specialization assembly	3/136	28/23174	0.000581671	0.0269508	0.0226691	14804/18189/171171	3
GO:0048489	BP	GO:0048489	synaptic vesicle transport	6/136	176/23174	0.000612951	0.0271092	0.0228024	432530/320127/111173/268934/26875/208898	6
GO:0097480	BP	GO:0097480	establishment of synaptic vesicle localization	6/136	176/23174	0.000612951	0.0271092	0.0228024	432530/320127/111173/268934/26875/208898	6
GO:0005249	MF	GO:0005249	voltage-gated potassium channel activity	4/140	85/22727	0.00189837	0.0278111	0.0211818	16508/238271/170738/240776	4
GO:0004143	MF	GO:0004143	diacylglycerol kinase activity	2/140	11/22727	0.00199809	0.0278781	0.0212328	217480/320127	2
GO:1990351	CC	GO:1990351	transporter complex	7/139	316/23407	0.00286288	0.0279378	0.0220301	12287/13483/14804/14806/14811/16508/22068	7
GO:0099055	CC	GO:0099055	integral component of postsynaptic membrane	5/139	169/23407	0.00341689	0.0289626	0.0228383	432530/54393/14804/14811/16508	5
GO:0098984	CC	GO:0098984	neuron to neuron synapse	8/139	416/23407	0.00347195	0.0289626	0.0228383	432530/320127/111173/14804/14806/14811/16508/26875	8
GO:0090543	CC	GO:0090543	Flemming body	2/139	15/23407	0.00349459	0.0289626	0.0228383	171171/235441	2
GO:0030139	CC	GO:0030139	endocytic vesicle	5/139	170/23407	0.00350395	0.0289626	0.0228383	228361/16558/18189/269608/20912	5
GO:0070382	CC	GO:0070382	exocytic vesicle	6/139	246/23407	0.00356361	0.0289626	0.0228383	320127/111173/54393/14811/78771/208898	6
GO:0099060	CC	GO:0099060	integral component of postsynaptic specialization membrane	4/139	105/23407	0.00358195	0.0289626	0.0228383	432530/14804/14811/16508	4
GO:0099738	CC	GO:0099738	cell cortex region	3/139	53/23407	0.00386455	0.030143	0.0237691	111173/26875/208898	3
GO:0035098	CC	GO:0035098	ESC/E(Z) complex	2/139	16/23407	0.00397833	0.030143	0.0237691	13626/14056	2
GO:0099572	CC	GO:0099572	postsynaptic specialization	8/139	428/23407	0.00411739	0.030143	0.0237691	432530/320127/111173/14804/14806/14811/16508/26875	8
GO:0098936	CC	GO:0098936	intrinsic component of postsynaptic membrane	5/139	178/23407	0.00425876	0.030143	0.0237691	432530/54393/14804/14811/16508	5
GO:0008328	CC	GO:0008328	ionotropic glutamate receptor complex	3/139	55/23407	0.00429081	0.030143	0.0237691	14804/14806/14811	3
GO:0098948	CC	GO:0098948	intrinsic component of postsynaptic specialization membrane	4/139	111/23407	0.00436701	0.030143	0.0237691	432530/14804/14811/16508	4
GO:0018024	MF	GO:0018024	histone-lysine N-methyltransferase activity	3/140	43/22727	0.00235773	0.0314007	0.0239158	13626/14056/214162	3
GO:0098878	CC	GO:0098878	neurotransmitter receptor complex	3/139	57/23407	0.00474451	0.031969	0.0252089	14804/14806/14811	3
GO:0007626	BP	GO:0007626	locomotory behavior	7/136	254/23174	0.000769579	0.03328	0.0279929	67269/12287/14811/15258/16508/320840/18516	7
GO:0099056	CC	GO:0099056	integral component of presynaptic membrane	4/139	116/23407	0.00510387	0.0335906	0.0264877	54393/14811/268934/18189	4
GO:0045055	BP	GO:0045055	regulated exocytosis	7/136	257/23174	0.000824311	0.0336885	0.0283365	432530/320127/111173/268934/26875/20912/208898	7
GO:0010959	BP	GO:0010959	regulation of metal ion transport	9/136	419/23174	0.0008416	0.0336885	0.0283365	23797/65973/12287/13483/94253/18021/18704/110213/22068	9
GO:0051650	BP	GO:0051650	establishment of vesicle localization	7/136	258/23174	0.000843223	0.0336885	0.0283365	432530/320127/111173/268934/245049/26875/208898	7
GO:0018209	BP	GO:0018209	peptidyl-serine modification	8/136	336/23174	0.000848271	0.0336885	0.0283365	23797/12326/14586/15258/17169/18189/224860/73086	8
GO:0001964	BP	GO:0001964	startle response	3/136	32/23174	0.000865709	0.0336934	0.0283406	14804/14811/18189	3
GO:0031060	BP	GO:0031060	regulation of histone methylation	4/136	73/23174	0.00090281	0.0341707	0.0287421	13626/104263/214162/17128	4
GO:0071804	BP	GO:0071804	cellular potassium ion transport	6/136	191/23174	0.000938677	0.0341707	0.0287421	13483/16508/238271/170738/240776/338370	6
GO:0071805	BP	GO:0071805	potassium ion transmembrane transport	6/136	191/23174	0.000938677	0.0341707	0.0287421	13483/16508/238271/170738/240776/338370	6
GO:1905606	BP	GO:1905606	regulation of presynapse assembly	3/136	33/23174	0.000948212	0.0341707	0.0287421	14804/18189/171171	3
GO:0034708	CC	GO:0034708	methyltransferase complex	4/139	118/23407	0.00542056	0.034864	0.0274918	13626/14056/214162/225207	4
GO:0099626	MF	GO:0099626	voltage-gated calcium channel activity involved in regulation of presynaptic cytosolic calcium levels	2/140	13/22727	0.00281086	0.0355598	0.0270835	12287/111173	2
GO:0015079	MF	GO:0015079	potassium ion transmembrane transporter activity	5/140	157/22727	0.00291275	0.0355598	0.0270835	14806/16508/238271/170738/240776	5
GO:0099068	BP	GO:0099068	postsynapse assembly	3/136	34/23174	0.00103553	0.036639	0.0308182	14804/18189/171171	3
GO:0043197	CC	GO:0043197	dendritic spine	5/139	192/23407	0.00584814	0.0367783	0.0290013	320127/54393/14804/14811/16508	5
GO:0099511	MF	GO:0099511	voltage-gated calcium channel activity involved in regulation of cytosolic calcium levels	2/140	14/22727	0.00326613	0.038279	0.0291545	12287/111173	2
GO:0051966	BP	GO:0051966	regulation of synaptic transmission, glutamatergic	4/136	77/23174	0.0011024	0.0383083	0.0322223	320127/14806/268934/18189	4
GO:2000171	BP	GO:2000171	negative regulation of dendrite development	3/136	35/23174	0.00112778	0.0385027	0.0323858	270120/22068/22215	3
GO:0001046	MF	GO:0001046	core promoter sequence-specific DNA binding	3/140	49/22727	0.00342655	0.0386146	0.0294101	14056/104263/225207	3
GO:0044309	CC	GO:0044309	neuron spine	5/139	197/23407	0.00650531	0.0392734	0.0309688	320127/54393/14804/14811/16508	5
GO:0045211	CC	GO:0045211	postsynaptic membrane	7/139	368/23407	0.00652243	0.0392734	0.0309688	432530/320127/54393/14804/14806/14811/16508	7
GO:0050805	BP	GO:0050805	negative regulation of synaptic transmission	4/136	79/23174	0.00121296	0.0406969	0.0342314	320127/54393/14804/14806	4
GO:0071560	BP	GO:0071560	cellular response to transforming growth factor beta stimulus	6/136	204/23174	0.00131667	0.0428442	0.0360376	14119/53618/15258/380664/17128/17129	6
GO:0099174	BP	GO:0099174	regulation of presynapse organization	3/136	37/23174	0.00132745	0.0428442	0.0360376	14804/18189/171171	3
GO:0017158	BP	GO:0017158	regulation of calcium ion-dependent exocytosis	5/136	138/23174	0.00134301	0.0428442	0.0360376	432530/320127/111173/268934/20912	5
GO:0043198	CC	GO:0043198	dendritic shaft	3/139	67/23407	0.00744092	0.0428787	0.0338118	12287/54393/268934	3
GO:0044448	CC	GO:0044448	cell cortex part	5/139	204/23407	0.00751009	0.0428787	0.0338118	65973/111173/245049/26875/208898	5
GO:0005911	CC	GO:0005911	cell-cell junction	8/139	475/23407	0.00757575	0.0428787	0.0338118	72927/260305/18189/269608/72324/19274/76816/22068	8
GO:1904315	MF	GO:1904315	transmitter-gated ion channel activity involved in regulation of postsynaptic membrane potential	3/140	52/22727	0.00405544	0.0431659	0.0328765	14804/14806/14811	3
GO:0015271	MF	GO:0015271	outward rectifier potassium channel activity	2/140	16/22727	0.00427239	0.0431659	0.0328765	16508/240776	2
GO:0070679	MF	GO:0070679	inositol 1,4,5 trisphosphate binding	2/140	16/22727	0.00427239	0.0431659	0.0328765	224860/22068	2
GO:0045120	CC	GO:0045120	pronucleus	2/139	23/23407	0.00816294	0.0444252	0.0350312	13626/14056	2
GO:0097470	CC	GO:0097470	ribbon synapse	2/139	23/23407	0.00816294	0.0444252	0.0350312	260305/26875	2
GO:0016278	MF	GO:0016278	lysine N-methyltransferase activity	3/140	55/22727	0.00475012	0.0448963	0.0341944	13626/14056/214162	3
GO:0016279	MF	GO:0016279	protein-lysine N-methyltransferase activity	3/140	55/22727	0.00475012	0.0448963	0.0341944	13626/14056/214162	3
GO:0071559	BP	GO:0071559	response to transforming growth factor beta	6/136	208/23174	0.00145362	0.0456249	0.0383765	14119/53618/15258/380664/17128/17129	6
GO:0042054	MF	GO:0042054	histone methyltransferase activity	3/140	56/22727	0.00499662	0.0457503	0.0348449	13626/14056/214162	3
GO:0007623	BP	GO:0007623	circadian rhythm	6/136	209/23174	0.00148949	0.0460088	0.0386995	432530/99586/14056/16508/214162/22215	6
GO:0043414	BP	GO:0043414	macromolecule methylation	7/136	286/23174	0.00152789	0.0464572	0.0390767	13626/14056/104263/214162/109263/20230/17128	7
GO:0099061	CC	GO:0099061	integral component of postsynaptic density membrane	3/139	71/23407	0.00872662	0.0464886	0.0366583	432530/14804/14811	3
GO:0060077	CC	GO:0060077	inhibitory synapse	2/139	24/23407	0.00887062	0.0464886	0.0366583	18189/26875	2
GO:0022824	MF	GO:0022824	transmitter-gated ion channel activity	3/140	58/22727	0.00551246	0.0475044	0.0361808	14804/14806/14811	3
GO:0022835	MF	GO:0022835	transmitter-gated channel activity	3/140	58/22727	0.00551246	0.0475044	0.0361808	14804/14806/14811	3
GO:0007611	BP	GO:0007611	learning or memory	7/136	289/23174	0.00162135	0.0477631	0.0401751	432530/12326/320127/14811/268934/214162/18189	7
GO:0048511	BP	GO:0048511	rhythmic process	7/136	289/23174	0.00162135	0.0477631	0.0401751	432530/99586/14056/14811/16508/214162/22215	7
GO:0031062	BP	GO:0031062	positive regulation of histone methylation	3/136	40/23174	0.00166642	0.0477631	0.0401751	13626/214162/17128	3
GO:0098693	BP	GO:0098693	regulation of synaptic vesicle cycle	5/136	146/23174	0.00172205	0.0477631	0.0401751	432530/320127/111173/268934/18189	5
GO:0042176	BP	GO:0042176	regulation of protein catabolic process	8/136	376/23174	0.0017327	0.0477631	0.0401751	23806/14811/94253/15258/269608/70247/17128/22215	8
GO:0021696	BP	GO:0021696	cerebellar cortex morphogenesis	3/136	41/23174	0.00179031	0.0477631	0.0401751	67269/14804/18189	3
GO:0099084	BP	GO:0099084	postsynaptic specialization organization	3/136	41/23174	0.00179031	0.0477631	0.0401751	14804/18189/171171	3
GO:0007028	BP	GO:0007028	cytoplasm organization	2/136	11/23174	0.00181628	0.0477631	0.0401751	14011/328365	2
GO:0021684	BP	GO:0021684	cerebellar granular layer formation	2/136	11/23174	0.00181628	0.0477631	0.0401751	14804/18189	2
GO:0021707	BP	GO:0021707	cerebellar granule cell differentiation	2/136	11/23174	0.00181628	0.0477631	0.0401751	14804/18189	2

## Sheet: KEGG
	ID	Description	GeneRatio	BgRatio	pvalue	p.adjust	qvalue	geneID	Count
mmu05202	mmu05202	Transcriptional misregulation in cancer	6/63	183/8656	0.00205785	0.198028	0.186808	17355/14011/53618/214162/18516/235320	6
mmu04020	mmu04020	Calcium signaling pathway	6/63	192/8656	0.00261947	0.198028	0.186808	432530/65973/12287/12326/14811/18575	6
mmu05032	mmu05032	Morphine addiction	4/63	91/8656	0.004244	0.198028	0.186808	432530/12287/54393/18575	4
mmu04072	mmu04072	Phospholipase D signaling pathway	5/63	148/8656	0.00432849	0.198028	0.186808	432530/23797/217480/320127/268934	5
mmu04070	mmu04070	Phosphatidylinositol signaling system	4/63	98/8656	0.00552339	0.202156	0.190702	217480/320127/234515/18704	4
mmu04725	mmu04725	Cholinergic synapse	4/63	112/8656	0.00880683	0.237404	0.223953	432530/23797/12287/12326	4
mmu04724	mmu04724	Glutamatergic synapse	4/63	113/8656	0.00908103	0.237404	0.223953	432530/14806/14811/268934	4
mmu04720	mmu04720	Long-term potentiation	3/63	67/8656	0.0126457	0.28927	0.27288	432530/12326/14811	3
mmu04371	mmu04371	Apelin signaling pathway	4/63	137/8656	0.017413	0.354063	0.334003	432530/23797/12326/17128	4
mmu04024	mmu04024	cAMP signaling pathway	5/63	215/8656	0.0197673	0.355179	0.335055	432530/23797/12326/54393/14811	5
mmu04742	mmu04742	Taste transduction	3/63	88/8656	0.0260215	0.355179	0.335055	54393/268934/18575	3
mmu04727	mmu04727	GABAergic synapse	3/63	89/8656	0.0267926	0.355179	0.335055	432530/12287/54393	3
mmu04211	mmu04211	Longevity regulating pathway	3/63	90/8656	0.0275758	0.355179	0.335055	432530/23797/12326	3
mmu00513	mmu00513	Various types of N-glycan biosynthesis	2/63	40/8656	0.0340603	0.355179	0.335055	67574/53618	2
mmu05033	mmu05033	Nicotine addiction	2/63	40/8656	0.0340603	0.355179	0.335055	12287/14811	2
mmu04713	mmu04713	Circadian entrainment	3/63	98/8656	0.034279	0.355179	0.335055	432530/14811/73086	3
mmu05231	mmu05231	Choline metabolism in cancer	3/63	98/8656	0.034279	0.355179	0.335055	23797/217480/320127	3
mmu04514	mmu04514	Cell adhesion molecules (CAMs)	4/63	171/8656	0.0355624	0.355179	0.335055	320840/18189/171171/19274	4
mmu04022	mmu04022	cGMP-PKG signaling pathway	4/63	173/8656	0.0368765	0.355179	0.335055	432530/23797/18021/22068	4
mmu00510	mmu00510	N-Glycan biosynthesis	2/63	50/8656	0.0510841	0.419953	0.396159	67574/53618	2
mmu04722	mmu04722	Neurotrophin signaling pathway	3/63	121/8656	0.0577792	0.419953	0.396159	23797/12326/73086	3
mmu04110	mmu04110	Cell cycle	3/63	123/8656	0.0601084	0.419953	0.396159	218294/17128/20842	3
mmu04923	mmu04923	Regulation of lipolysis in adipocytes	2/63	56/8656	0.0624772	0.419953	0.396159	432530/23797	2
mmu04380	mmu04380	Osteoclast differentiation	3/63	128/8656	0.0661224	0.419953	0.396159	23797/12326/14200	3
mmu00310	mmu00310	Lysine degradation	2/63	61/8656	0.0725647	0.419953	0.396159	14056/214162	2
mmu00561	mmu00561	Glycerolipid metabolism	2/63	61/8656	0.0725647	0.419953	0.396159	217480/320127	2
mmu04728	mmu04728	Dopaminergic synapse	3/63	134/8656	0.0736911	0.419953	0.396159	23797/12287/14811	3
mmu04915	mmu04915	Estrogen signaling pathway	3/63	134/8656	0.0736911	0.419953	0.396159	432530/23797/54393	3
mmu04213	mmu04213	Longevity regulating pathway - multiple species	2/63	62/8656	0.0746421	0.419953	0.396159	432530/23797	2
mmu00230	mmu00230	Purine metabolism	3/63	136/8656	0.0762971	0.419953	0.396159	432530/18575/22436	3
mmu04929	mmu04929	GnRH secretion	2/63	63/8656	0.0767385	0.419953	0.396159	23797/54393	2
mmu04140	mmu04140	Autophagy - animal	3/63	138/8656	0.0789438	0.419953	0.396159	23797/228361/242557	3
mmu04550	mmu04550	Signaling pathways regulating pluripotency of stem cells	3/63	138/8656	0.0789438	0.419953	0.396159	23797/17128/17129	3
mmu04714	mmu04714	Thermogenesis	4/63	230/8656	0.085983	0.419953	0.396159	74205/432530/93760/104263	4
mmu05031	mmu05031	Amphetamine addiction	2/63	69/8656	0.0896969	0.419953	0.396159	12326/14811	2
mmu05221	mmu05221	Acute myeloid leukemia	2/63	70/8656	0.0919166	0.419953	0.396159	23797/235320	2
mmu04520	mmu04520	Adherens junction	2/63	71/8656	0.0941524	0.419953	0.396159	19274/17128	2
mmu04920	mmu04920	Adipocytokine signaling pathway	2/63	71/8656	0.0941524	0.419953	0.396159	74205/23797	2
mmu00533	mmu00533	Glycosaminoglycan biosynthesis - keratan sulfate	1/63	14/8656	0.0972814	0.419953	0.396159	53618	1
mmu04261	mmu04261	Adrenergic signaling in cardiomyocytes	3/63	152/8656	0.0985641	0.419953	0.396159	432530/23797/73086	3
mmu00562	mmu00562	Inositol phosphate metabolism	2/63	73/8656	0.0986711	0.419953	0.396159	234515/18704	2
mmu04921	mmu04921	Oxytocin signaling pathway	3/63	153/8656	0.100036	0.419953	0.396159	432530/12326/18021	3
mmu05214	mmu05214	Glioma	2/63	74/8656	0.100953	0.419953	0.396159	23797/12326	2
mmu05166	mmu05166	Human T-cell leukemia virus 1 infection	4/63	246/8656	0.103648	0.419953	0.396159	432530/23797/18021/17128	4
mmu05212	mmu05212	Pancreatic cancer	2/63	76/8656	0.105562	0.419953	0.396159	23797/17128	2
mmu05220	mmu05220	Chronic myeloid leukemia	2/63	76/8656	0.105562	0.419953	0.396159	23797/17128	2
mmu04721	mmu04721	Synaptic vesicle cycle	2/63	77/8656	0.107888	0.420074	0.396273	12287/208898	2
mmu04080	mmu04080	Neuroactive ligand-receptor interaction	5/63	350/8656	0.110333	0.420644	0.396811	54393/14804/14806/14811/268934	5
mmu05161	mmu05161	Hepatitis B	3/63	162/8656	0.113675	0.423793	0.399782	23797/18021/17128	3
mmu04662	mmu04662	B cell receptor signaling pathway	2/63	82/8656	0.119718	0.423793	0.399782	23797/18021	2
mmu00770	mmu00770	Pantothenate and CoA biosynthesis	1/63	18/8656	0.123323	0.423793	0.399782	99586	1
mmu04146	mmu04146	Peroxisome	2/63	84/8656	0.124538	0.423793	0.399782	74205/22436	2
mmu04911	mmu04911	Insulin secretion	2/63	86/8656	0.129405	0.423793	0.399782	432530/26875	2
mmu05225	mmu05225	Hepatocellular carcinoma	3/63	172/8656	0.129615	0.423793	0.399782	23797/93760/17128	3
mmu00061	mmu00061	Fatty acid biosynthesis	1/63	19/8656	0.129717	0.423793	0.399782	74205	1
mmu00983	mmu00983	Drug metabolism - other enzymes	2/63	88/8656	0.134317	0.423793	0.399782	99586/22436	2
mmu05210	mmu05210	Colorectal cancer	2/63	88/8656	0.134317	0.423793	0.399782	23797/17128	2
mmu05235	mmu05235	PD-L1 expression and PD-1 checkpoint pathway in cancer	2/63	88/8656	0.134317	0.423793	0.399782	23797/18021	2
mmu04914	mmu04914	Progesterone-mediated oocyte maturation	2/63	90/8656	0.139271	0.431976	0.407501	432530/23797	2
mmu04360	mmu04360	Axon guidance	3/63	180/8656	0.142911	0.435879	0.411183	18021/171171/22068	3
mmu01522	mmu01522	Endocrine resistance	2/63	93/8656	0.146776	0.437557	0.412766	432530/23797	2
mmu04218	mmu04218	Cellular senescence	3/63	185/8656	0.151447	0.437557	0.412766	23797/15258/18021	3
mmu04350	mmu04350	TGF-beta signaling pathway	2/63	95/8656	0.151826	0.437557	0.412766	17128/17129	2
mmu00515	mmu00515	Mannose type O-glycan biosynthesis	1/63	23/8656	0.154836	0.437557	0.412766	16795	1
mmu00564	mmu00564	Glycerophospholipid metabolism	2/63	97/8656	0.156911	0.437557	0.412766	217480/320127	2
mmu00534	mmu00534	Glycosaminoglycan biosynthesis - heparan sulfate / heparin	1/63	24/8656	0.161004	0.437557	0.412766	54616	1
mmu04010	mmu04010	MAPK signaling pathway	4/63	294/8656	0.165406	0.437557	0.412766	23797/12287/18021/73086	4
mmu04925	mmu04925	Aldosterone synthesis and secretion	2/63	101/8656	0.167177	0.437557	0.412766	432530/12326	2
mmu04933	mmu04933	AGE-RAGE signaling pathway in diabetic complications	2/63	101/8656	0.167177	0.437557	0.412766	23797/17128	2
mmu04659	mmu04659	Th17 cell differentiation	2/63	102/8656	0.169762	0.437557	0.412766	18021/17128	2
mmu05142	mmu05142	Chagas disease (American trypanosomiasis)	2/63	102/8656	0.169762	0.437557	0.412766	432530/23797	2
mmu04660	mmu04660	T cell receptor signaling pathway	2/63	103/8656	0.172355	0.438068	0.413248	23797/18021	2
mmu00512	mmu00512	Mucin type O-glycan biosynthesis	1/63	28/8656	0.185235	0.464356	0.438046	108150	1
mmu04625	mmu04625	C-type lectin receptor signaling pathway	2/63	112/8656	0.19596	0.477576	0.450518	23797/18021	2
mmu04668	mmu04668	TNF signaling pathway	2/63	113/8656	0.19861	0.477576	0.450518	23797/73086	2
mmu00630	mmu00630	Glyoxylate and dicarboxylate metabolism	1/63	31/8656	0.202955	0.477576	0.450518	110821	1
mmu04015	mmu04015	Rap1 signaling pathway	3/63	214/8656	0.203845	0.477576	0.450518	432530/23797/14811	3
mmu04935	mmu04935	Growth hormone synthesis, secretion and action	2/63	116/8656	0.206585	0.477576	0.450518	432530/23797	2
mmu00410	mmu00410	beta-Alanine metabolism	1/63	32/8656	0.208777	0.477576	0.450518	99586	1
mmu04136	mmu04136	Autophagy - other	1/63	32/8656	0.208777	0.477576	0.450518	242557	1
mmu04919	mmu04919	Thyroid hormone signaling pathway	2/63	118/8656	0.211922	0.478786	0.451659	23797/76199	2
mmu00640	mmu00640	Propanoate metabolism	1/63	33/8656	0.214557	0.478828	0.451698	110821	1
mmu05135	mmu05135	Yersinia infection	2/63	121/8656	0.219954	0.484958	0.457482	23797/18021	2
