# Supplementary material for: Genome-wide profiling of host-encoded circular RNAs highlights their potential role during the Japanese encephalitis virus-induced neuroinflammatory response
Source: BMC Genomics. 2020 Jun 18;21:409. doi: 10.1186/s12864-020-06822-5 (PMC7301528; doi:10.1186/s12864-020-06822-5)
Supplement: Supplementary file 5 — Additional file 5: Table S4. Differentially expressed miRNAs between JEV-infected and mock-infected groups. [file 12864_2020_6822_MOESM5_ESM.xls]

## Sheet: dif_mirna_detail
miRNA	baseMean	log2FoldChange	lfcSE	stat	pvalue	padj	sig
mmu-miR-122-5p	4901.94	-3.79964	0.299746	-12.6762	8.01591e-37	5.72336e-34	down
mmu-miR-5099	1124.08	2.77042	0.400561	6.91636	4.63411e-12	1.65438e-09	up
mmu-miR-486a-5p	20550.2	2.28391	0.387744	5.89025	3.85618e-09	8.06261e-07	up
mmu-miR-486b-5p	21189.4	2.27097	0.387269	5.86406	4.51687e-09	8.06261e-07	up
mmu-miR-341-3p	2213.93	-2.70698	0.490977	-5.51345	3.51858e-08	5.02453e-06	down
mmu-miR-451a	4772.65	2.59279	0.479604	5.40612	6.44063e-08	7.66435e-06	up
mmu-miR-203-3p	1707.36	1.89621	0.365651	5.18583	2.15051e-07	2.19352e-05	up
mmu-let-7i-3p	26.8595	-3.30593	0.648038	-5.10144	3.37076e-07	2.82815e-05	down
mmu-miR-879-5p	28.5252	-5.0512	0.992214	-5.09084	3.5649e-07	2.82815e-05	down
mmu-miR-223-5p	102.605	3.84013	0.778063	4.9355	7.99463e-07	5.31631e-05	up
mmu-miR-147-3p	51.6869	4.37752	0.887795	4.93078	8.19039e-07	5.31631e-05	up
mmu-miR-302a-5p	8.76013	6.91085	1.42253	4.85815	1.1849e-06	6.86179e-05	up
mmu-miR-155-5p	48.4491	3.64327	0.751555	4.84765	1.24934e-06	6.86179e-05	up
mmu-miR-10a-5p	1136.72	3.3435	0.691822	4.83289	1.34568e-06	6.86298e-05	up
mmu-miR-124-3p	11311.2	-1.70224	0.359254	-4.73826	2.15562e-06	0.000102607	down
mmu-miR-411-5p	15052.9	-1.31844	0.305754	-4.31209	1.61718e-05	0.000721665	down
mmu-let-7c-2-3p	713.279	-1.34558	0.318813	-4.2206	2.43655e-05	0.000970531	down
mmu-let-7a-1-3p	713.046	-1.34724	0.319278	-4.21966	2.44672e-05	0.000970531	down
mmu-miR-154-5p	168.408	-1.69456	0.408108	-4.15222	3.29267e-05	0.00119201	down
mmu-miR-363-3p	30.9598	2.76574	0.666601	4.14902	3.33896e-05	0.00119201	up
mmu-miR-326-3p	606.272	-1.48107	0.367807	-4.02675	5.65542e-05	0.00192284	down
mmu-miR-339-5p	118.759	-1.61877	0.415334	-3.89751	9.71871e-05	0.00300535	down
mmu-miR-27a-3p	5565.85	-1.5277	0.392851	-3.88876	0.000100756	0.00300535	down
mmu-miR-504-5p	268.701	-2.05262	0.527919	-3.88813	0.00010102	0.00300535	down
mmu-miR-24-3p	26405.3	-1.3932	0.362808	-3.84006	0.000123006	0.00351306	down
mmu-miR-16-1-3p	179.505	1.62908	0.430621	3.78309	0.000154893	0.00425361	up
mmu-miR-669c-5p	1366.06	1.4274	0.379881	3.7575	0.000171623	0.00453846	up
mmu-miR-7689-3p	75.6988	-1.55133	0.416127	-3.72802	0.000192988	0.00492118	down
mmu-miR-21a-5p	59595.2	1.88166	0.519872	3.61947	0.000295202	0.00726807	up
mmu-miR-363-5p	5.31228	6.17762	1.71115	3.61021	0.000305944	0.00728146	up
mmu-miR-16-2-3p	12.3309	3.23331	0.898921	3.59688	0.000322057	0.0074177	up
mmu-miR-129-2-3p	725.433	2.22734	0.62078	3.58797	0.000333267	0.00743601	up
mmu-miR-5121	6.43418	6.46075	1.81376	3.56207	0.000367946	0.00796101	up
mmu-miR-486a-3p	860.151	1.76907	0.499744	3.53996	0.000400187	0.00840392	up
mmu-miR-142a-3p	191.734	1.7581	0.499011	3.52317	0.000426424	0.00869904	up
mmu-miR-674-3p	4007.15	-1.44346	0.411546	-3.50741	0.000452495	0.00897448	down
mmu-miR-3102-3p	77.1981	2.73663	0.783827	3.49137	0.000480546	0.00927323	up
mmu-miR-7a-5p	101751	1.60935	0.463866	3.46944	0.000521553	0.00979971	up
mmu-miR-5129-3p	60.5613	-1.662	0.494986	-3.35767	0.000786016	0.0143901	down
mmu-miR-144-5p	224.61	1.7245	0.525605	3.28098	0.00103446	0.0184652	up
mmu-miR-27a-5p	285.146	1.51283	0.46564	3.24893	0.00115841	0.019895	up
mmu-miR-490-5p	4.07939	-5.1619	1.59022	-3.24602	0.0011703	0.019895	down
mmu-miR-653-5p	13.9139	2.71145	0.838858	3.23231	0.00122796	0.0203898	up
mmu-miR-5128	22.7299	2.43887	0.764532	3.19001	0.00142267	0.0230861	up
mmu-miR-148a-3p	62647.5	1.34046	0.424841	3.15519	0.00160392	0.0249799	up
mmu-miR-486b-3p	102.784	1.45902	0.462563	3.15421	0.00160935	0.0249799	up
mmu-miR-132-3p	5875.07	-1.26322	0.402691	-3.13693	0.00170726	0.0257381	down
mmu-miR-144-3p	117.682	1.41851	0.452764	3.133	0.00173029	0.0257381	up
mmu-miR-132-5p	6758.19	-1.35718	0.436188	-3.11145	0.00186172	0.0268268	down
mmu-miR-6540-5p	1105.75	1.03112	0.331681	3.10878	0.00187863	0.0268268	up
mmu-miR-7b-5p	30649.7	1.38845	0.456509	3.04145	0.00235441	0.032423	up
mmu-miR-92a-3p	6642.43	1.15713	0.381088	3.03637	0.00239442	0.032423	up
mmu-miR-2137	13.1857	3.96346	1.30599	3.03483	0.00240675	0.032423	up
mmu-miR-23a-3p	1010.25	-1.17935	0.391194	-3.01474	0.00257202	0.0334314	down
mmu-miR-6240	99.722	6.23612	2.06881	3.01436	0.00257525	0.0334314	up
mmu-miR-182-5p	481.531	1.71888	0.581853	2.95415	0.0031353	0.0399751	up
mmu-miR-183-5p	752.854	1.91782	0.660015	2.90572	0.00366404	0.0458969	up
mmu-miR-5126	28.0907	2.42334	0.840819	2.88212	0.00395012	0.0486273	up
