# Supplementary material for: Genome-wide profiling of host-encoded circular RNAs highlights their potential role during the Japanese encephalitis virus-induced neuroinflammatory response
Source: BMC Genomics. 2020 Jun 18;21:409. doi: 10.1186/s12864-020-06822-5 (PMC7301528; doi:10.1186/s12864-020-06822-5)
Supplement: Supplementary file 6 — Additional file 6: Table S5. The circRNA-miRNA-mRNA ceRNA network. [file 12864_2020_6822_MOESM6_ESM.xls]

## Sheet: miRNA-mRNA
miRNA	Ensembl Transcript ID	Tot Score	Tot Energy	Max Score	Max Energy	Positions
mmu-miR-486a-3p	ENSMUST00000145823	747	-130.89	156	-31.99	3074 601 758 2521 1276
mmu-miR-486b-3p	ENSMUST00000145823	742	-129.22	156	-31.99	3075 602 2522 1277 759
mmu-miR-154-5p	ENSMUST00000121489	730	-108.55	146	-21.71	166 180 194 208 222
mmu-miR-154-5p	ENSMUST00000100737	730	-108.55	146	-21.71	2042 2056 2070 2084 2098
mmu-miR-5128	ENSMUST00000053880	720	-117.36	151	-26.54	1433 7234 7398 3531 6842
mmu-miR-339-5p	ENSMUST00000075452	613	-111.31	171	-30.53	678 5073 8649 8158
mmu-miR-486a-3p	ENSMUST00000170998	586	-96	158	-27.28	693 974 643 2525
mmu-miR-339-5p	ENSMUST00000004622	585	-109.29	156	-30.99	2277 1225 821 2789
mmu-miR-486b-3p	ENSMUST00000170998	581	-94.56	153	-26.62	694 975 644 2526
mmu-miR-6240	ENSMUST00000050166	474	-72.29	174	-30.73	3539 3426 5333
mmu-miR-6240	ENSMUST00000088744	474	-72.29	174	-30.73	3539 3426 5333
mmu-miR-6240	ENSMUST00000115386	474	-72.29	174	-30.73	3539 3426 5333
mmu-miR-6240	ENSMUST00000088761	474	-72.29	174	-30.73	3539 3426 5333
mmu-miR-6240	ENSMUST00000115388	474	-72.29	174	-30.73	3539 3426 5333
mmu-miR-486a-3p	ENSMUST00000005509	470	-74.45	161	-28.23	498 808 945
mmu-miR-486a-3p	ENSMUST00000150838	470	-74.45	161	-28.23	677 987 1124
mmu-miR-326-3p	ENSMUST00000151786	466	-75.67	162	-30.17	584 755 546
mmu-miR-486b-3p	ENSMUST00000005509	464	-74	160	-28.23	499 809 946
mmu-miR-486b-3p	ENSMUST00000150838	464	-74	160	-28.23	678 988 1125
mmu-miR-24-3p	ENSMUST00000069604	463	-77.17	162	-28.88	1145 2097 3643
mmu-miR-339-5p	ENSMUST00000074949	457	-82.5	159	-28.83	844 899 1257
mmu-miR-6240	ENSMUST00000065858	450	-74.44	160	-28.47	3721 5133 5237
mmu-miR-6240	ENSMUST00000118111	450	-74.44	160	-28.47	3721 5133 5237
mmu-miR-6240	ENSMUST00000151528	450	-74.44	160	-28.47	3721 5133 5237
mmu-miR-6540-5p	ENSMUST00000236918	445	-68.35	154	-23.2	175 961 446
mmu-miR-24-3p	ENSMUST00000152498	444	-76.41	156	-28.88	787 2333 466
mmu-miR-24-3p	ENSMUST00000030336	443	-70.59	153	-26.48	1373 1389 1526
mmu-miR-24-3p	ENSMUST00000034441	443	-71.29	154	-24.5	1709 1290 386
mmu-miR-5128	ENSMUST00000234131	442	-69.32	152	-24.91	9954 9574 9639
mmu-miR-27a-5p	ENSMUST00000040025	442	-73.51	158	-30.9	3439 1151 3135
mmu-miR-486b-3p	ENSMUST00000109936	440	-69.25	151	-23.3	3375 6600 865
mmu-miR-486a-3p	ENSMUST00000109936	440	-70.39	151	-24.4	3374 6599 864
mmu-miR-339-5p	ENSMUST00000000284	440	-74.78	154	-27.51	3451 200 1505
mmu-miR-339-5p	ENSMUST00000107896	440	-74.78	154	-27.51	3451 200 1505
mmu-miR-326-3p	ENSMUST00000229248	440	-75.69	152	-27.21	743 1795 901
mmu-miR-339-5p	ENSMUST00000236873	438	-68.86	148	-26.26	336 1697 995
mmu-miR-6240	ENSMUST00000075410	437	-67.87	150	-26.04	2518 2399 241
mmu-miR-6240	ENSMUST00000091556	437	-67.87	150	-26.04	2518 2399 241
mmu-miR-326-3p	ENSMUST00000206846	437	-91.52	149	-32.51	1596 958 2501
mmu-miR-5126	ENSMUST00000036825	437	-113.35	150	-44.11	500 44 260
mmu-miR-6540-5p	ENSMUST00000028279	434	-72.49	147	-28.64	9271 9232 4967
mmu-miR-326-3p	ENSMUST00000126534	433	-64.61	146	-24.01	2474 1138 1408
mmu-miR-486a-3p	ENSMUST00000056355	433	-78.18	147	-27.2	4365 446 3742
mmu-miR-339-5p	ENSMUST00000124187	433	-81.59	145	-30.53	47 1152 2051
mmu-miR-339-5p	ENSMUST00000110706	433	-81.59	145	-30.53	47 1152 2051
mmu-miR-486a-3p	ENSMUST00000136640	432	-68.44	146	-26.76	803 515 192
mmu-miR-339-5p	ENSMUST00000047737	432	-70.78	147	-27.31	1237 564 948
mmu-miR-2137	ENSMUST00000145823	432	-83.27	146	-29.09	887 1362 2120
mmu-miR-486b-3p	ENSMUST00000136640	431	-68.32	146	-26.76	804 516 193
mmu-miR-486b-3p	ENSMUST00000056355	428	-78.07	144	-27.2	447 3743 4366
mmu-miR-6240	ENSMUST00000102888	425	-65.96	143	-24.78	3253 1758 1739
mmu-miR-339-5p	ENSMUST00000155551	336	-61.93	173	-39.02	5341 2816
mmu-miR-3102-3p	ENSMUST00000065858	323	-46.9	167	-23.9	4180 2432
mmu-miR-3102-3p	ENSMUST00000118111	323	-46.9	167	-23.9	4180 2432
mmu-miR-3102-3p	ENSMUST00000151528	323	-46.9	167	-23.9	4180 2432
mmu-miR-24-3p	ENSMUST00000115032	322	-50.96	167	-29.69	625 2072
mmu-miR-24-3p	ENSMUST00000115029	322	-50.96	167	-29.69	625 2072
mmu-miR-24-3p	ENSMUST00000137906	322	-50.96	167	-29.69	625 2072
mmu-miR-674-3p	ENSMUST00000111059	322	-53.45	165	-30.11	1594 2219
mmu-miR-674-3p	ENSMUST00000134115	322	-53.45	165	-30.11	1594 2219
mmu-miR-7689-3p	ENSMUST00000079692	322	-57.79	177	-31.04	639 598
mmu-miR-24-3p	ENSMUST00000022614	320	-46.13	161	-24.19	1109 939
mmu-miR-326-3p	ENSMUST00000155702	320	-48.36	165	-25.59	41 844
mmu-miR-27a-3p	ENSMUST00000022212	318	-50.2	162	-26.74	46 324
mmu-miR-6240	ENSMUST00000114430	318	-50.64	169	-25.36	247 1128
mmu-miR-339-5p	ENSMUST00000114313	318	-62.94	174	-32.8	3836 2809
mmu-miR-10a-5p	ENSMUST00000115717	317	-43.38	171	-23.17	793 5689
mmu-miR-24-3p	ENSMUST00000029358	317	-50.48	167	-27.6	4713 3069
mmu-miR-674-3p	ENSMUST00000177392	315	-43.2	159	-21.6	1245 2082
mmu-miR-674-3p	ENSMUST00000177039	315	-43.2	159	-21.6	2040 2424
mmu-miR-7689-3p	ENSMUST00000001184	315	-56.16	165	-29.59	1553 469
mmu-miR-6240	ENSMUST00000156697	314	-43.16	159	-21.96	582 376
mmu-miR-504-5p	ENSMUST00000023268	314	-46.08	167	-25.44	1 1033
mmu-miR-504-5p	ENSMUST00000110009	314	-46.08	167	-25.44	1 1030
mmu-miR-339-5p	ENSMUST00000102864	314	-55.34	159	-27.71	1762 1777
mmu-miR-339-5p	ENSMUST00000057373	314	-56.4	159	-35.65	62 442
mmu-miR-339-5p	ENSMUST00000173860	314	-56.4	159	-35.65	62 442
mmu-miR-24-3p	ENSMUST00000029842	313	-49.63	164	-26.9	492 666
mmu-miR-339-5p	ENSMUST00000109868	313	-62.22	168	-35.53	530 386
mmu-miR-124-3p	ENSMUST00000167374	311	-40.81	161	-20.6	957 837
mmu-miR-339-5p	ENSMUST00000130491	311	-47.84	159	-26.7	3075 2359
mmu-miR-24-3p	ENSMUST00000048116	311	-51.69	167	-28.04	4170 734
mmu-miR-504-5p	ENSMUST00000029053	311	-52.8	158	-26.97	2312 2630
mmu-miR-339-5p	ENSMUST00000081028	310	-52.38	159	-26.94	2709 1807
mmu-miR-339-5p	ENSMUST00000111963	310	-52.38	159	-26.94	2709 1807
mmu-miR-24-3p	ENSMUST00000035635	309	-41.87	157	-21.61	2005 3266
mmu-miR-339-5p	ENSMUST00000031840	309	-44.33	162	-22.59	843 1732
mmu-miR-122-5p	ENSMUST00000048116	309	-48.65	163	-27.55	316 1957
mmu-miR-7689-3p	ENSMUST00000107362	309	-50.9	159	-25.48	1003 1426
mmu-miR-7689-3p	ENSMUST00000122232	309	-50.9	159	-25.48	1003 1426
mmu-miR-7689-3p	ENSMUST00000120753	309	-50.9	159	-25.48	1003 1426
mmu-miR-5126	ENSMUST00000114924	309	-79	169	-46.35	166 5895
mmu-miR-5126	ENSMUST00000170438	309	-79	169	-46.35	428 6157
mmu-miR-27a-3p	ENSMUST00000020692	308	-43.58	165	-23.11	359 1023
mmu-miR-339-5p	ENSMUST00000054384	308	-63.18	158	-38.36	1750 1341
mmu-miR-504-5p	ENSMUST00000219258	307	-44.72	158	-22.82	2950 2225
mmu-miR-326-3p	ENSMUST00000056946	307	-51.34	161	-27.22	661 1166
mmu-miR-5129-3p	ENSMUST00000029358	306	-44.14	166	-22.85	2640 4513
mmu-miR-24-3p	ENSMUST00000034594	306	-45.77	159	-25.27	1213 208
mmu-miR-24-3p	ENSMUST00000176808	306	-45.77	159	-25.27	2562 1557
mmu-miR-326-3p	ENSMUST00000031840	306	-47.54	156	-26.29	990 939
mmu-miR-504-5p	ENSMUST00000165711	306	-49.72	166	-26.49	173 307
mmu-miR-27a-5p	ENSMUST00000021066	306	-50.29	160	-26.94	2324 2259
mmu-miR-124-3p	ENSMUST00000118006	305	-46.05	153	-24.9	119 82
mmu-miR-3102-3p	ENSMUST00000084935	305	-49.01	159	-27.2	5647 2873
mmu-miR-339-5p	ENSMUST00000160987	305	-53.02	154	-31.57	485 570
mmu-miR-339-5p	ENSMUST00000167812	305	-57.08	154	-29.5	534 2043
mmu-miR-339-5p	ENSMUST00000172388	305	-57.08	154	-29.5	1 808
mmu-miR-7689-3p	ENSMUST00000191142	305	-57.94	154	-30.57	5789 6212
mmu-miR-504-5p	ENSMUST00000000642	304	-47.56	164	-26.2	751 962
mmu-miR-6240	ENSMUST00000028279	304	-51.03	163	-30.33	9163 10467
mmu-miR-24-3p	ENSMUST00000089042	304	-51.09	157	-26.39	246 1139
mmu-miR-486a-3p	ENSMUST00000037615	303	-42.79	158	-21.61	1262 1032
mmu-miR-6240	ENSMUST00000081423	303	-43.83	158	-22.58	1457 842
mmu-miR-6240	ENSMUST00000092015	303	-43.83	158	-22.58	1457 842
mmu-miR-326-3p	ENSMUST00000223656	303	-45.14	157	-23.56	1621 1216
mmu-miR-182-5p	ENSMUST00000082432	303	-46.54	161	-24.99	2963 3660
mmu-miR-339-5p	ENSMUST00000191142	303	-51.28	159	-30.53	1641 7467
mmu-miR-339-5p	ENSMUST00000020930	303	-51.54	158	-26.85	4317 3943
mmu-miR-7689-3p	ENSMUST00000176808	303	-52.14	163	-26.4	1280 374
mmu-miR-486a-3p	ENSMUST00000021066	302	-43.81	159	-21.95	1585 213
mmu-miR-7689-3p	ENSMUST00000027489	302	-45.34	162	-23.57	138 871
mmu-miR-7689-3p	ENSMUST00000064480	302	-45.34	162	-23.57	138 871
mmu-miR-7689-3p	ENSMUST00000169198	302	-45.34	162	-23.57	138 871
mmu-miR-7689-3p	ENSMUST00000186298	302	-45.34	162	-23.57	138 871
mmu-miR-339-5p	ENSMUST00000010211	302	-56.4	155	-28.96	2 42
mmu-miR-339-5p	ENSMUST00000093786	302	-56.4	155	-28.96	2 42
mmu-miR-339-5p	ENSMUST00000122225	302	-56.4	155	-28.96	2 42
mmu-miR-339-5p	ENSMUST00000156198	302	-56.4	155	-28.96	663 703
mmu-miR-669c-5p	ENSMUST00000050166	301	-42.84	151	-22.11	997 615
mmu-miR-669c-5p	ENSMUST00000088744	301	-42.84	151	-22.11	997 615
mmu-miR-669c-5p	ENSMUST00000115386	301	-42.84	151	-22.11	997 615
mmu-miR-669c-5p	ENSMUST00000088761	301	-42.84	151	-22.11	997 615
mmu-miR-669c-5p	ENSMUST00000115388	301	-42.84	151	-22.11	997 615
mmu-miR-27a-3p	ENSMUST00000118539	301	-43.62	160	-22.77	454 381
mmu-miR-486b-3p	ENSMUST00000021066	301	-43.81	158	-21.95	1586 214
mmu-miR-486a-3p	ENSMUST00000025519	301	-47.94	155	-26.41	1347 1320
mmu-miR-486a-3p	ENSMUST00000102888	301	-47.94	155	-26.41	1347 1320
mmu-miR-6540-5p	ENSMUST00000067512	300	-43.62	153	-23.58	2064 1506
mmu-miR-504-5p	ENSMUST00000037968	300	-43.7	151	-22.58	149 2316
mmu-miR-7689-3p	ENSMUST00000167479	300	-43.7	151	-22.02	202 642
mmu-miR-7689-3p	ENSMUST00000170397	300	-43.7	151	-22.02	202 642
mmu-miR-486a-3p	ENSMUST00000236918	300	-45.23	159	-24.77	1151 951
mmu-miR-3102-3p	ENSMUST00000066041	300	-45.86	153	-23.6	3026 4028
mmu-miR-3102-3p	ENSMUST00000117452	300	-45.86	153	-23.6	3026 4028
mmu-miR-6240	ENSMUST00000151408	300	-47.01	153	-24.23	2146 1614
mmu-miR-24-3p	ENSMUST00000106052	300	-51.19	159	-25.68	572 1376
mmu-miR-339-5p	ENSMUST00000037907	299	-41.9	153	-21.68	796 272
mmu-miR-10a-5p	ENSMUST00000066041	299	-42.71	150	-21.6	2766 3822
mmu-miR-10a-5p	ENSMUST00000117452	299	-42.71	150	-21.6	2766 3822
mmu-miR-7689-3p	ENSMUST00000002677	299	-43.91	155	-22.59	338 491
mmu-miR-7689-3p	ENSMUST00000085948	299	-43.91	155	-22.59	338 491
mmu-miR-486b-3p	ENSMUST00000236918	299	-45.23	158	-24.77	1152 952
mmu-miR-6540-5p	ENSMUST00000109936	299	-47.67	153	-24.64	4216 8053
mmu-miR-486b-3p	ENSMUST00000037615	298	-42.56	158	-21.38	1263 1033
mmu-miR-486a-3p	ENSMUST00000037048	298	-42.94	155	-22.37	2006 1428
mmu-miR-24-3p	ENSMUST00000003575	298	-44.77	154	-24.27	582 483
mmu-miR-24-3p	ENSMUST00000238492	298	-44.77	154	-24.27	582 483
mmu-miR-24-3p	ENSMUST00000191142	298	-48.32	154	-25.53	2459 5587
mmu-miR-7689-3p	ENSMUST00000115032	298	-51.13	157	-28.41	1305 1581
mmu-miR-7689-3p	ENSMUST00000115029	298	-51.13	157	-28.41	1305 1581
mmu-miR-7689-3p	ENSMUST00000137906	298	-51.13	157	-28.41	1305 1581
mmu-miR-486a-3p	ENSMUST00000036825	298	-54.92	153	-28.8	43 173
mmu-miR-363-5p	ENSMUST00000082432	297	-43.76	154	-22.31	3402 582
mmu-miR-7689-3p	ENSMUST00000192195	297	-49.34	149	-27.3	2025 1176
mmu-miR-339-5p	ENSMUST00000114900	296	-42.17	155	-21.16	880 1379
mmu-miR-24-3p	ENSMUST00000028111	296	-42.61	153	-21.92	2155 2801
mmu-miR-486a-3p	ENSMUST00000092880	296	-42.81	151	-21.56	62 1284
mmu-miR-486b-3p	ENSMUST00000025519	296	-47.68	150	-26.15	1348 1321
mmu-miR-486b-3p	ENSMUST00000102888	296	-47.68	150	-26.15	1348 1321
mmu-miR-486a-3p	ENSMUST00000151224	295	-41.17	153	-21.05	1394 1426
mmu-miR-7689-3p	ENSMUST00000233732	295	-43.17	151	-23.07	824 2254
mmu-miR-339-5p	ENSMUST00000113093	295	-43.29	148	-22	1452 1947
mmu-miR-24-3p	ENSMUST00000135070	295	-43.66	150	-23.3	1755 132
mmu-miR-3102-3p	ENSMUST00000237445	295	-44.44	150	-23.9	310 375
mmu-miR-486a-3p	ENSMUST00000161115	295	-45.43	152	-22.94	1109 505
mmu-miR-486a-3p	ENSMUST00000161431	295	-45.43	152	-22.94	1109 505
mmu-miR-486a-3p	ENSMUST00000160899	295	-45.43	152	-22.94	1109 505
mmu-miR-504-5p	ENSMUST00000054384	295	-50	150	-26.59	1753 1712
mmu-miR-7689-3p	ENSMUST00000109792	295	-53.95	150	-27.69	1062 123
mmu-miR-7689-3p	ENSMUST00000102745	295	-53.95	150	-27.69	1062 123
mmu-miR-3102-3p	ENSMUST00000093855	295	-59.32	151	-32.59	1421 1030
mmu-miR-3102-3p	ENSMUST00000170998	295	-59.32	151	-32.59	2018 1627
mmu-miR-486b-3p	ENSMUST00000092880	294	-42.81	149	-21.56	62 1285
mmu-miR-24-3p	ENSMUST00000000642	294	-44.35	152	-22.57	1339 1643
mmu-miR-486a-3p	ENSMUST00000090971	294	-47.14	152	-26.42	3 206
mmu-miR-326-3p	ENSMUST00000137906	294	-47.27	154	-26.48	3727 2011
mmu-miR-10a-5p	ENSMUST00000234131	294	-48.86	149	-24.75	2775 10907
mmu-miR-486a-5p	ENSMUST00000053020	294	-56.09	149	-29.67	3299 703
mmu-miR-486b-5p	ENSMUST00000053020	294	-56.09	149	-29.67	3299 703
mmu-miR-5128	ENSMUST00000090473	293	-42.76	153	-22.31	138 1558
mmu-miR-490-5p	ENSMUST00000081933	293	-43.38	147	-23.35	225 1655
mmu-miR-24-3p	ENSMUST00000064883	293	-43.42	149	-21.99	3390 3237
mmu-miR-132-3p	ENSMUST00000049032	293	-43.46	148	-21.73	1102 1030
mmu-miR-122-5p	ENSMUST00000176808	293	-43.81	147	-23.25	922 735
mmu-miR-486a-3p	ENSMUST00000071093	293	-48.32	153	-25.41	4069 2582
mmu-miR-486a-3p	ENSMUST00000106283	293	-48.32	153	-25.41	4069 2582
mmu-miR-6540-5p	ENSMUST00000101045	292	-42.81	146	-22.15	3944 4629
mmu-miR-504-5p	ENSMUST00000028160	292	-45.22	152	-25.12	25 762
mmu-miR-504-5p	ENSMUST00000052119	292	-45.22	152	-25.12	25 762
mmu-miR-504-5p	ENSMUST00000113308	292	-45.22	152	-25.12	25 762
mmu-miR-504-5p	ENSMUST00000113307	292	-45.22	152	-25.12	25 762
mmu-miR-504-5p	ENSMUST00000113310	292	-45.22	152	-25.12	25 762
mmu-miR-339-5p	ENSMUST00000094761	292	-46.05	150	-25.82	823 105
mmu-miR-339-5p	ENSMUST00000116286	292	-46.05	150	-25.82	823 105
mmu-miR-27a-3p	ENSMUST00000032168	292	-46.54	149	-24.17	70 1426
mmu-miR-339-5p	ENSMUST00000054234	292	-54.67	148	-29.33	5017 8260
mmu-miR-5126	ENSMUST00000170998	292	-77.27	152	-39.86	980 2943
mmu-miR-5126	ENSMUST00000034227	292	-85.1	148	-44.9	556 360
mmu-miR-339-5p	ENSMUST00000049032	291	-44.66	149	-24.38	1064 1933
mmu-miR-27a-5p	ENSMUST00000136640	291	-45.44	148	-23.26	73 596
mmu-miR-27a-3p	ENSMUST00000127610	291	-48.43	149	-25.81	790 1615
mmu-miR-24-3p	ENSMUST00000054384	291	-48.62	149	-28	1817 6211
mmu-miR-339-5p	ENSMUST00000029650	291	-49.34	147	-25.31	308 935
mmu-miR-5129-3p	ENSMUST00000137906	291	-49.51	149	-26.59	3492 2971
mmu-miR-326-3p	ENSMUST00000215331	291	-50.09	150	-26.6	1722 2448
mmu-miR-339-5p	ENSMUST00000000642	291	-55.44	151	-31.39	960 946
mmu-miR-326-3p	ENSMUST00000106774	291	-57.52	151	-32.41	3420 1
mmu-miR-24-3p	ENSMUST00000233732	290	-40.66	148	-20.36	2155 390
mmu-miR-27a-5p	ENSMUST00000022057	290	-43.52	147	-23.07	1001 899
mmu-miR-504-5p	ENSMUST00000032168	290	-44.22	148	-22.43	406 6
mmu-miR-326-3p	ENSMUST00000021283	290	-44.82	149	-24.61	724 1104
mmu-miR-674-3p	ENSMUST00000030760	290	-44.9	149	-23.04	24 779
mmu-miR-24-3p	ENSMUST00000237330	290	-45.14	150	-24.84	519 77
mmu-miR-339-5p	ENSMUST00000237369	290	-47.24	148	-26.26	610 1269
mmu-miR-24-3p	ENSMUST00000139210	290	-47.55	147	-25.56	1753 1503
mmu-miR-504-5p	ENSMUST00000206846	290	-48.06	147	-26.01	1880 1169
mmu-miR-24-3p	ENSMUST00000206514	290	-48.16	145	-25.82	457 524
mmu-miR-486b-3p	ENSMUST00000151224	289	-41.17	148	-21.05	1395 1427
mmu-miR-7689-3p	ENSMUST00000061639	289	-48.22	147	-27.15	447 2236
mmu-miR-486b-3p	ENSMUST00000161115	288	-45.31	147	-22.82	1110 506
mmu-miR-486b-3p	ENSMUST00000161431	288	-45.31	147	-22.82	1110 506
mmu-miR-486b-3p	ENSMUST00000160899	288	-45.31	147	-22.82	1110 506
mmu-miR-339-5p	ENSMUST00000033004	288	-47.84	147	-24.21	638 849
mmu-miR-339-5p	ENSMUST00000206846	288	-47.84	147	-24.21	2492 2703
mmu-miR-326-3p	ENSMUST00000046383	288	-49.97	145	-26.53	2395 1328
mmu-miR-486b-3p	ENSMUST00000036825	288	-54.92	148	-28.8	44 174
mmu-miR-339-5p	ENSMUST00000032330	288	-61.23	145	-33.73	645 13
mmu-miR-339-5p	ENSMUST00000111907	288	-61.23	145	-33.73	645 13
mmu-miR-339-5p	ENSMUST00000154270	288	-61.23	145	-33.73	1113 481
mmu-miR-339-5p	ENSMUST00000205156	288	-61.23	145	-33.73	645 13
mmu-miR-5126	ENSMUST00000100322	288	-71.24	148	-39.12	565 41
mmu-miR-6240	ENSMUST00000053020	287	-46.2	147	-26.14	1520 1759
mmu-miR-339-5p	ENSMUST00000127610	287	-46.82	147	-25.82	77 4260
mmu-miR-339-5p	ENSMUST00000069604	287	-49.39	146	-26.41	2658 1246
mmu-miR-6540-5p	ENSMUST00000105420	287	-50.3	144	-26.72	308 253
mmu-miR-339-5p	ENSMUST00000096357	287	-50.74	144	-28	107 6
mmu-miR-339-5p	ENSMUST00000094169	287	-53.34	147	-27.89	229 631
mmu-miR-339-5p	ENSMUST00000168280	287	-53.34	147	-27.89	229 631
mmu-miR-339-5p	ENSMUST00000037360	287	-54.71	144	-27.74	484 601
mmu-miR-122-5p	ENSMUST00000031256	286	-40.61	146	-20.41	1568 508
mmu-miR-122-5p	ENSMUST00000054979	286	-40.61	146	-20.41	1568 508
mmu-miR-6540-5p	ENSMUST00000071093	286	-42.34	145	-22.32	3909 361
mmu-miR-6540-5p	ENSMUST00000106283	286	-42.34	145	-22.32	3909 361
mmu-miR-7689-3p	ENSMUST00000054384	286	-46.44	146	-25.08	2307 3329
mmu-miR-7689-3p	ENSMUST00000004622	286	-46.46	144	-24.26	1916 1808
mmu-miR-674-3p	ENSMUST00000233732	286	-48.04	145	-25.53	1330 1556
mmu-miR-339-5p	ENSMUST00000033545	286	-49.86	145	-28.57	2035 181
mmu-miR-92a-3p	ENSMUST00000162424	286	-50.86	146	-30.68	185 670
mmu-miR-6240	ENSMUST00000037615	285	-42.51	145	-22.41	589 571
mmu-miR-339-5p	ENSMUST00000079625	285	-44.66	145	-23.62	1404 1303
mmu-miR-339-5p	ENSMUST00000156861	285	-44.66	145	-23.62	2505 2404
mmu-miR-339-5p	ENSMUST00000150557	285	-44.66	145	-23.62	1894 1793
mmu-miR-24-3p	ENSMUST00000127939	285	-47.5	143	-25.38	778 450
mmu-miR-24-3p	ENSMUST00000078050	285	-47.5	143	-25.38	413 85
mmu-miR-24-3p	ENSMUST00000109214	285	-47.5	143	-25.38	413 85
mmu-miR-674-3p	ENSMUST00000106939	285	-47.51	145	-26.8	1278 1266
mmu-miR-326-3p	ENSMUST00000028135	285	-54.17	145	-32.19	525 728
mmu-miR-24-3p	ENSMUST00000029194	284	-40.72	144	-20.53	2367 219
mmu-miR-24-3p	ENSMUST00000118470	284	-40.72	144	-20.53	2367 219
mmu-miR-6240	ENSMUST00000114924	284	-45.24	144	-23.02	2609 971
mmu-miR-6240	ENSMUST00000170438	284	-45.24	144	-23.02	2871 1233
mmu-miR-326-3p	ENSMUST00000233732	284	-48.22	143	-24.94	3346 3146
mmu-miR-326-3p	ENSMUST00000031256	284	-50.52	143	-28.62	2489 2119
mmu-miR-326-3p	ENSMUST00000054979	284	-50.52	143	-28.62	2489 2119
mmu-miR-5129-3p	ENSMUST00000069604	284	-52.51	144	-32.11	2664 825
mmu-miR-490-5p	ENSMUST00000017799	283	-41	142	-20.92	871 899
mmu-miR-339-5p	ENSMUST00000089162	283	-44.11	143	-22.37	3253 1252
mmu-miR-339-5p	ENSMUST00000204804	283	-44.11	143	-22.37	3811 1810
mmu-miR-7689-3p	ENSMUST00000219258	283	-46.21	143	-24.81	3071 1902
mmu-miR-326-3p	ENSMUST00000025363	282	-44.2	142	-23.66	827 533
mmu-miR-24-3p	ENSMUST00000074248	282	-45.94	142	-24.71	143 260
mmu-miR-24-3p	ENSMUST00000113242	282	-45.94	142	-24.71	143 260
mmu-miR-339-5p	ENSMUST00000015901	282	-53.89	142	-30.09	134 911
mmu-miR-5128	ENSMUST00000028279	281	-44.93	141	-24.37	1049 2034
mmu-miR-7689-3p	ENSMUST00000156861	280	-46.09	140	-25.9	372 3036
mmu-miR-504-5p	ENSMUST00000191142	280	-47.33	140	-24.45	2705 2979
mmu-miR-24-3p	ENSMUST00000016672	181	-31.52	181	-31.52	614
mmu-miR-7689-3p	ENSMUST00000001583	181	-33.88	181	-33.88	663
mmu-miR-24-3p	ENSMUST00000043069	179	-28.42	179	-28.42	1220
mmu-miR-203-3p	ENSMUST00000044278	178	-28.47	178	-28.47	3607
mmu-miR-5129-3p	ENSMUST00000237853	176	-26.67	176	-26.67	121
mmu-miR-16-1-3p	ENSMUST00000109936	175	-31.42	175	-31.42	6588
mmu-miR-124-3p	ENSMUST00000029842	174	-28.61	174	-28.61	87
mmu-miR-7b-5p	ENSMUST00000089011	173	-21.96	173	-21.96	1976
mmu-miR-490-5p	ENSMUST00000114174	173	-26.35	173	-26.35	2155
mmu-miR-182-5p	ENSMUST00000050166	173	-30.15	173	-30.15	3661
mmu-miR-182-5p	ENSMUST00000088744	173	-30.15	173	-30.15	3661
mmu-miR-182-5p	ENSMUST00000115386	173	-30.15	173	-30.15	3661
mmu-miR-182-5p	ENSMUST00000088761	173	-30.15	173	-30.15	3661
mmu-miR-182-5p	ENSMUST00000115388	173	-30.15	173	-30.15	3661
mmu-miR-5128	ENSMUST00000082373	172	-25.97	172	-25.97	1090
mmu-miR-326-3p	ENSMUST00000030056	172	-31.63	172	-31.63	20
mmu-miR-326-3p	ENSMUST00000107372	172	-31.63	172	-31.63	20
mmu-miR-326-3p	ENSMUST00000107377	172	-31.63	172	-31.63	20
mmu-miR-23a-3p	ENSMUST00000047194	171	-21.75	171	-21.75	41
mmu-miR-122-5p	ENSMUST00000022849	171	-22.01	171	-22.01	1030
mmu-miR-122-5p	ENSMUST00000228814	171	-22.01	171	-22.01	2991
mmu-miR-669c-5p	ENSMUST00000029451	171	-24.88	171	-24.88	1133
mmu-miR-326-3p	ENSMUST00000111059	171	-25.99	171	-25.99	2547
mmu-miR-326-3p	ENSMUST00000134115	171	-25.99	171	-25.99	2547
mmu-miR-24-3p	ENSMUST00000020969	170	-29.17	170	-29.17	143
mmu-let-7a-1-3p	ENSMUST00000109401	169	-21.4	169	-21.4	4406
mmu-let-7a-1-3p	ENSMUST00000109399	169	-21.4	169	-21.4	4406
mmu-let-7c-2-3p	ENSMUST00000109401	169	-21.4	169	-21.4	4406
mmu-let-7c-2-3p	ENSMUST00000109399	169	-21.4	169	-21.4	4406
mmu-miR-6240	ENSMUST00000066576	169	-25.36	169	-25.36	247
mmu-miR-6240	ENSMUST00000102871	169	-25.36	169	-25.36	247
mmu-miR-132-5p	ENSMUST00000020930	169	-25.82	169	-25.82	2151
mmu-miR-339-5p	ENSMUST00000070631	169	-30.31	169	-30.31	989
mmu-miR-5126	ENSMUST00000142941	169	-46.35	169	-46.35	428
mmu-miR-5126	ENSMUST00000182851	169	-46.35	169	-46.35	166
mmu-miR-5126	ENSMUST00000150624	169	-46.35	169	-46.35	428
mmu-miR-5126	ENSMUST00000183091	169	-46.35	169	-46.35	428
mmu-miR-122-5p	ENSMUST00000070631	168	-20.33	168	-20.33	255
mmu-miR-122-5p	ENSMUST00000093485	168	-20.33	168	-20.33	255
mmu-miR-132-3p	ENSMUST00000076313	168	-23.61	168	-23.61	4188
mmu-miR-674-3p	ENSMUST00000013338	168	-24.03	168	-24.03	1317
mmu-miR-132-3p	ENSMUST00000102929	168	-24.06	168	-24.06	89
mmu-miR-132-3p	ENSMUST00000107777	168	-24.06	168	-24.06	89
mmu-miR-24-3p	ENSMUST00000196469	168	-24.19	168	-24.19	1426
mmu-miR-674-3p	ENSMUST00000079413	168	-25.59	168	-25.59	981
mmu-miR-674-3p	ENSMUST00000114792	168	-25.59	168	-25.59	981
mmu-miR-674-3p	ENSMUST00000233102	168	-25.59	168	-25.59	981
mmu-miR-674-3p	ENSMUST00000177939	168	-25.59	168	-25.59	981
mmu-miR-24-3p	ENSMUST00000042665	168	-27.06	168	-27.06	484
mmu-miR-7689-3p	ENSMUST00000024755	168	-27.75	168	-27.75	480
mmu-miR-122-5p	ENSMUST00000225439	167	-20.79	167	-20.79	489
mmu-miR-302a-5p	ENSMUST00000032421	167	-21.15	167	-21.15	1348
mmu-miR-674-3p	ENSMUST00000021011	167	-21.46	167	-21.46	96
mmu-miR-339-5p	ENSMUST00000153820	167	-21.73	167	-21.73	234
mmu-miR-24-3p	ENSMUST00000030760	167	-22.36	167	-22.36	613
mmu-miR-154-5p	ENSMUST00000115672	167	-25.06	167	-25.06	1314
mmu-miR-5128	ENSMUST00000036825	167	-25.26	167	-25.26	413
mmu-miR-129-2-3p	ENSMUST00000099462	167	-25.71	167	-25.71	285
mmu-miR-129-2-3p	ENSMUST00000092285	167	-25.71	167	-25.71	285
mmu-miR-129-2-3p	ENSMUST00000118465	167	-25.71	167	-25.71	285
mmu-miR-129-2-3p	ENSMUST00000118233	167	-25.71	167	-25.71	285
mmu-miR-129-2-3p	ENSMUST00000117805	167	-25.71	167	-25.71	285
mmu-miR-24-3p	ENSMUST00000016168	167	-25.93	167	-25.93	392
mmu-miR-24-3p	ENSMUST00000115031	167	-29.69	167	-29.69	625
mmu-miR-339-5p	ENSMUST00000028160	167	-33.04	167	-33.04	1393
mmu-miR-339-5p	ENSMUST00000052119	167	-33.04	167	-33.04	1393
mmu-miR-339-5p	ENSMUST00000113310	167	-33.04	167	-33.04	1393
mmu-miR-5129-3p	ENSMUST00000042312	166	-20.62	166	-20.62	396
mmu-miR-5129-3p	ENSMUST00000120784	166	-20.62	166	-20.62	396
mmu-miR-5129-3p	ENSMUST00000202064	166	-20.62	166	-20.62	396
mmu-miR-5129-3p	ENSMUST00000156158	166	-20.62	166	-20.62	2197
mmu-miR-363-5p	ENSMUST00000093855	166	-20.87	166	-20.87	1150
mmu-miR-363-5p	ENSMUST00000170998	166	-20.87	166	-20.87	1747
mmu-miR-144-5p	ENSMUST00000216219	166	-23.64	166	-23.64	15
mmu-miR-674-3p	ENSMUST00000120512	166	-23.88	166	-23.88	572
mmu-miR-674-3p	ENSMUST00000101663	166	-23.88	166	-23.88	572
mmu-miR-674-3p	ENSMUST00000190255	166	-23.88	166	-23.88	572
mmu-miR-674-3p	ENSMUST00000189359	166	-23.88	166	-23.88	572
mmu-miR-27a-3p	ENSMUST00000024757	166	-25.1	166	-25.1	1661
mmu-miR-27a-3p	ENSMUST00000143137	166	-25.1	166	-25.1	1661
mmu-miR-674-3p	ENSMUST00000001583	166	-26.19	166	-26.19	871
mmu-miR-326-3p	ENSMUST00000043069	166	-27.77	166	-27.77	141
mmu-miR-326-3p	ENSMUST00000231168	166	-27.77	166	-27.77	795
mmu-miR-339-5p	ENSMUST00000090726	166	-32.18	166	-32.18	305
mmu-miR-674-3p	ENSMUST00000154545	165	-20.86	165	-20.86	244
mmu-miR-7b-5p	ENSMUST00000205563	165	-23.8	165	-23.8	106
mmu-miR-879-5p	ENSMUST00000038398	165	-24.64	165	-24.64	291
mmu-miR-504-5p	ENSMUST00000020497	165	-25.83	165	-25.83	1046
mmu-miR-504-5p	ENSMUST00000146640	165	-25.83	165	-25.83	1046
mmu-miR-27a-3p	ENSMUST00000196449	165	-28.24	165	-28.24	846
mmu-miR-326-3p	ENSMUST00000144759	165	-28.39	165	-28.39	494
mmu-miR-5126	ENSMUST00000048934	165	-42.93	165	-42.93	8
mmu-miR-5126	ENSMUST00000102737	165	-42.93	165	-42.93	8
mmu-miR-7a-5p	ENSMUST00000150042	164	-20.89	164	-20.89	2419
mmu-miR-24-3p	ENSMUST00000034339	164	-21.33	164	-21.33	549
mmu-miR-486a-5p	ENSMUST00000005509	164	-21.39	164	-21.39	251
mmu-miR-486a-5p	ENSMUST00000150838	164	-21.39	164	-21.39	430
mmu-miR-486b-5p	ENSMUST00000005509	164	-21.39	164	-21.39	251
mmu-miR-486b-5p	ENSMUST00000150838	164	-21.39	164	-21.39	430
mmu-miR-154-5p	ENSMUST00000114313	164	-21.63	164	-21.63	1877
mmu-miR-148a-3p	ENSMUST00000028279	164	-23.67	164	-23.67	4330
mmu-miR-148a-3p	ENSMUST00000204569	164	-23.67	164	-23.67	179
mmu-miR-7b-5p	ENSMUST00000053880	164	-23.77	164	-23.77	9569
mmu-miR-7689-3p	ENSMUST00000017562	164	-24.1	164	-24.1	2784
mmu-miR-7689-3p	ENSMUST00000069870	164	-24.1	164	-24.1	2784
mmu-miR-879-5p	ENSMUST00000009705	164	-25.22	164	-25.22	270
mmu-miR-879-5p	ENSMUST00000113272	164	-25.22	164	-25.22	445
mmu-miR-879-5p	ENSMUST00000167841	164	-25.22	164	-25.22	270
mmu-miR-144-5p	ENSMUST00000077119	164	-26.29	164	-26.29	2621
mmu-miR-669c-5p	ENSMUST00000032421	164	-27.18	164	-27.18	3423
mmu-miR-339-5p	ENSMUST00000030760	164	-27.56	164	-27.56	367
mmu-miR-504-5p	ENSMUST00000174510	164	-29.63	164	-29.63	786
mmu-miR-27a-3p	ENSMUST00000136465	163	-20.98	163	-20.98	1144
mmu-miR-674-3p	ENSMUST00000064883	163	-21.01	163	-21.01	1694
mmu-miR-674-3p	ENSMUST00000128715	163	-21.01	163	-21.01	1694
mmu-miR-363-5p	ENSMUST00000040280	163	-21.24	163	-21.24	1665
mmu-miR-363-5p	ENSMUST00000077119	163	-21.76	163	-21.76	1993
mmu-miR-132-3p	ENSMUST00000167377	163	-22.68	163	-22.68	2171
mmu-miR-6240	ENSMUST00000032451	163	-23.64	163	-23.64	653
mmu-miR-24-3p	ENSMUST00000115728	163	-24.38	163	-24.38	36
mmu-miR-24-3p	ENSMUST00000235495	163	-24.38	163	-24.38	36
mmu-miR-24-3p	ENSMUST00000237919	163	-24.38	163	-24.38	36
mmu-miR-24-3p	ENSMUST00000237853	163	-24.38	163	-24.38	319
mmu-miR-182-5p	ENSMUST00000053020	163	-24.57	163	-24.57	3799
mmu-miR-122-5p	ENSMUST00000135070	163	-25.12	163	-25.12	924
mmu-miR-879-5p	ENSMUST00000056946	163	-25.48	163	-25.48	713
mmu-miR-339-5p	ENSMUST00000074043	163	-26.18	163	-26.18	165
mmu-miR-339-5p	ENSMUST00000226363	163	-26.18	163	-26.18	165
mmu-miR-486a-3p	ENSMUST00000065858	163	-26.34	163	-26.34	4285
mmu-miR-486a-3p	ENSMUST00000118111	163	-26.34	163	-26.34	4285
mmu-miR-486a-3p	ENSMUST00000151528	163	-26.34	163	-26.34	4285
mmu-miR-486b-3p	ENSMUST00000065858	163	-26.34	163	-26.34	4286
mmu-miR-486b-3p	ENSMUST00000118111	163	-26.34	163	-26.34	4286
mmu-miR-486b-3p	ENSMUST00000151528	163	-26.34	163	-26.34	4286
mmu-miR-339-5p	ENSMUST00000002360	163	-26.82	163	-26.82	349
mmu-miR-339-5p	ENSMUST00000173869	163	-26.82	163	-26.82	1113
mmu-miR-674-3p	ENSMUST00000229127	163	-27.16	163	-27.16	2153
mmu-miR-339-5p	ENSMUST00000001927	163	-27.23	163	-27.23	1048
mmu-miR-504-5p	ENSMUST00000023610	163	-27.62	163	-27.62	809
mmu-miR-339-5p	ENSMUST00000046383	163	-27.86	163	-27.86	3446
mmu-miR-3102-3p	ENSMUST00000075312	163	-28.54	163	-28.54	290
mmu-miR-504-5p	ENSMUST00000100962	163	-28.81	163	-28.81	2228
mmu-miR-504-5p	ENSMUST00000196204	163	-28.81	163	-28.81	3783
mmu-miR-7689-3p	ENSMUST00000112059	163	-30.62	163	-30.62	1031
mmu-miR-6540-5p	ENSMUST00000001854	163	-34.42	163	-34.42	173
mmu-miR-148a-3p	ENSMUST00000002176	162	-20.65	162	-20.65	4392
mmu-miR-148a-3p	ENSMUST00000114924	162	-20.65	162	-20.65	5496
mmu-miR-148a-3p	ENSMUST00000100429	162	-20.65	162	-20.65	4392
mmu-miR-148a-3p	ENSMUST00000170438	162	-20.65	162	-20.65	5758
mmu-miR-674-3p	ENSMUST00000034915	162	-20.87	162	-20.87	259
mmu-miR-674-3p	ENSMUST00000123320	162	-20.87	162	-20.87	1029
mmu-miR-363-5p	ENSMUST00000010251	162	-21.75	162	-21.75	1118
mmu-miR-363-5p	ENSMUST00000170817	162	-21.75	162	-21.75	1118
mmu-miR-182-5p	ENSMUST00000089085	162	-22.13	162	-22.13	2703
mmu-miR-182-5p	ENSMUST00000115717	162	-22.13	162	-22.13	4588
mmu-miR-24-3p	ENSMUST00000028259	162	-22.62	162	-22.62	1799
mmu-miR-326-3p	ENSMUST00000026608	162	-22.73	162	-22.73	384
mmu-miR-326-3p	ENSMUST00000202163	162	-22.73	162	-22.73	517
mmu-miR-124-3p	ENSMUST00000131108	162	-22.78	162	-22.78	522
mmu-miR-486a-3p	ENSMUST00000038431	162	-23.09	162	-23.09	593
mmu-miR-326-3p	ENSMUST00000089017	162	-23.67	162	-23.67	1820
mmu-miR-24-3p	ENSMUST00000200039	162	-24.34	162	-24.34	771
mmu-miR-504-5p	ENSMUST00000008528	162	-24.75	162	-24.75	89
mmu-miR-674-3p	ENSMUST00000055688	162	-24.88	162	-24.88	444
mmu-miR-24-3p	ENSMUST00000115192	162	-25.3	162	-25.3	102
mmu-miR-504-5p	ENSMUST00000115672	162	-25.41	162	-25.41	1260
mmu-miR-490-5p	ENSMUST00000027271	162	-25.71	162	-25.71	299
mmu-miR-27a-3p	ENSMUST00000030336	162	-26.14	162	-26.14	843
mmu-miR-124-3p	ENSMUST00000044111	162	-26.87	162	-26.87	155
mmu-miR-326-3p	ENSMUST00000089042	162	-27.68	162	-27.68	493
mmu-miR-6240	ENSMUST00000056136	162	-30.03	162	-30.03	1329
mmu-miR-326-3p	ENSMUST00000238000	162	-33.33	162	-33.33	561
mmu-miR-326-3p	ENSMUST00000237838	162	-33.33	162	-33.33	1045
mmu-miR-5129-3p	ENSMUST00000099820	161	-20.56	161	-20.56	879
mmu-miR-5129-3p	ENSMUST00000099821	161	-20.56	161	-20.56	879
mmu-miR-5129-3p	ENSMUST00000124888	161	-20.56	161	-20.56	879
mmu-miR-5129-3p	ENSMUST00000135166	161	-20.56	161	-20.56	879
mmu-miR-5129-3p	ENSMUST00000143693	161	-20.56	161	-20.56	879
mmu-miR-7a-5p	ENSMUST00000148750	161	-20.71	161	-20.71	3227
mmu-miR-504-5p	ENSMUST00000167374	161	-21.37	161	-21.37	1686
mmu-miR-183-5p	ENSMUST00000067512	161	-21.62	161	-21.62	224
mmu-miR-183-5p	ENSMUST00000212896	161	-21.62	161	-21.62	224
mmu-miR-674-3p	ENSMUST00000048068	161	-21.74	161	-21.74	1777
mmu-miR-24-3p	ENSMUST00000078834	161	-23.38	161	-23.38	124
mmu-miR-24-3p	ENSMUST00000135341	161	-23.38	161	-23.38	124
mmu-miR-24-3p	ENSMUST00000114833	161	-23.38	161	-23.38	124
mmu-miR-24-3p	ENSMUST00000114831	161	-23.38	161	-23.38	124
mmu-miR-24-3p	ENSMUST00000128156	161	-23.38	161	-23.38	124
mmu-miR-24-3p	ENSMUST00000123600	161	-23.38	161	-23.38	255
mmu-miR-24-3p	ENSMUST00000114834	161	-23.38	161	-23.38	124
mmu-miR-24-3p	ENSMUST00000148748	161	-23.38	161	-23.38	255
mmu-miR-24-3p	ENSMUST00000138349	161	-23.38	161	-23.38	124
mmu-miR-674-3p	ENSMUST00000039680	161	-24.34	161	-24.34	2230
mmu-miR-674-3p	ENSMUST00000112191	161	-24.34	161	-24.34	2230
mmu-miR-142a-3p	ENSMUST00000025402	161	-25.07	161	-25.07	1334
mmu-miR-142a-3p	ENSMUST00000076605	161	-25.07	161	-25.07	1334
mmu-miR-154-5p	ENSMUST00000008542	161	-25.29	161	-25.29	135
mmu-miR-154-5p	ENSMUST00000129827	161	-25.29	161	-25.29	289
mmu-miR-154-5p	ENSMUST00000151153	161	-25.29	161	-25.29	135
mmu-miR-24-3p	ENSMUST00000065335	161	-25.39	161	-25.39	1241
mmu-miR-154-5p	ENSMUST00000054234	161	-25.87	161	-25.87	7791
mmu-miR-504-5p	ENSMUST00000171384	161	-25.92	161	-25.92	665
mmu-miR-504-5p	ENSMUST00000196979	161	-25.92	161	-25.92	665
mmu-miR-132-3p	ENSMUST00000099269	161	-26.08	161	-26.08	3556
mmu-let-7i-3p	ENSMUST00000081028	161	-26.23	161	-26.23	1018
mmu-let-7i-3p	ENSMUST00000111963	161	-26.23	161	-26.23	1018
mmu-miR-223-5p	ENSMUST00000031121	161	-26.28	161	-26.28	957
mmu-miR-490-5p	ENSMUST00000016400	161	-26.43	161	-26.43	305
mmu-miR-5121	ENSMUST00000145823	161	-27.02	161	-27.02	1174
mmu-miR-486a-3p	ENSMUST00000003561	161	-27.11	161	-27.11	486
mmu-miR-339-5p	ENSMUST00000049519	161	-28.08	161	-28.08	177
mmu-miR-339-5p	ENSMUST00000097271	161	-28.08	161	-28.08	177
mmu-miR-326-3p	ENSMUST00000017443	161	-29.35	161	-29.35	365
mmu-miR-326-3p	ENSMUST00000038038	161	-29.71	161	-29.71	230
mmu-miR-326-3p	ENSMUST00000229901	161	-29.71	161	-29.71	230
mmu-miR-92a-3p	ENSMUST00000075410	161	-30.44	161	-30.44	2207
mmu-miR-92a-3p	ENSMUST00000091556	161	-30.44	161	-30.44	2207
mmu-miR-674-3p	ENSMUST00000022849	161	-33.51	161	-33.51	438
mmu-miR-674-3p	ENSMUST00000228814	161	-33.51	161	-33.51	2399
mmu-miR-27a-3p	ENSMUST00000229248	160	-20.08	160	-20.08	1657
mmu-miR-7689-3p	ENSMUST00000177392	160	-20.38	160	-20.38	1571
mmu-miR-326-3p	ENSMUST00000010211	160	-20.47	160	-20.47	116
mmu-miR-326-3p	ENSMUST00000093786	160	-20.47	160	-20.47	116
mmu-miR-326-3p	ENSMUST00000122225	160	-20.47	160	-20.47	116
mmu-miR-326-3p	ENSMUST00000156198	160	-20.47	160	-20.47	777
mmu-miR-27a-3p	ENSMUST00000017288	160	-20.68	160	-20.68	491
mmu-miR-10a-5p	ENSMUST00000056355	160	-20.78	160	-20.78	143
mmu-miR-223-5p	ENSMUST00000037615	160	-20.93	160	-20.93	2494
mmu-miR-6540-5p	ENSMUST00000106955	160	-21.01	160	-21.01	1079
mmu-miR-5129-3p	ENSMUST00000145048	160	-21.29	160	-21.29	545
mmu-miR-339-5p	ENSMUST00000016168	160	-21.58	160	-21.58	298
mmu-miR-326-3p	ENSMUST00000081028	160	-21.75	160	-21.75	19
mmu-miR-326-3p	ENSMUST00000111963	160	-21.75	160	-21.75	19
mmu-miR-27a-3p	ENSMUST00000035635	160	-21.96	160	-21.96	2790
mmu-miR-122-5p	ENSMUST00000025979	160	-22.17	160	-22.17	155
mmu-miR-122-5p	ENSMUST00000176939	160	-22.17	160	-22.17	155
mmu-miR-132-3p	ENSMUST00000112974	160	-22.47	160	-22.47	18
mmu-miR-669c-5p	ENSMUST00000053880	160	-22.64	160	-22.64	10756
mmu-miR-7689-3p	ENSMUST00000034756	160	-23.01	160	-23.01	19
mmu-miR-122-5p	ENSMUST00000038099	160	-23.06	160	-23.06	1938
mmu-miR-122-5p	ENSMUST00000229866	160	-23.06	160	-23.06	1938
mmu-miR-10a-5p	ENSMUST00000028279	160	-23.06	160	-23.06	12635
mmu-miR-132-5p	ENSMUST00000032779	160	-23.37	160	-23.37	780
mmu-miR-24-3p	ENSMUST00000222517	160	-23.42	160	-23.42	3997
mmu-miR-7689-3p	ENSMUST00000166855	160	-23.42	160	-23.42	346
mmu-miR-3102-3p	ENSMUST00000060125	160	-24.26	160	-24.26	672
mmu-miR-122-5p	ENSMUST00000128230	160	-24.34	160	-24.34	1216
mmu-miR-24-3p	ENSMUST00000159461	160	-25.84	160	-25.84	396
mmu-miR-24-3p	ENSMUST00000160064	160	-25.84	160	-25.84	396
mmu-miR-339-5p	ENSMUST00000014743	160	-27.49	160	-27.49	1493
mmu-miR-339-5p	ENSMUST00000118593	160	-27.49	160	-27.49	1493
mmu-miR-486a-5p	ENSMUST00000077119	160	-28.6	160	-28.6	77
mmu-miR-486b-5p	ENSMUST00000077119	160	-28.6	160	-28.6	77
mmu-miR-122-5p	ENSMUST00000027368	160	-30.41	160	-30.41	308
mmu-miR-7689-3p	ENSMUST00000010899	160	-32.54	160	-32.54	396
mmu-miR-339-5p	ENSMUST00000098104	160	-32.98	160	-32.98	1110
mmu-miR-154-5p	ENSMUST00000036904	159	-20.05	159	-20.05	465
mmu-miR-183-5p	ENSMUST00000115297	159	-20.06	159	-20.06	63
mmu-miR-5129-3p	ENSMUST00000120537	159	-20.21	159	-20.21	116
mmu-miR-5129-3p	ENSMUST00000135609	159	-20.21	159	-20.21	116
mmu-miR-490-5p	ENSMUST00000070631	159	-20.68	159	-20.68	907
mmu-miR-339-5p	ENSMUST00000170157	159	-20.75	159	-20.75	300
mmu-miR-339-5p	ENSMUST00000173987	159	-20.75	159	-20.75	264
mmu-miR-339-5p	ENSMUST00000151786	159	-20.75	159	-20.75	2379
mmu-miR-5121	ENSMUST00000183984	159	-21.23	159	-21.23	327
mmu-miR-132-3p	ENSMUST00000220856	159	-21.36	159	-21.36	1059
mmu-miR-486a-3p	ENSMUST00000190149	159	-21.97	159	-21.97	2346
mmu-miR-504-5p	ENSMUST00000136465	159	-22.14	159	-22.14	644
mmu-miR-24-3p	ENSMUST00000109329	159	-22.95	159	-22.95	129
mmu-miR-504-5p	ENSMUST00000199322	159	-22.95	159	-22.95	3205
mmu-miR-504-5p	ENSMUST00000167316	159	-22.95	159	-22.95	1805
mmu-miR-132-5p	ENSMUST00000115031	159	-23.63	159	-23.63	545
mmu-miR-132-5p	ENSMUST00000115032	159	-23.63	159	-23.63	545
mmu-miR-132-5p	ENSMUST00000115029	159	-23.63	159	-23.63	545
mmu-miR-132-5p	ENSMUST00000137906	159	-23.63	159	-23.63	545
mmu-miR-7689-3p	ENSMUST00000099269	159	-23.65	159	-23.65	1014
mmu-miR-5129-3p	ENSMUST00000049920	159	-23.92	159	-23.92	286
mmu-miR-504-5p	ENSMUST00000019997	159	-24.16	159	-24.16	224
mmu-miR-504-5p	ENSMUST00000105527	159	-24.16	159	-24.16	224
mmu-miR-27a-3p	ENSMUST00000015901	159	-24.66	159	-24.66	578
mmu-miR-339-5p	ENSMUST00000189986	159	-25.71	159	-25.71	2101
mmu-miR-5129-3p	ENSMUST00000102796	159	-25.83	159	-25.83	391
mmu-miR-5129-3p	ENSMUST00000170513	159	-25.83	159	-25.83	391
mmu-miR-326-3p	ENSMUST00000106939	159	-26.09	159	-26.09	2140
mmu-miR-3102-3p	ENSMUST00000054436	159	-27.2	159	-27.2	1188
mmu-miR-24-3p	ENSMUST00000016309	159	-27.6	159	-27.6	40
mmu-miR-24-3p	ENSMUST00000128505	159	-27.6	159	-27.6	40
mmu-miR-24-3p	ENSMUST00000113796	159	-27.6	159	-27.6	40
mmu-miR-326-3p	ENSMUST00000030179	159	-28.44	159	-28.44	250
mmu-miR-326-3p	ENSMUST00000107925	159	-28.44	159	-28.44	250
mmu-miR-326-3p	ENSMUST00000107926	159	-28.44	159	-28.44	250
mmu-miR-326-3p	ENSMUST00000098104	159	-28.44	159	-28.44	250
mmu-miR-326-3p	ENSMUST00000098105	159	-28.44	159	-28.44	250
mmu-miR-490-5p	ENSMUST00000029297	159	-29.22	159	-29.22	1990
mmu-miR-339-5p	ENSMUST00000040715	159	-29.5	159	-29.5	239
mmu-miR-3102-3p	ENSMUST00000151224	159	-33.09	159	-33.09	1886
mmu-miR-326-3p	ENSMUST00000045097	159	-34.61	159	-34.61	781
mmu-miR-326-3p	ENSMUST00000229678	159	-34.61	159	-34.61	88
mmu-miR-6240	ENSMUST00000005722	158	-20.19	158	-20.19	888
mmu-miR-6240	ENSMUST00000185052	158	-20.19	158	-20.19	888
mmu-miR-6240	ENSMUST00000163888	158	-20.19	158	-20.19	888
mmu-miR-6240	ENSMUST00000199432	158	-20.19	158	-20.19	888
mmu-miR-6240	ENSMUST00000199450	158	-20.19	158	-20.19	888
mmu-miR-6240	ENSMUST00000197146	158	-20.19	158	-20.19	888
mmu-miR-6240	ENSMUST00000197722	158	-20.19	158	-20.19	1037
mmu-miR-6240	ENSMUST00000199105	158	-20.19	158	-20.19	888
mmu-miR-6240	ENSMUST00000197681	158	-20.19	158	-20.19	888
mmu-miR-6240	ENSMUST00000199019	158	-20.19	158	-20.19	888
mmu-miR-124-3p	ENSMUST00000178271	158	-20.27	158	-20.27	574
mmu-miR-124-3p	ENSMUST00000223722	158	-20.27	158	-20.27	574
mmu-miR-124-3p	ENSMUST00000177916	158	-20.27	158	-20.27	574
mmu-miR-132-5p	ENSMUST00000029416	158	-20.38	158	-20.38	203
mmu-miR-132-5p	ENSMUST00000129002	158	-20.38	158	-20.38	1412
mmu-miR-132-5p	ENSMUST00000135719	158	-20.38	158	-20.38	1338
mmu-miR-132-5p	ENSMUST00000154585	158	-20.38	158	-20.38	1540
mmu-miR-674-3p	ENSMUST00000090260	158	-20.49	158	-20.49	1290
mmu-miR-132-3p	ENSMUST00000052413	158	-20.86	158	-20.86	76
mmu-miR-124-3p	ENSMUST00000024884	158	-21.43	158	-21.43	2289
mmu-miR-122-5p	ENSMUST00000066427	158	-21.43	158	-21.43	75
mmu-miR-122-5p	ENSMUST00000132641	158	-21.43	158	-21.43	75
mmu-miR-148a-3p	ENSMUST00000165380	158	-21.67	158	-21.67	507
mmu-miR-326-3p	ENSMUST00000120537	158	-21.82	158	-21.82	301
mmu-miR-326-3p	ENSMUST00000135609	158	-21.82	158	-21.82	301
mmu-miR-326-3p	ENSMUST00000021668	158	-22.16	158	-22.16	362
mmu-miR-132-5p	ENSMUST00000228814	158	-22.26	158	-22.26	966
mmu-miR-148a-3p	ENSMUST00000004051	158	-23.15	158	-23.15	742
mmu-miR-486a-3p	ENSMUST00000026221	158	-23.4	158	-23.4	2378
mmu-miR-23a-3p	ENSMUST00000141110	158	-23.64	158	-23.64	82
mmu-miR-132-5p	ENSMUST00000102642	158	-23.65	158	-23.65	749
mmu-miR-124-3p	ENSMUST00000165096	158	-24.09	158	-24.09	48
mmu-miR-122-5p	ENSMUST00000109401	158	-25.54	158	-25.54	2901
mmu-miR-122-5p	ENSMUST00000109399	158	-25.54	158	-25.54	2901
mmu-miR-27a-3p	ENSMUST00000001184	158	-26.14	158	-26.14	1987
mmu-miR-92a-3p	ENSMUST00000115269	158	-26.28	158	-26.28	24
mmu-miR-24-3p	ENSMUST00000234927	158	-27.93	158	-27.93	154
mmu-miR-27a-3p	ENSMUST00000045097	158	-28.66	158	-28.66	688
mmu-miR-7689-3p	ENSMUST00000136465	158	-28.68	158	-28.68	1453
mmu-miR-490-5p	ENSMUST00000038211	158	-30.61	158	-30.61	2249
mmu-miR-504-5p	ENSMUST00000160987	157	-20.06	157	-20.06	802
mmu-miR-411-5p	ENSMUST00000219258	157	-20.75	157	-20.75	1973
mmu-miR-203-3p	ENSMUST00000148750	157	-20.95	157	-20.95	3641
mmu-miR-6240	ENSMUST00000025402	157	-20.99	157	-20.99	344
mmu-miR-6240	ENSMUST00000076605	157	-20.99	157	-20.99	344
mmu-miR-24-3p	ENSMUST00000076859	157	-21.41	157	-21.41	29
mmu-miR-24-3p	ENSMUST00000147730	157	-21.41	157	-21.41	29
mmu-miR-490-5p	ENSMUST00000028160	157	-21.53	157	-21.53	482
mmu-miR-490-5p	ENSMUST00000052119	157	-21.53	157	-21.53	482
mmu-miR-490-5p	ENSMUST00000113308	157	-21.53	157	-21.53	482
mmu-miR-490-5p	ENSMUST00000113307	157	-21.53	157	-21.53	482
mmu-miR-490-5p	ENSMUST00000113310	157	-21.53	157	-21.53	482
mmu-miR-674-3p	ENSMUST00000030317	157	-22.21	157	-22.21	893
mmu-miR-674-3p	ENSMUST00000181754	157	-22.21	157	-22.21	893
mmu-miR-6240	ENSMUST00000071093	157	-22.25	157	-22.25	3940
mmu-miR-6240	ENSMUST00000106283	157	-22.25	157	-22.25	3940
mmu-miR-124-3p	ENSMUST00000033004	157	-22.65	157	-22.65	1889
mmu-miR-27a-3p	ENSMUST00000030121	157	-22.96	157	-22.96	280
mmu-miR-486b-3p	ENSMUST00000038431	157	-23.09	157	-23.09	594
mmu-miR-486a-3p	ENSMUST00000046168	157	-23.19	157	-23.19	235
mmu-miR-486a-3p	ENSMUST00000109470	157	-23.19	157	-23.19	235
mmu-miR-486a-3p	ENSMUST00000123387	157	-23.19	157	-23.19	498
mmu-miR-486a-3p	ENSMUST00000163723	157	-23.19	157	-23.19	235
mmu-miR-486b-3p	ENSMUST00000026221	157	-23.4	157	-23.4	2379
mmu-miR-203-3p	ENSMUST00000150042	157	-23.5	157	-23.5	1607
mmu-miR-154-5p	ENSMUST00000135070	157	-23.57	157	-23.57	390
mmu-miR-24-3p	ENSMUST00000177006	157	-23.93	157	-23.93	636
mmu-miR-326-3p	ENSMUST00000135887	157	-23.98	157	-23.98	139
mmu-miR-183-5p	ENSMUST00000027451	157	-24.03	157	-24.03	1286
mmu-miR-183-5p	ENSMUST00000188952	157	-24.03	157	-24.03	1286
mmu-miR-124-3p	ENSMUST00000026583	157	-24.24	157	-24.24	1588
mmu-miR-124-3p	ENSMUST00000064151	157	-24.24	157	-24.24	258
mmu-miR-124-3p	ENSMUST00000164016	157	-24.24	157	-24.24	258
mmu-miR-124-3p	ENSMUST00000164924	157	-24.24	157	-24.24	1509
mmu-miR-124-3p	ENSMUST00000069333	157	-24.32	157	-24.32	167
mmu-miR-124-3p	ENSMUST00000114313	157	-24.32	157	-24.32	167
mmu-miR-486a-3p	ENSMUST00000075603	157	-25.02	157	-25.02	316
mmu-miR-486a-3p	ENSMUST00000108853	157	-25.02	157	-25.02	316
mmu-miR-486a-3p	ENSMUST00000102716	157	-25.02	157	-25.02	316
mmu-miR-339-5p	ENSMUST00000060484	157	-25.62	157	-25.62	201
mmu-miR-326-3p	ENSMUST00000127128	157	-27.96	157	-27.96	1038
mmu-miR-24-3p	ENSMUST00000028780	157	-28.86	157	-28.86	546
mmu-miR-504-5p	ENSMUST00000108374	157	-29.58	157	-29.58	537
mmu-miR-486a-3p	ENSMUST00000045846	157	-31.37	157	-31.37	1863
mmu-miR-339-5p	ENSMUST00000032969	157	-32.25	157	-32.25	937
mmu-miR-27a-3p	ENSMUST00000169114	156	-20.07	156	-20.07	1895
mmu-miR-674-3p	ENSMUST00000219258	156	-20.19	156	-20.19	995
mmu-miR-674-3p	ENSMUST00000031840	156	-20.2	156	-20.2	37
mmu-miR-504-5p	ENSMUST00000045866	156	-20.2	156	-20.2	23
mmu-miR-5129-3p	ENSMUST00000219226	156	-20.77	156	-20.77	723
mmu-miR-674-3p	ENSMUST00000231168	156	-20.87	156	-20.87	427
mmu-miR-124-3p	ENSMUST00000162733	156	-21	156	-21	1473
mmu-miR-24-3p	ENSMUST00000005548	156	-21.01	156	-21.01	260
mmu-miR-5121	ENSMUST00000082432	156	-21.27	156	-21.27	1097
mmu-miR-7689-3p	ENSMUST00000000642	156	-21.34	156	-21.34	822
mmu-miR-27a-3p	ENSMUST00000129935	156	-21.35	156	-21.35	260
mmu-miR-504-5p	ENSMUST00000135887	156	-22.02	156	-22.02	213
mmu-miR-674-3p	ENSMUST00000127610	156	-22.03	156	-22.03	2794
mmu-miR-674-3p	ENSMUST00000155998	156	-22.03	156	-22.03	555
mmu-miR-486b-3p	ENSMUST00000046168	156	-22.06	156	-22.06	236
mmu-miR-486b-3p	ENSMUST00000109470	156	-22.06	156	-22.06	236
mmu-miR-486b-3p	ENSMUST00000123387	156	-22.06	156	-22.06	499
mmu-miR-486b-3p	ENSMUST00000163723	156	-22.06	156	-22.06	236
mmu-let-7i-3p	ENSMUST00000102864	156	-22.15	156	-22.15	674
mmu-miR-5121	ENSMUST00000200812	156	-22.15	156	-22.15	236
mmu-miR-504-5p	ENSMUST00000026125	156	-22.19	156	-22.19	2019
mmu-miR-6240	ENSMUST00000000895	156	-22.21	156	-22.21	307
mmu-miR-6240	ENSMUST00000109716	156	-22.21	156	-22.21	307
mmu-miR-24-3p	ENSMUST00000173869	156	-22.62	156	-22.62	441
mmu-miR-7689-3p	ENSMUST00000115728	156	-22.74	156	-22.74	5
mmu-miR-7689-3p	ENSMUST00000235495	156	-22.74	156	-22.74	5
mmu-miR-7689-3p	ENSMUST00000237919	156	-22.74	156	-22.74	5
mmu-miR-7689-3p	ENSMUST00000237853	156	-22.74	156	-22.74	288
mmu-miR-27a-3p	ENSMUST00000021668	156	-22.8	156	-22.8	344
mmu-miR-5121	ENSMUST00000002176	156	-22.83	156	-22.83	806
mmu-miR-5121	ENSMUST00000114924	156	-22.83	156	-22.83	1910
mmu-miR-5121	ENSMUST00000100429	156	-22.83	156	-22.83	806
mmu-miR-5121	ENSMUST00000114934	156	-22.83	156	-22.83	806
mmu-miR-5121	ENSMUST00000183209	156	-22.83	156	-22.83	806
mmu-miR-5121	ENSMUST00000170438	156	-22.83	156	-22.83	2172
mmu-miR-5121	ENSMUST00000182851	156	-22.83	156	-22.83	1910
mmu-miR-5121	ENSMUST00000182706	156	-22.83	156	-22.83	806
mmu-miR-5121	ENSMUST00000182879	156	-22.83	156	-22.83	806
mmu-miR-5129-3p	ENSMUST00000025705	156	-23.18	156	-23.18	1025
mmu-miR-5129-3p	ENSMUST00000065796	156	-23.18	156	-23.18	1025
mmu-miR-486b-3p	ENSMUST00000075603	156	-24.04	156	-24.04	317
mmu-miR-486b-3p	ENSMUST00000108853	156	-24.04	156	-24.04	317
mmu-miR-486b-3p	ENSMUST00000102716	156	-24.04	156	-24.04	317
mmu-miR-132-3p	ENSMUST00000177392	156	-24.41	156	-24.41	103
mmu-miR-132-3p	ENSMUST00000177039	156	-24.41	156	-24.41	898
mmu-miR-132-3p	ENSMUST00000033429	156	-24.86	156	-24.86	908
mmu-miR-132-3p	ENSMUST00000114958	156	-24.86	156	-24.86	908
mmu-miR-504-5p	ENSMUST00000020692	156	-24.88	156	-24.88	377
mmu-miR-7689-3p	ENSMUST00000141110	156	-25.03	156	-25.03	1064
mmu-miR-339-5p	ENSMUST00000102826	156	-25.17	156	-25.17	1105
mmu-miR-122-5p	ENSMUST00000233621	156	-25.44	156	-25.44	507
mmu-miR-10a-5p	ENSMUST00000117785	156	-25.5	156	-25.5	2910
mmu-miR-10a-5p	ENSMUST00000226478	156	-25.5	156	-25.5	2910
mmu-miR-10a-5p	ENSMUST00000231889	156	-25.5	156	-25.5	2910
mmu-miR-339-5p	ENSMUST00000030317	156	-25.55	156	-25.55	765
mmu-miR-339-5p	ENSMUST00000181754	156	-25.55	156	-25.55	765
mmu-miR-24-3p	ENSMUST00000165984	156	-25.88	156	-25.88	2026
mmu-miR-24-3p	ENSMUST00000168841	156	-25.88	156	-25.88	2026
mmu-miR-486b-3p	ENSMUST00000003561	156	-25.98	156	-25.98	487
mmu-miR-339-5p	ENSMUST00000137472	156	-26.27	156	-26.27	82
mmu-miR-504-5p	ENSMUST00000027941	156	-26.78	156	-26.78	885
mmu-miR-504-5p	ENSMUST00000195117	156	-26.78	156	-26.78	885
mmu-miR-326-3p	ENSMUST00000219038	156	-27.03	156	-27.03	245
mmu-miR-339-5p	ENSMUST00000112076	156	-27.34	156	-27.34	419
mmu-miR-339-5p	ENSMUST00000195589	156	-27.34	156	-27.34	419
mmu-miR-339-5p	ENSMUST00000016309	156	-27.98	156	-27.98	788
mmu-miR-339-5p	ENSMUST00000113796	156	-27.98	156	-27.98	788
mmu-miR-486b-3p	ENSMUST00000045846	156	-31.37	156	-31.37	1864
mmu-miR-326-3p	ENSMUST00000072232	156	-31.76	156	-31.76	1381
mmu-miR-504-5p	ENSMUST00000196565	156	-32.07	156	-32.07	774
mmu-miR-504-5p	ENSMUST00000198350	156	-32.07	156	-32.07	200
mmu-miR-504-5p	ENSMUST00000200631	156	-32.07	156	-32.07	133
mmu-miR-504-5p	ENSMUST00000200209	156	-32.07	156	-32.07	200
mmu-miR-504-5p	ENSMUST00000197829	156	-32.07	156	-32.07	133
mmu-miR-504-5p	ENSMUST00000196266	156	-32.07	156	-32.07	200
mmu-miR-504-5p	ENSMUST00000197438	156	-32.07	156	-32.07	587
mmu-miR-339-5p	ENSMUST00000031345	155	-20.05	155	-20.05	511
mmu-miR-339-5p	ENSMUST00000169948	155	-20.05	155	-20.05	511
mmu-miR-132-3p	ENSMUST00000030121	155	-20.18	155	-20.18	1319
mmu-miR-148a-3p	ENSMUST00000075052	155	-20.33	155	-20.33	4741
mmu-miR-326-3p	ENSMUST00000005889	155	-20.39	155	-20.39	139
mmu-miR-326-3p	ENSMUST00000112870	155	-20.39	155	-20.39	139
mmu-miR-326-3p	ENSMUST00000169220	155	-20.39	155	-20.39	139
mmu-miR-27a-3p	ENSMUST00000029297	155	-20.59	155	-20.59	385
mmu-miR-10a-5p	ENSMUST00000065858	155	-20.87	155	-20.87	694
mmu-miR-10a-5p	ENSMUST00000118111	155	-20.87	155	-20.87	694
mmu-miR-10a-5p	ENSMUST00000151528	155	-20.87	155	-20.87	694
mmu-miR-504-5p	ENSMUST00000025263	155	-21	155	-21	113
mmu-miR-504-5p	ENSMUST00000167924	155	-21	155	-21	113
mmu-miR-122-5p	ENSMUST00000109638	155	-21.05	155	-21.05	757
mmu-miR-122-5p	ENSMUST00000034339	155	-21.09	155	-21.09	268
mmu-miR-122-5p	ENSMUST00000081028	155	-21.12	155	-21.12	917
mmu-miR-122-5p	ENSMUST00000111963	155	-21.12	155	-21.12	917
mmu-miR-148a-3p	ENSMUST00000056355	155	-21.21	155	-21.21	2585
mmu-miR-27a-5p	ENSMUST00000101045	155	-21.36	155	-21.36	3734
mmu-miR-132-5p	ENSMUST00000063888	155	-21.49	155	-21.49	185
mmu-miR-132-5p	ENSMUST00000229174	155	-21.49	155	-21.49	185
mmu-miR-879-5p	ENSMUST00000022971	155	-21.55	155	-21.55	126
mmu-miR-879-5p	ENSMUST00000167731	155	-21.55	155	-21.55	126
mmu-miR-879-5p	ENSMUST00000161976	155	-21.55	155	-21.55	126
mmu-miR-879-5p	ENSMUST00000159327	155	-21.55	155	-21.55	126
mmu-miR-879-5p	ENSMUST00000160009	155	-21.55	155	-21.55	126
mmu-miR-486b-3p	ENSMUST00000037048	155	-22.14	155	-22.14	2007
mmu-miR-3102-3p	ENSMUST00000190149	155	-22.15	155	-22.15	361
mmu-miR-24-3p	ENSMUST00000049248	155	-22.24	155	-22.24	724
mmu-miR-24-3p	ENSMUST00000224056	155	-22.24	155	-22.24	724
mmu-miR-24-3p	ENSMUST00000029440	155	-22.38	155	-22.38	905
mmu-miR-7689-3p	ENSMUST00000037907	155	-22.48	155	-22.48	907
mmu-miR-6540-5p	ENSMUST00000075764	155	-22.51	155	-22.51	901
mmu-miR-326-3p	ENSMUST00000000284	155	-22.76	155	-22.76	2919
mmu-miR-326-3p	ENSMUST00000107896	155	-22.76	155	-22.76	2919
mmu-miR-326-3p	ENSMUST00000128230	155	-22.77	155	-22.77	704
mmu-miR-326-3p	ENSMUST00000052413	155	-23.32	155	-23.32	92
mmu-miR-148a-3p	ENSMUST00000095807	155	-23.35	155	-23.35	833
mmu-miR-148a-3p	ENSMUST00000116444	155	-23.35	155	-23.35	833
mmu-miR-339-5p	ENSMUST00000170878	155	-23.61	155	-23.61	50
mmu-miR-339-5p	ENSMUST00000172138	155	-23.61	155	-23.61	75
mmu-miR-504-5p	ENSMUST00000127939	155	-24.02	155	-24.02	1224
mmu-miR-504-5p	ENSMUST00000078050	155	-24.02	155	-24.02	859
mmu-miR-504-5p	ENSMUST00000109214	155	-24.02	155	-24.02	859
mmu-miR-504-5p	ENSMUST00000130560	155	-24.11	155	-24.11	342
mmu-miR-674-3p	ENSMUST00000123932	155	-24.25	155	-24.25	2719
mmu-miR-490-5p	ENSMUST00000162733	155	-24.46	155	-24.46	911
mmu-miR-132-5p	ENSMUST00000100737	155	-24.92	155	-24.92	1618
mmu-miR-132-3p	ENSMUST00000023268	155	-25.2	155	-25.2	1212
mmu-miR-132-3p	ENSMUST00000110009	155	-25.2	155	-25.2	1209
mmu-miR-339-5p	ENSMUST00000238000	155	-25.3	155	-25.3	553
mmu-miR-339-5p	ENSMUST00000237838	155	-25.3	155	-25.3	1037
mmu-miR-341-3p	ENSMUST00000087978	155	-25.55	155	-25.55	1983
mmu-miR-24-3p	ENSMUST00000167352	155	-25.85	155	-25.85	949
mmu-miR-7689-3p	ENSMUST00000155551	155	-26.36	155	-26.36	4391
mmu-miR-7689-3p	ENSMUST00000031364	155	-26.79	155	-26.79	995
mmu-miR-7689-3p	ENSMUST00000046383	155	-27.35	155	-27.35	1144
mmu-miR-504-5p	ENSMUST00000105238	155	-28.83	155	-28.83	59
mmu-miR-504-5p	ENSMUST00000085708	155	-28.83	155	-28.83	59
mmu-miR-5126	ENSMUST00000230964	155	-29.78	155	-29.78	1674
mmu-miR-504-5p	ENSMUST00000074519	155	-31.3	155	-31.3	794
mmu-miR-504-5p	ENSMUST00000049093	155	-31.3	155	-31.3	794
mmu-miR-339-5p	ENSMUST00000047405	155	-33	155	-33	76
mmu-miR-339-5p	ENSMUST00000229127	155	-33	155	-33	2745
mmu-miR-339-5p	ENSMUST00000172894	155	-35.65	155	-35.65	258
mmu-miR-326-3p	ENSMUST00000168919	155	-36.39	155	-36.39	1465
mmu-miR-5126	ENSMUST00000145823	155	-39.43	155	-39.43	1084
mmu-miR-5126	ENSMUST00000162424	155	-40.65	155	-40.65	929
mmu-miR-5126	ENSMUST00000227605	155	-45.68	155	-45.68	587
mmu-miR-122-5p	ENSMUST00000024884	154	-20.04	154	-20.04	2467
mmu-miR-92a-3p	ENSMUST00000151982	154	-20.05	154	-20.05	446
mmu-miR-124-3p	ENSMUST00000017153	154	-20.09	154	-20.09	1226
mmu-miR-674-3p	ENSMUST00000127638	154	-20.3	154	-20.3	617
mmu-miR-674-3p	ENSMUST00000103114	154	-20.3	154	-20.3	711
mmu-miR-7a-5p	ENSMUST00000205563	154	-20.41	154	-20.41	104
mmu-miR-490-5p	ENSMUST00000096355	154	-20.62	154	-20.62	950
mmu-miR-490-5p	ENSMUST00000230264	154	-20.62	154	-20.62	950
mmu-miR-154-5p	ENSMUST00000042665	154	-20.87	154	-20.87	1539
mmu-miR-129-2-3p	ENSMUST00000028279	154	-20.99	154	-20.99	10321
mmu-miR-326-3p	ENSMUST00000076922	154	-21.17	154	-21.17	376
mmu-miR-302a-5p	ENSMUST00000056355	154	-21.25	154	-21.25	4188
mmu-miR-326-3p	ENSMUST00000094169	154	-21.34	154	-21.34	75
mmu-miR-326-3p	ENSMUST00000168280	154	-21.34	154	-21.34	75
mmu-miR-674-3p	ENSMUST00000020969	154	-21.34	154	-21.34	682
mmu-miR-504-5p	ENSMUST00000003451	154	-21.52	154	-21.52	1101
mmu-miR-674-3p	ENSMUST00000226740	154	-21.72	154	-21.72	1032
mmu-miR-504-5p	ENSMUST00000021283	154	-21.72	154	-21.72	333
mmu-miR-7689-3p	ENSMUST00000097590	154	-21.75	154	-21.75	48
mmu-miR-7689-3p	ENSMUST00000237587	154	-21.75	154	-21.75	1001
mmu-miR-7689-3p	ENSMUST00000123320	154	-21.8	154	-21.8	478
mmu-miR-490-5p	ENSMUST00000164685	154	-21.96	154	-21.96	158
mmu-miR-486b-3p	ENSMUST00000190149	154	-21.97	154	-21.97	2347
mmu-miR-122-5p	ENSMUST00000032239	154	-22.13	154	-22.13	1197
mmu-miR-154-5p	ENSMUST00000235647	154	-22.14	154	-22.14	477
mmu-miR-154-5p	ENSMUST00000236392	154	-22.14	154	-22.14	103
mmu-miR-154-5p	ENSMUST00000236463	154	-22.14	154	-22.14	584
mmu-miR-154-5p	ENSMUST00000236583	154	-22.14	154	-22.14	478
mmu-miR-154-5p	ENSMUST00000236873	154	-22.14	154	-22.14	203
mmu-miR-154-5p	ENSMUST00000237369	154	-22.14	154	-22.14	477
mmu-miR-124-3p	ENSMUST00000222517	154	-22.33	154	-22.33	3679
mmu-miR-669c-5p	ENSMUST00000056882	154	-22.64	154	-22.64	248
mmu-miR-124-3p	ENSMUST00000142734	154	-22.65	154	-22.65	21
mmu-miR-124-3p	ENSMUST00000150290	154	-22.65	154	-22.65	21
mmu-miR-124-3p	ENSMUST00000146468	154	-22.65	154	-22.65	21
mmu-miR-490-5p	ENSMUST00000065335	154	-22.71	154	-22.71	1381
mmu-miR-122-5p	ENSMUST00000054384	154	-22.77	154	-22.77	2092
mmu-miR-339-5p	ENSMUST00000030787	154	-23	154	-23	500
mmu-miR-24-3p	ENSMUST00000230753	154	-23.19	154	-23.19	543
mmu-miR-504-5p	ENSMUST00000064883	154	-23.42	154	-23.42	696
mmu-miR-504-5p	ENSMUST00000128715	154	-23.42	154	-23.42	696
mmu-miR-24-3p	ENSMUST00000020930	154	-24	154	-24	2305
mmu-miR-411-5p	ENSMUST00000025925	154	-24.09	154	-24.09	1549
mmu-miR-124-3p	ENSMUST00000114174	154	-24.24	154	-24.24	4313
mmu-miR-27a-3p	ENSMUST00000100737	154	-24.77	154	-24.77	604
mmu-miR-132-3p	ENSMUST00000028135	154	-25.19	154	-25.19	690
mmu-miR-122-5p	ENSMUST00000233732	154	-25.21	154	-25.21	2550
mmu-let-7i-3p	ENSMUST00000171384	154	-25.81	154	-25.81	544
mmu-let-7i-3p	ENSMUST00000196979	154	-25.81	154	-25.81	544
mmu-miR-27a-3p	ENSMUST00000038658	154	-26.1	154	-26.1	852
mmu-miR-27a-3p	ENSMUST00000055261	154	-26.1	154	-26.1	852
mmu-miR-504-5p	ENSMUST00000024811	154	-27.03	154	-27.03	1160
mmu-miR-504-5p	ENSMUST00000234665	154	-27.03	154	-27.03	1160
mmu-miR-363-3p	ENSMUST00000025519	154	-27.13	154	-27.13	324
mmu-miR-363-3p	ENSMUST00000039904	154	-27.13	154	-27.13	324
mmu-miR-363-3p	ENSMUST00000102888	154	-27.13	154	-27.13	324
mmu-miR-504-5p	ENSMUST00000233621	154	-27.51	154	-27.51	3154
mmu-miR-24-3p	ENSMUST00000074519	154	-27.74	154	-27.74	276
mmu-miR-24-3p	ENSMUST00000049093	154	-27.74	154	-27.74	276
mmu-miR-339-5p	ENSMUST00000126534	154	-27.96	154	-27.96	774
mmu-miR-490-5p	ENSMUST00000033264	154	-29.65	154	-29.65	978
mmu-miR-490-5p	ENSMUST00000106913	154	-29.65	154	-29.65	978
mmu-miR-7689-3p	ENSMUST00000055688	154	-33.48	154	-33.48	1354
mmu-miR-132-3p	ENSMUST00000054384	153	-20.07	153	-20.07	1152
mmu-miR-411-5p	ENSMUST00000035635	153	-20.28	153	-20.28	2790
mmu-miR-155-5p	ENSMUST00000089011	153	-20.35	153	-20.35	1229
mmu-miR-326-3p	ENSMUST00000118966	153	-20.37	153	-20.37	3338
mmu-miR-504-5p	ENSMUST00000046383	153	-20.55	153	-20.55	3449
mmu-miR-326-3p	ENSMUST00000187839	153	-20.66	153	-20.66	2274
mmu-miR-183-5p	ENSMUST00000028279	153	-20.66	153	-20.66	13306
mmu-miR-182-5p	ENSMUST00000025519	153	-20.81	153	-20.81	100
mmu-miR-182-5p	ENSMUST00000039904	153	-20.81	153	-20.81	100
mmu-miR-182-5p	ENSMUST00000102888	153	-20.81	153	-20.81	100
mmu-miR-16-2-3p	ENSMUST00000228419	153	-20.82	153	-20.82	285
mmu-miR-122-5p	ENSMUST00000077820	153	-20.91	153	-20.91	167
mmu-miR-122-5p	ENSMUST00000122808	153	-20.91	153	-20.91	167
mmu-miR-504-5p	ENSMUST00000031345	153	-20.96	153	-20.96	514
mmu-miR-504-5p	ENSMUST00000169948	153	-20.96	153	-20.96	514
mmu-miR-27a-3p	ENSMUST00000030202	153	-21.01	153	-21.01	1392
mmu-miR-27a-3p	ENSMUST00000107855	153	-21.01	153	-21.01	1392
mmu-miR-363-5p	ENSMUST00000171554	153	-21.03	153	-21.03	1156
mmu-miR-129-2-3p	ENSMUST00000002176	153	-21.43	153	-21.43	1764
mmu-miR-129-2-3p	ENSMUST00000114924	153	-21.43	153	-21.43	2868
mmu-miR-129-2-3p	ENSMUST00000100429	153	-21.43	153	-21.43	1764
mmu-miR-129-2-3p	ENSMUST00000114934	153	-21.43	153	-21.43	1764
mmu-miR-129-2-3p	ENSMUST00000183209	153	-21.43	153	-21.43	1764
mmu-miR-129-2-3p	ENSMUST00000170438	153	-21.43	153	-21.43	3130
mmu-miR-504-5p	ENSMUST00000102864	153	-21.54	153	-21.54	5119
mmu-miR-124-3p	ENSMUST00000043893	153	-21.82	153	-21.82	983
mmu-miR-124-3p	ENSMUST00000121370	153	-21.82	153	-21.82	983
mmu-miR-124-3p	ENSMUST00000119756	153	-21.82	153	-21.82	983
mmu-miR-124-3p	ENSMUST00000101195	153	-21.82	153	-21.82	983
mmu-miR-504-5p	ENSMUST00000094761	153	-21.9	153	-21.9	143
mmu-miR-504-5p	ENSMUST00000116286	153	-21.9	153	-21.9	143
mmu-miR-326-3p	ENSMUST00000035635	153	-21.94	153	-21.94	2201
mmu-miR-24-3p	ENSMUST00000084124	153	-22.28	153	-22.28	230
mmu-miR-24-3p	ENSMUST00000167374	153	-22.3	153	-22.3	1858
mmu-miR-5129-3p	ENSMUST00000206514	153	-22.4	153	-22.4	61
mmu-miR-486b-3p	ENSMUST00000071093	153	-22.91	153	-22.91	4070
mmu-miR-486b-3p	ENSMUST00000106283	153	-22.91	153	-22.91	4070
mmu-miR-326-3p	ENSMUST00000109792	153	-23.17	153	-23.17	1009
mmu-miR-326-3p	ENSMUST00000102745	153	-23.17	153	-23.17	1009
mmu-miR-5129-3p	ENSMUST00000054384	153	-23.27	153	-23.27	1016
mmu-miR-154-5p	ENSMUST00000115728	153	-23.31	153	-23.31	608
mmu-miR-154-5p	ENSMUST00000235495	153	-23.31	153	-23.31	608
mmu-miR-154-5p	ENSMUST00000237919	153	-23.31	153	-23.31	608
mmu-miR-490-5p	ENSMUST00000169009	153	-23.51	153	-23.51	368
mmu-miR-339-5p	ENSMUST00000127939	153	-23.69	153	-23.69	461
mmu-miR-339-5p	ENSMUST00000078050	153	-23.69	153	-23.69	96
mmu-miR-339-5p	ENSMUST00000109214	153	-23.69	153	-23.69	96
mmu-miR-27a-3p	ENSMUST00000176808	153	-23.73	153	-23.73	309
mmu-miR-124-3p	ENSMUST00000058746	153	-24.08	153	-24.08	184
mmu-miR-124-3p	ENSMUST00000106000	153	-24.08	153	-24.08	184
mmu-miR-124-3p	ENSMUST00000177840	153	-24.08	153	-24.08	184
mmu-miR-326-3p	ENSMUST00000102578	153	-24.54	153	-24.54	119
mmu-miR-674-3p	ENSMUST00000016168	153	-24.95	153	-24.95	411
mmu-miR-326-3p	ENSMUST00000074949	153	-25.96	153	-25.96	167
mmu-miR-486a-3p	ENSMUST00000134110	153	-26.12	153	-26.12	43
mmu-miR-879-5p	ENSMUST00000109401	153	-26.24	153	-26.24	44
mmu-miR-879-5p	ENSMUST00000109399	153	-26.24	153	-26.24	44
mmu-miR-6540-5p	ENSMUST00000053020	153	-26.52	153	-26.52	2876
mmu-miR-3102-3p	ENSMUST00000113383	153	-26.98	153	-26.98	2867
mmu-miR-7689-3p	ENSMUST00000025925	153	-27.88	153	-27.88	2503
mmu-miR-674-3p	ENSMUST00000028111	153	-28.29	153	-28.29	266
mmu-miR-3102-3p	ENSMUST00000081574	153	-29.29	153	-29.29	370
mmu-miR-3102-3p	ENSMUST00000203465	153	-29.29	153	-29.29	370
mmu-miR-3102-3p	ENSMUST00000203796	153	-29.29	153	-29.29	370
mmu-miR-339-5p	ENSMUST00000121489	153	-30.22	153	-30.22	975
mmu-miR-339-5p	ENSMUST00000100737	153	-30.22	153	-30.22	2851
mmu-miR-326-3p	ENSMUST00000016672	153	-34.64	153	-34.64	1263
mmu-let-7a-1-3p	ENSMUST00000187839	152	-20.1	152	-20.1	2846
mmu-let-7c-2-3p	ENSMUST00000187839	152	-20.1	152	-20.1	2846
mmu-miR-504-5p	ENSMUST00000222517	152	-20.15	152	-20.15	2873
mmu-miR-24-3p	ENSMUST00000044111	152	-20.28	152	-20.28	66
mmu-miR-144-3p	ENSMUST00000034749	152	-20.35	152	-20.35	942
mmu-miR-326-3p	ENSMUST00000033053	152	-20.49	152	-20.49	199
mmu-miR-122-5p	ENSMUST00000102864	152	-20.53	152	-20.53	4461
mmu-miR-339-5p	ENSMUST00000225920	152	-20.53	152	-20.53	3453
mmu-miR-27a-3p	ENSMUST00000235647	152	-20.66	152	-20.66	622
mmu-miR-27a-3p	ENSMUST00000236392	152	-20.66	152	-20.66	248
mmu-miR-27a-3p	ENSMUST00000236583	152	-20.66	152	-20.66	623
mmu-miR-27a-3p	ENSMUST00000236873	152	-20.66	152	-20.66	348
mmu-miR-27a-3p	ENSMUST00000237369	152	-20.66	152	-20.66	622
mmu-miR-490-5p	ENSMUST00000089017	152	-20.73	152	-20.73	2170
mmu-miR-122-5p	ENSMUST00000035635	152	-20.77	152	-20.77	1858
mmu-miR-132-5p	ENSMUST00000043214	152	-20.8	152	-20.8	1064
mmu-miR-27a-3p	ENSMUST00000129830	152	-20.85	152	-20.85	148
mmu-miR-27a-3p	ENSMUST00000154841	152	-20.85	152	-20.85	98
mmu-miR-6240	ENSMUST00000111668	152	-20.85	152	-20.85	1509
mmu-miR-879-5p	ENSMUST00000153803	152	-20.86	152	-20.86	731
mmu-miR-879-5p	ENSMUST00000155551	152	-20.86	152	-20.86	731
mmu-miR-155-5p	ENSMUST00000095074	152	-21.02	152	-21.02	552
mmu-miR-155-5p	ENSMUST00000081525	152	-21.02	152	-21.02	552
mmu-miR-504-5p	ENSMUST00000162733	152	-21.09	152	-21.09	1
mmu-miR-5128	ENSMUST00000107359	152	-21.11	152	-21.11	3249
mmu-miR-124-3p	ENSMUST00000065648	152	-21.16	152	-21.16	122
mmu-miR-124-3p	ENSMUST00000097526	152	-21.16	152	-21.16	122
mmu-miR-124-3p	ENSMUST00000111754	152	-21.16	152	-21.16	122
mmu-miR-124-3p	ENSMUST00000128941	152	-21.16	152	-21.16	122
mmu-miR-142a-3p	ENSMUST00000025000	152	-21.25	152	-21.25	338
mmu-miR-142a-3p	ENSMUST00000183712	152	-21.25	152	-21.25	338
mmu-miR-132-5p	ENSMUST00000232783	152	-21.27	152	-21.27	220
mmu-miR-486a-3p	ENSMUST00000082432	152	-21.3	152	-21.3	1922
mmu-miR-486b-3p	ENSMUST00000082432	152	-21.3	152	-21.3	1923
mmu-miR-122-5p	ENSMUST00000167549	152	-21.42	152	-21.42	1844
mmu-miR-486b-3p	ENSMUST00000130191	152	-21.66	152	-21.66	1008
mmu-miR-122-5p	ENSMUST00000076313	152	-21.72	152	-21.72	3850
mmu-miR-23a-3p	ENSMUST00000014743	152	-21.82	152	-21.82	81
mmu-miR-23a-3p	ENSMUST00000118593	152	-21.82	152	-21.82	81
mmu-miR-23a-3p	ENSMUST00000120654	152	-21.82	152	-21.82	81
mmu-miR-504-5p	ENSMUST00000154111	152	-21.9	152	-21.9	838
mmu-miR-122-5p	ENSMUST00000027189	152	-21.96	152	-21.96	304
mmu-miR-486a-3p	ENSMUST00000130191	152	-22.18	152	-22.18	1007
mmu-miR-326-3p	ENSMUST00000061755	152	-22.25	152	-22.25	447
mmu-miR-326-3p	ENSMUST00000048289	152	-22.44	152	-22.44	24
mmu-miR-326-3p	ENSMUST00000105438	152	-22.44	152	-22.44	24
mmu-miR-326-3p	ENSMUST00000127820	152	-22.44	152	-22.44	24
mmu-miR-326-3p	ENSMUST00000231046	152	-22.44	152	-22.44	24
mmu-miR-326-3p	ENSMUST00000231082	152	-22.44	152	-22.44	24
mmu-miR-326-3p	ENSMUST00000229738	152	-22.44	152	-22.44	24
mmu-miR-653-5p	ENSMUST00000166126	152	-23	152	-23	2075
mmu-miR-326-3p	ENSMUST00000036904	152	-23.11	152	-23.11	1749
mmu-miR-5129-3p	ENSMUST00000072232	152	-23.12	152	-23.12	1349
mmu-miR-3102-3p	ENSMUST00000062387	152	-23.32	152	-23.32	2089
mmu-miR-504-5p	ENSMUST00000047247	152	-23.64	152	-23.64	468
mmu-miR-504-5p	ENSMUST00000169036	152	-23.64	152	-23.64	468
mmu-miR-504-5p	ENSMUST00000139215	152	-23.64	152	-23.64	2347
mmu-miR-132-3p	ENSMUST00000102826	152	-24.14	152	-24.14	454
mmu-miR-24-3p	ENSMUST00000000080	152	-24.25	152	-24.25	2862
mmu-miR-674-3p	ENSMUST00000114482	152	-24.29	152	-24.29	651
mmu-miR-674-3p	ENSMUST00000114487	152	-24.29	152	-24.29	651
mmu-miR-122-5p	ENSMUST00000029358	152	-24.43	152	-24.43	6265
mmu-miR-27a-3p	ENSMUST00000156133	152	-24.51	152	-24.51	974
mmu-miR-23a-3p	ENSMUST00000021030	152	-24.83	152	-24.83	291
mmu-miR-6240	ENSMUST00000236551	152	-25.59	152	-25.59	661
mmu-miR-6240	ENSMUST00000237985	152	-25.59	152	-25.59	1
mmu-miR-339-5p	ENSMUST00000167549	152	-25.99	152	-25.99	2031
mmu-miR-326-3p	ENSMUST00000028114	152	-26.96	152	-26.96	552
mmu-miR-326-3p	ENSMUST00000114846	152	-26.96	152	-26.96	494
mmu-miR-326-3p	ENSMUST00000179584	152	-26.96	152	-26.96	494
mmu-miR-326-3p	ENSMUST00000192949	152	-26.96	152	-26.96	494
mmu-miR-326-3p	ENSMUST00000195779	152	-26.96	152	-26.96	761
mmu-miR-326-3p	ENSMUST00000049032	152	-27.06	152	-27.06	765
mmu-miR-7689-3p	ENSMUST00000029842	152	-27.1	152	-27.1	752
mmu-miR-24-3p	ENSMUST00000033880	152	-28.07	152	-28.07	1396
mmu-miR-5129-3p	ENSMUST00000156861	152	-28.17	152	-28.17	546
mmu-miR-2137	ENSMUST00000089003	152	-28.4	152	-28.4	317
mmu-miR-2137	ENSMUST00000101045	152	-28.4	152	-28.4	317
mmu-miR-2137	ENSMUST00000152831	152	-28.4	152	-28.4	748
mmu-miR-2137	ENSMUST00000205052	152	-28.4	152	-28.4	317
mmu-miR-24-3p	ENSMUST00000124187	152	-28.41	152	-28.41	1233
mmu-miR-24-3p	ENSMUST00000110706	152	-28.41	152	-28.41	1233
mmu-miR-669c-5p	ENSMUST00000075410	152	-28.52	152	-28.52	907
mmu-miR-669c-5p	ENSMUST00000091556	152	-28.52	152	-28.52	907
mmu-miR-674-3p	ENSMUST00000197841	152	-28.77	152	-28.77	653
mmu-miR-504-5p	ENSMUST00000057373	152	-29.04	152	-29.04	2332
mmu-miR-7689-3p	ENSMUST00000038099	152	-29.57	152	-29.57	1152
mmu-miR-7689-3p	ENSMUST00000229866	152	-29.57	152	-29.57	1152
mmu-miR-326-3p	ENSMUST00000233621	152	-31.17	152	-31.17	1964
mmu-miR-7689-3p	ENSMUST00000042665	152	-32.13	152	-32.13	1169
mmu-miR-5126	ENSMUST00000021066	152	-37.15	152	-37.15	1590
mmu-miR-5126	ENSMUST00000000646	152	-39.2	152	-39.2	111
mmu-miR-5126	ENSMUST00000093995	152	-39.2	152	-39.2	124
mmu-miR-5126	ENSMUST00000151982	152	-39.2	152	-39.2	1188
mmu-miR-5126	ENSMUST00000237445	152	-43.26	152	-43.26	444
mmu-miR-326-3p	ENSMUST00000229127	151	-20.05	151	-20.05	998
mmu-miR-122-5p	ENSMUST00000096356	151	-20.25	151	-20.25	126
mmu-miR-122-5p	ENSMUST00000096355	151	-20.25	151	-20.25	72
mmu-miR-122-5p	ENSMUST00000230264	151	-20.25	151	-20.25	72
mmu-miR-122-5p	ENSMUST00000230115	151	-20.25	151	-20.25	126
mmu-miR-132-3p	ENSMUST00000126690	151	-20.35	151	-20.35	675
mmu-miR-132-3p	ENSMUST00000135310	151	-20.35	151	-20.35	675
mmu-miR-674-3p	ENSMUST00000094169	151	-20.51	151	-20.51	39
mmu-miR-674-3p	ENSMUST00000168280	151	-20.51	151	-20.51	39
mmu-miR-21a-5p	ENSMUST00000005722	151	-20.6	151	-20.6	1175
mmu-miR-21a-5p	ENSMUST00000185052	151	-20.6	151	-20.6	1175
mmu-miR-21a-5p	ENSMUST00000163888	151	-20.6	151	-20.6	1175
mmu-miR-21a-5p	ENSMUST00000199432	151	-20.6	151	-20.6	1175
mmu-miR-21a-5p	ENSMUST00000197146	151	-20.6	151	-20.6	1175
mmu-miR-21a-5p	ENSMUST00000197722	151	-20.6	151	-20.6	1324
mmu-miR-21a-5p	ENSMUST00000199105	151	-20.6	151	-20.6	1175
mmu-miR-21a-5p	ENSMUST00000199019	151	-20.6	151	-20.6	1175
mmu-miR-486a-3p	ENSMUST00000040280	151	-20.68	151	-20.68	367
mmu-miR-154-5p	ENSMUST00000029053	151	-20.76	151	-20.76	2276
mmu-miR-486b-3p	ENSMUST00000029451	151	-20.85	151	-20.85	145
mmu-miR-486b-3p	ENSMUST00000119902	151	-20.85	151	-20.85	145
mmu-miR-24-3p	ENSMUST00000013338	151	-20.87	151	-20.87	435
mmu-miR-147-3p	ENSMUST00000136640	151	-20.89	151	-20.89	1656
mmu-miR-24-3p	ENSMUST00000203757	151	-20.92	151	-20.92	53
mmu-miR-148a-3p	ENSMUST00000053880	151	-20.97	151	-20.97	11147
mmu-miR-27a-3p	ENSMUST00000109149	151	-21.02	151	-21.02	217
mmu-miR-486a-3p	ENSMUST00000098545	151	-21.25	151	-21.25	62
mmu-miR-486a-3p	ENSMUST00000127587	151	-21.25	151	-21.25	62
mmu-miR-486a-3p	ENSMUST00000029451	151	-21.29	151	-21.29	144
mmu-miR-486a-3p	ENSMUST00000119902	151	-21.29	151	-21.29	144
mmu-miR-669c-5p	ENSMUST00000190149	151	-21.5	151	-21.5	687
mmu-miR-339-5p	ENSMUST00000116629	151	-21.61	151	-21.61	768
mmu-miR-7689-3p	ENSMUST00000034880	151	-21.68	151	-21.68	202
mmu-miR-7689-3p	ENSMUST00000085677	151	-21.68	151	-21.68	202
mmu-miR-5129-3p	ENSMUST00000020668	151	-21.72	151	-21.72	722
mmu-miR-5129-3p	ENSMUST00000109229	151	-21.72	151	-21.72	722
mmu-miR-326-3p	ENSMUST00000100737	151	-21.93	151	-21.93	854
mmu-miR-7a-5p	ENSMUST00000053880	151	-22.1	151	-22.1	9570
mmu-miR-182-5p	ENSMUST00000046110	151	-22.17	151	-22.17	2009
mmu-miR-182-5p	ENSMUST00000193042	151	-22.17	151	-22.17	2009
mmu-miR-504-5p	ENSMUST00000048289	151	-22.3	151	-22.3	852
mmu-miR-504-5p	ENSMUST00000105438	151	-22.3	151	-22.3	852
mmu-miR-504-5p	ENSMUST00000127820	151	-22.3	151	-22.3	852
mmu-miR-504-5p	ENSMUST00000231046	151	-22.3	151	-22.3	852
mmu-miR-504-5p	ENSMUST00000231082	151	-22.3	151	-22.3	852
mmu-miR-504-5p	ENSMUST00000229738	151	-22.3	151	-22.3	852
mmu-miR-486a-3p	ENSMUST00000162424	151	-22.45	151	-22.45	440
mmu-miR-486b-3p	ENSMUST00000162424	151	-22.45	151	-22.45	441
mmu-miR-24-3p	ENSMUST00000107362	151	-22.55	151	-22.55	662
mmu-miR-24-3p	ENSMUST00000122232	151	-22.55	151	-22.55	662
mmu-miR-24-3p	ENSMUST00000120753	151	-22.55	151	-22.55	662
mmu-miR-27a-3p	ENSMUST00000135070	151	-22.58	151	-22.58	733
mmu-miR-504-5p	ENSMUST00000209123	151	-22.58	151	-22.58	1669
mmu-miR-7b-5p	ENSMUST00000150042	151	-22.75	151	-22.75	1047
mmu-miR-879-5p	ENSMUST00000210284	151	-22.83	151	-22.83	500
mmu-miR-504-5p	ENSMUST00000034220	151	-22.93	151	-22.93	242
mmu-miR-504-5p	ENSMUST00000161576	151	-22.93	151	-22.93	242
mmu-miR-674-3p	ENSMUST00000064922	151	-22.94	151	-22.94	260
mmu-miR-326-3p	ENSMUST00000067443	151	-23.1	151	-23.1	610
mmu-miR-7689-3p	ENSMUST00000025979	151	-23.27	151	-23.27	120
mmu-miR-7689-3p	ENSMUST00000176939	151	-23.27	151	-23.27	120
mmu-miR-122-5p	ENSMUST00000028755	151	-23.35	151	-23.35	1408
mmu-miR-92a-3p	ENSMUST00000185176	151	-23.59	151	-23.59	1149
mmu-miR-5128	ENSMUST00000071093	151	-23.62	151	-23.62	2108
mmu-miR-5128	ENSMUST00000106283	151	-23.62	151	-23.62	2108
mmu-miR-132-3p	ENSMUST00000041377	151	-23.87	151	-23.87	233
mmu-miR-132-3p	ENSMUST00000103010	151	-23.87	151	-23.87	233
mmu-miR-129-2-3p	ENSMUST00000044278	151	-23.89	151	-23.89	4323
mmu-miR-339-5p	ENSMUST00000220572	151	-23.9	151	-23.9	47
mmu-miR-339-5p	ENSMUST00000105393	151	-24.12	151	-24.12	5
mmu-miR-504-5p	ENSMUST00000210913	151	-24.27	151	-24.27	840
mmu-miR-341-3p	ENSMUST00000075689	151	-24.28	151	-24.28	169
mmu-miR-341-3p	ENSMUST00000165738	151	-24.28	151	-24.28	169
mmu-miR-341-3p	ENSMUST00000170226	151	-24.28	151	-24.28	169
mmu-miR-674-3p	ENSMUST00000076326	151	-24.29	151	-24.29	238
mmu-miR-5129-3p	ENSMUST00000098104	151	-24.37	151	-24.37	660
mmu-miR-183-5p	ENSMUST00000002176	151	-24.44	151	-24.44	1101
mmu-miR-183-5p	ENSMUST00000114924	151	-24.44	151	-24.44	2205
mmu-miR-183-5p	ENSMUST00000100429	151	-24.44	151	-24.44	1101
mmu-miR-183-5p	ENSMUST00000114934	151	-24.44	151	-24.44	1101
mmu-miR-183-5p	ENSMUST00000183209	151	-24.44	151	-24.44	1101
mmu-miR-183-5p	ENSMUST00000170438	151	-24.44	151	-24.44	2467
mmu-miR-339-5p	ENSMUST00000076313	151	-24.5	151	-24.5	2094
mmu-miR-326-3p	ENSMUST00000127638	151	-24.53	151	-24.53	437
mmu-miR-326-3p	ENSMUST00000092671	151	-24.53	151	-24.53	437
mmu-miR-326-3p	ENSMUST00000103114	151	-24.53	151	-24.53	531
mmu-miR-183-5p	ENSMUST00000044767	151	-24.62	151	-24.62	643
mmu-miR-339-5p	ENSMUST00000008528	151	-24.68	151	-24.68	184
mmu-miR-504-5p	ENSMUST00000215331	151	-24.69	151	-24.69	897
mmu-miR-3102-3p	ENSMUST00000040025	151	-24.75	151	-24.75	2821
mmu-miR-5128	ENSMUST00000077119	151	-24.82	151	-24.82	1722
mmu-miR-24-3p	ENSMUST00000047526	151	-24.88	151	-24.88	129
mmu-miR-326-3p	ENSMUST00000002297	151	-25.11	151	-25.11	226
mmu-miR-326-3p	ENSMUST00000106775	151	-25.11	151	-25.11	226
mmu-miR-326-3p	ENSMUST00000166979	151	-25.11	151	-25.11	226
mmu-miR-326-3p	ENSMUST00000168015	151	-25.11	151	-25.11	226
mmu-miR-24-3p	ENSMUST00000027941	151	-25.31	151	-25.31	666
mmu-miR-24-3p	ENSMUST00000195117	151	-25.31	151	-25.31	666
mmu-miR-504-5p	ENSMUST00000035266	151	-25.33	151	-25.33	22
mmu-miR-504-5p	ENSMUST00000094169	151	-25.33	151	-25.33	933
mmu-miR-504-5p	ENSMUST00000168280	151	-25.33	151	-25.33	933
mmu-miR-24-3p	ENSMUST00000208125	151	-25.34	151	-25.34	24
mmu-miR-5129-3p	ENSMUST00000204260	151	-25.63	151	-25.63	586
mmu-miR-5121	ENSMUST00000065858	151	-25.99	151	-25.99	1826
mmu-miR-5121	ENSMUST00000118111	151	-25.99	151	-25.99	1826
mmu-miR-5121	ENSMUST00000151528	151	-25.99	151	-25.99	1826
mmu-miR-339-5p	ENSMUST00000024894	151	-26.24	151	-26.24	1699
mmu-miR-339-5p	ENSMUST00000234361	151	-26.24	151	-26.24	58
mmu-miR-24-3p	ENSMUST00000055688	151	-26.43	151	-26.43	440
mmu-miR-5128	ENSMUST00000111905	151	-26.54	151	-26.54	1433
mmu-miR-7689-3p	ENSMUST00000127152	151	-26.69	151	-26.69	940
mmu-miR-24-3p	ENSMUST00000019266	151	-26.85	151	-26.85	2338
mmu-miR-486a-5p	ENSMUST00000064334	151	-26.94	151	-26.94	50
mmu-miR-486a-5p	ENSMUST00000150042	151	-26.94	151	-26.94	3169
mmu-miR-486b-5p	ENSMUST00000064334	151	-26.94	151	-26.94	50
mmu-miR-486b-5p	ENSMUST00000150042	151	-26.94	151	-26.94	3169
mmu-miR-339-5p	ENSMUST00000189061	151	-28.26	151	-28.26	1
mmu-miR-504-5p	ENSMUST00000032723	151	-29.06	151	-29.06	148
mmu-miR-326-3p	ENSMUST00000222517	151	-29.08	151	-29.08	4600
mmu-miR-339-5p	ENSMUST00000169409	151	-29.5	151	-29.5	538
mmu-miR-339-5p	ENSMUST00000167317	151	-29.5	151	-29.5	830
mmu-miR-326-3p	ENSMUST00000049248	151	-29.86	151	-29.86	1954
mmu-miR-5126	ENSMUST00000056882	151	-36.72	151	-36.72	130
mmu-miR-363-5p	ENSMUST00000185176	150	-20.14	150	-20.14	1403
mmu-miR-27a-3p	ENSMUST00000051241	150	-20.27	150	-20.27	393
mmu-miR-27a-3p	ENSMUST00000209061	150	-20.27	150	-20.27	393
mmu-miR-124-3p	ENSMUST00000042665	150	-20.32	150	-20.32	992
mmu-miR-5121	ENSMUST00000029946	150	-20.32	150	-20.32	994
mmu-miR-5121	ENSMUST00000084747	150	-20.32	150	-20.32	994
mmu-miR-5121	ENSMUST00000098190	150	-20.32	150	-20.32	994
mmu-miR-504-5p	ENSMUST00000028794	150	-20.35	150	-20.35	357
mmu-miR-24-3p	ENSMUST00000122885	150	-20.36	150	-20.36	748
mmu-miR-486a-3p	ENSMUST00000114913	150	-20.37	150	-20.37	1612
mmu-miR-122-5p	ENSMUST00000123932	150	-20.41	150	-20.41	1517
mmu-miR-124-3p	ENSMUST00000031364	150	-20.55	150	-20.55	876
mmu-miR-124-3p	ENSMUST00000021844	150	-20.6	150	-20.6	837
mmu-miR-124-3p	ENSMUST00000054234	150	-20.63	150	-20.63	6984
mmu-miR-24-3p	ENSMUST00000196204	150	-20.7	150	-20.7	689
mmu-miR-122-5p	ENSMUST00000118228	150	-20.7	150	-20.7	1347
mmu-miR-669c-5p	ENSMUST00000124121	150	-20.73	150	-20.73	615
mmu-miR-122-5p	ENSMUST00000117399	150	-20.81	150	-20.81	210
mmu-miR-326-3p	ENSMUST00000026125	150	-20.81	150	-20.81	1148
mmu-miR-142a-3p	ENSMUST00000029451	150	-20.85	150	-20.85	683
mmu-miR-504-5p	ENSMUST00000074248	150	-20.89	150	-20.89	127
mmu-miR-504-5p	ENSMUST00000113242	150	-20.89	150	-20.89	127
mmu-miR-302a-5p	ENSMUST00000056882	150	-20.9	150	-20.9	796
mmu-miR-27a-3p	ENSMUST00000020321	150	-20.93	150	-20.93	2554
mmu-miR-27a-3p	ENSMUST00000102881	150	-20.93	150	-20.93	2554
mmu-miR-339-5p	ENSMUST00000204260	150	-21.07	150	-21.07	184
mmu-miR-27a-3p	ENSMUST00000109792	150	-21.08	150	-21.08	974
mmu-miR-27a-3p	ENSMUST00000102745	150	-21.08	150	-21.08	974
mmu-miR-147-3p	ENSMUST00000133180	150	-21.37	150	-21.37	154
mmu-miR-339-5p	ENSMUST00000029194	150	-21.45	150	-21.45	16
mmu-miR-339-5p	ENSMUST00000118470	150	-21.45	150	-21.45	16
mmu-miR-339-5p	ENSMUST00000118204	150	-21.45	150	-21.45	16
mmu-miR-339-5p	ENSMUST00000117728	150	-21.45	150	-21.45	16
mmu-miR-6240	ENSMUST00000074662	150	-21.45	150	-21.45	775
mmu-miR-6240	ENSMUST00000136421	150	-21.45	150	-21.45	775
mmu-miR-6240	ENSMUST00000126005	150	-21.45	150	-21.45	775
mmu-miR-339-5p	ENSMUST00000122259	150	-21.54	150	-21.54	1924
mmu-miR-339-5p	ENSMUST00000092498	150	-21.54	150	-21.54	1924
mmu-miR-339-5p	ENSMUST00000150258	150	-21.54	150	-21.54	2429
mmu-miR-339-5p	ENSMUST00000008542	150	-21.74	150	-21.74	1954
mmu-miR-6540-5p	ENSMUST00000065858	150	-21.76	150	-21.76	1169
mmu-miR-6540-5p	ENSMUST00000118111	150	-21.76	150	-21.76	1169
mmu-miR-6540-5p	ENSMUST00000151528	150	-21.76	150	-21.76	1169
mmu-miR-142a-3p	ENSMUST00000034464	150	-21.83	150	-21.83	439
mmu-miR-24-3p	ENSMUST00000233291	150	-21.85	150	-21.85	825
mmu-miR-326-3p	ENSMUST00000020215	150	-21.89	150	-21.89	78
mmu-miR-326-3p	ENSMUST00000170690	150	-21.89	150	-21.89	78
mmu-miR-326-3p	ENSMUST00000172070	150	-21.89	150	-21.89	78
mmu-miR-7689-3p	ENSMUST00000016672	150	-22.16	150	-22.16	411
mmu-miR-504-5p	ENSMUST00000023655	150	-22.3	150	-22.3	303
mmu-miR-504-5p	ENSMUST00000113768	150	-22.3	150	-22.3	303
mmu-miR-6240	ENSMUST00000145823	150	-22.41	150	-22.41	1930
mmu-miR-490-5p	ENSMUST00000085679	150	-22.57	150	-22.57	971
mmu-miR-24-3p	ENSMUST00000103114	150	-22.63	150	-22.63	2643
mmu-miR-339-5p	ENSMUST00000031429	150	-22.73	150	-22.73	1288
mmu-miR-23a-3p	ENSMUST00000039680	150	-22.82	150	-22.82	1471
mmu-miR-23a-3p	ENSMUST00000112191	150	-22.82	150	-22.82	1471
mmu-miR-122-5p	ENSMUST00000164375	150	-22.94	150	-22.94	130
mmu-miR-132-5p	ENSMUST00000028111	150	-23.29	150	-23.29	762
mmu-miR-24-3p	ENSMUST00000177392	150	-23.34	150	-23.34	2076
mmu-miR-24-3p	ENSMUST00000177039	150	-23.34	150	-23.34	2418
mmu-miR-879-5p	ENSMUST00000166855	150	-23.64	150	-23.64	166
mmu-miR-7689-3p	ENSMUST00000099820	150	-23.66	150	-23.66	1089
mmu-miR-7689-3p	ENSMUST00000099821	150	-23.66	150	-23.66	1089
mmu-miR-7689-3p	ENSMUST00000124888	150	-23.66	150	-23.66	1089
mmu-miR-7689-3p	ENSMUST00000135166	150	-23.66	150	-23.66	1089
mmu-miR-7689-3p	ENSMUST00000143693	150	-23.66	150	-23.66	1089
mmu-miR-24-3p	ENSMUST00000064795	150	-23.91	150	-23.91	882
mmu-miR-24-3p	ENSMUST00000165033	150	-23.91	150	-23.91	882
mmu-miR-7689-3p	ENSMUST00000189061	150	-23.93	150	-23.93	1511
mmu-miR-504-5p	ENSMUST00000024757	150	-24.36	150	-24.36	1199
mmu-miR-504-5p	ENSMUST00000143137	150	-24.36	150	-24.36	1199
mmu-miR-24-3p	ENSMUST00000130560	150	-24.5	150	-24.5	227
mmu-miR-7689-3p	ENSMUST00000069507	150	-24.54	150	-24.54	1
mmu-miR-411-5p	ENSMUST00000000287	150	-24.88	150	-24.88	555
mmu-miR-504-5p	ENSMUST00000154428	150	-24.93	150	-24.93	80
mmu-miR-504-5p	ENSMUST00000001672	150	-25.26	150	-25.26	823
mmu-miR-6240	ENSMUST00000166126	150	-25.65	150	-25.65	310
mmu-miR-486a-3p	ENSMUST00000230964	150	-25.78	150	-25.78	887
mmu-miR-486b-3p	ENSMUST00000230964	150	-25.78	150	-25.78	888
mmu-miR-486a-3p	ENSMUST00000091403	150	-25.93	150	-25.93	1453
mmu-miR-154-5p	ENSMUST00000156644	150	-26.02	150	-26.02	1460
mmu-miR-154-5p	ENSMUST00000153541	150	-26.02	150	-26.02	316
mmu-miR-132-3p	ENSMUST00000107362	150	-26.2	150	-26.2	678
mmu-miR-132-3p	ENSMUST00000122232	150	-26.2	150	-26.2	678
mmu-miR-132-3p	ENSMUST00000120753	150	-26.2	150	-26.2	678
mmu-miR-326-3p	ENSMUST00000016640	150	-26.25	150	-26.25	2297
mmu-miR-490-5p	ENSMUST00000023128	150	-26.43	150	-26.43	558
mmu-miR-490-5p	ENSMUST00000215331	150	-26.43	150	-26.43	3519
mmu-let-7i-3p	ENSMUST00000001927	150	-26.67	150	-26.67	1065
mmu-miR-27a-3p	ENSMUST00000045866	150	-26.78	150	-26.78	12
mmu-miR-486a-3p	ENSMUST00000056882	150	-27.02	150	-27.02	431
mmu-miR-24-3p	ENSMUST00000043422	150	-27.83	150	-27.83	69
mmu-miR-27a-3p	ENSMUST00000034880	150	-27.83	150	-27.83	134
mmu-miR-27a-3p	ENSMUST00000085677	150	-27.83	150	-27.83	134
mmu-miR-27a-3p	ENSMUST00000167479	150	-27.83	150	-27.83	134
mmu-miR-27a-3p	ENSMUST00000170397	150	-27.83	150	-27.83	134
mmu-miR-7689-3p	ENSMUST00000106033	150	-28.38	150	-28.38	37
mmu-miR-7689-3p	ENSMUST00000167493	150	-28.38	150	-28.38	37
mmu-miR-7689-3p	ENSMUST00000210314	150	-28.38	150	-28.38	37
mmu-miR-24-3p	ENSMUST00000001184	150	-28.67	150	-28.67	1979
mmu-miR-339-5p	ENSMUST00000219258	150	-29.3	150	-29.3	1879
mmu-miR-504-5p	ENSMUST00000102578	150	-31.2	150	-31.2	113
mmu-miR-326-3p	ENSMUST00000173930	149	-20.52	149	-20.52	64
mmu-miR-669c-5p	ENSMUST00000116586	149	-20.64	149	-20.64	165
mmu-miR-669c-5p	ENSMUST00000138852	149	-20.64	149	-20.64	165
mmu-miR-122-5p	ENSMUST00000112585	149	-20.71	149	-20.71	755
mmu-miR-122-5p	ENSMUST00000112586	149	-20.71	149	-20.71	755
mmu-miR-122-5p	ENSMUST00000112587	149	-20.71	149	-20.71	755
mmu-miR-490-5p	ENSMUST00000125326	149	-20.78	149	-20.78	2656
mmu-miR-27a-3p	ENSMUST00000019076	149	-21	149	-21	399
mmu-miR-27a-3p	ENSMUST00000130269	149	-21	149	-21	869
mmu-miR-504-5p	ENSMUST00000017153	149	-21.01	149	-21.01	1254
mmu-miR-5128	ENSMUST00000056882	149	-21.12	149	-21.12	689
mmu-miR-24-3p	ENSMUST00000037099	149	-21.19	149	-21.19	2242
mmu-miR-24-3p	ENSMUST00000111610	149	-21.22	149	-21.22	1060
mmu-miR-24-3p	ENSMUST00000228198	149	-21.22	149	-21.22	1060
mmu-miR-24-3p	ENSMUST00000227242	149	-21.22	149	-21.22	1060
mmu-miR-24-3p	ENSMUST00000164655	149	-21.22	149	-21.22	1060
mmu-miR-486b-3p	ENSMUST00000098545	149	-21.25	149	-21.25	62
mmu-miR-486b-3p	ENSMUST00000127587	149	-21.25	149	-21.25	62
mmu-miR-132-3p	ENSMUST00000061755	149	-21.34	149	-21.34	1429
mmu-miR-674-3p	ENSMUST00000033429	149	-21.51	149	-21.51	3512
mmu-miR-674-3p	ENSMUST00000114958	149	-21.51	149	-21.51	3512
mmu-miR-5129-3p	ENSMUST00000069333	149	-21.63	149	-21.63	1049
mmu-miR-5129-3p	ENSMUST00000114313	149	-21.63	149	-21.63	1049
mmu-miR-27a-5p	ENSMUST00000091403	149	-21.84	149	-21.84	818
mmu-miR-674-3p	ENSMUST00000016771	149	-21.97	149	-21.97	794
mmu-miR-154-5p	ENSMUST00000004622	149	-22.12	149	-22.12	563
mmu-miR-339-5p	ENSMUST00000108922	149	-22.17	149	-22.17	808
mmu-miR-5099	ENSMUST00000053880	149	-22.43	149	-22.43	9916
mmu-miR-154-5p	ENSMUST00000027966	149	-22.52	149	-22.52	1082
mmu-miR-6540-5p	ENSMUST00000027370	149	-23.08	149	-23.08	770
mmu-miR-6540-5p	ENSMUST00000087226	149	-23.08	149	-23.08	770
mmu-miR-6540-5p	ENSMUST00000087225	149	-23.08	149	-23.08	770
mmu-miR-6240	ENSMUST00000004051	149	-23.13	149	-23.13	3214
mmu-miR-674-3p	ENSMUST00000029574	149	-23.16	149	-23.16	730
mmu-miR-124-3p	ENSMUST00000009705	149	-23.27	149	-23.27	914
mmu-miR-124-3p	ENSMUST00000167841	149	-23.27	149	-23.27	914
mmu-miR-486a-3p	ENSMUST00000000895	149	-23.4	149	-23.4	634
mmu-miR-486a-3p	ENSMUST00000109716	149	-23.4	149	-23.4	634
mmu-miR-148a-3p	ENSMUST00000021684	149	-23.47	149	-23.47	459
mmu-miR-27a-3p	ENSMUST00000225484	149	-23.51	149	-23.51	666
mmu-miR-326-3p	ENSMUST00000025230	149	-23.64	149	-23.64	80
mmu-miR-326-3p	ENSMUST00000148431	149	-23.64	149	-23.64	80
mmu-miR-326-3p	ENSMUST00000152417	149	-23.64	149	-23.64	80
mmu-miR-182-5p	ENSMUST00000028279	149	-23.64	149	-23.64	7807
mmu-miR-27a-3p	ENSMUST00000151786	149	-23.7	149	-23.7	3095
mmu-miR-486a-5p	ENSMUST00000021066	149	-23.91	149	-23.91	670
mmu-miR-486b-5p	ENSMUST00000021066	149	-23.91	149	-23.91	670
mmu-miR-363-5p	ENSMUST00000024647	149	-23.92	149	-23.92	194
mmu-miR-363-5p	ENSMUST00000089085	149	-23.92	149	-23.92	194
mmu-miR-363-5p	ENSMUST00000149440	149	-23.92	149	-23.92	194
mmu-miR-363-5p	ENSMUST00000115720	149	-23.92	149	-23.92	194
mmu-miR-363-5p	ENSMUST00000115724	149	-23.92	149	-23.92	194
mmu-miR-363-5p	ENSMUST00000115717	149	-23.92	149	-23.92	2079
mmu-miR-326-3p	ENSMUST00000000642	149	-24.04	149	-24.04	1714
mmu-miR-326-3p	ENSMUST00000038423	149	-24.06	149	-24.06	392
mmu-miR-326-3p	ENSMUST00000209422	149	-24.06	149	-24.06	392
mmu-miR-10a-5p	ENSMUST00000235015	149	-24.11	149	-24.11	103
mmu-miR-223-5p	ENSMUST00000040562	149	-24.18	149	-24.18	297
mmu-miR-223-5p	ENSMUST00000166873	149	-24.18	149	-24.18	297
mmu-miR-7689-3p	ENSMUST00000069604	149	-24.32	149	-24.32	1578
mmu-miR-486b-3p	ENSMUST00000091403	149	-24.49	149	-24.49	1454
mmu-miR-6540-5p	ENSMUST00000057944	149	-25.03	149	-25.03	879
mmu-miR-6540-5p	ENSMUST00000198610	149	-25.03	149	-25.03	879
mmu-miR-326-3p	ENSMUST00000001927	149	-25.1	149	-25.1	1132
mmu-miR-326-3p	ENSMUST00000043098	149	-25.34	149	-25.34	129
mmu-miR-326-3p	ENSMUST00000204369	149	-25.34	149	-25.34	129
mmu-miR-326-3p	ENSMUST00000204282	149	-25.34	149	-25.34	206
mmu-miR-674-3p	ENSMUST00000000284	149	-25.38	149	-25.38	92
mmu-miR-674-3p	ENSMUST00000107896	149	-25.38	149	-25.38	92
mmu-miR-5128	ENSMUST00000027370	149	-27.01	149	-27.01	4
mmu-miR-5128	ENSMUST00000087226	149	-27.01	149	-27.01	4
mmu-miR-5128	ENSMUST00000087225	149	-27.01	149	-27.01	4
mmu-miR-326-3p	ENSMUST00000089162	149	-28.14	149	-28.14	2885
mmu-miR-326-3p	ENSMUST00000204804	149	-28.14	149	-28.14	3443
mmu-miR-674-3p	ENSMUST00000042135	149	-28.47	149	-28.47	80
mmu-miR-674-3p	ENSMUST00000100570	149	-28.47	149	-28.47	80
mmu-miR-674-3p	ENSMUST00000007257	149	-28.63	149	-28.63	117
mmu-miR-326-3p	ENSMUST00000154237	149	-29.95	149	-29.95	562
mmu-miR-326-3p	ENSMUST00000172795	149	-29.95	149	-29.95	331
mmu-miR-7689-3p	ENSMUST00000002303	149	-30.19	149	-30.19	235
mmu-miR-7689-3p	ENSMUST00000106787	149	-30.19	149	-30.19	235
mmu-miR-339-5p	ENSMUST00000026427	149	-33.93	149	-33.93	185
mmu-miR-339-5p	ENSMUST00000220429	149	-33.93	149	-33.93	790
mmu-miR-2137	ENSMUST00000111668	149	-36.61	149	-36.61	471
mmu-miR-2137	ENSMUST00000200109	149	-36.61	149	-36.61	569
mmu-miR-2137	ENSMUST00000198029	149	-36.61	149	-36.61	3102
mmu-miR-24-3p	ENSMUST00000023265	148	-20.04	148	-20.04	260
mmu-miR-24-3p	ENSMUST00000153721	148	-20.06	148	-20.06	124
mmu-miR-147-3p	ENSMUST00000062387	148	-20.11	148	-20.11	2103
mmu-miR-24-3p	ENSMUST00000109687	148	-20.14	148	-20.14	219
mmu-miR-24-3p	ENSMUST00000109689	148	-20.14	148	-20.14	219
mmu-miR-24-3p	ENSMUST00000109690	148	-20.14	148	-20.14	219
mmu-miR-6240	ENSMUST00000183984	148	-20.21	148	-20.21	284
mmu-miR-339-5p	ENSMUST00000167352	148	-20.4	148	-20.4	536
mmu-let-7i-3p	ENSMUST00000020227	148	-20.41	148	-20.41	506
mmu-miR-27a-5p	ENSMUST00000071093	148	-20.42	148	-20.42	3032
mmu-miR-27a-5p	ENSMUST00000106283	148	-20.42	148	-20.42	3032
mmu-miR-486a-5p	ENSMUST00000185176	148	-20.42	148	-20.42	694
mmu-miR-486b-5p	ENSMUST00000185176	148	-20.42	148	-20.42	694
mmu-miR-24-3p	ENSMUST00000028160	148	-20.44	148	-20.44	537
mmu-miR-24-3p	ENSMUST00000052119	148	-20.44	148	-20.44	537
mmu-miR-24-3p	ENSMUST00000113308	148	-20.44	148	-20.44	537
mmu-miR-24-3p	ENSMUST00000113307	148	-20.44	148	-20.44	537
mmu-miR-24-3p	ENSMUST00000113310	148	-20.44	148	-20.44	537
mmu-miR-7b-5p	ENSMUST00000234131	148	-20.46	148	-20.46	11072
mmu-miR-124-3p	ENSMUST00000118966	148	-20.53	148	-20.53	3536
mmu-miR-7689-3p	ENSMUST00000008684	148	-20.63	148	-20.63	141
mmu-miR-7689-3p	ENSMUST00000120939	148	-20.63	148	-20.63	408
mmu-miR-7689-3p	ENSMUST00000120230	148	-20.63	148	-20.63	141
mmu-miR-7689-3p	ENSMUST00000118091	148	-20.63	148	-20.63	141
mmu-miR-7689-3p	ENSMUST00000140932	148	-20.63	148	-20.63	141
mmu-miR-669c-5p	ENSMUST00000057944	148	-20.64	148	-20.64	1333
mmu-miR-669c-5p	ENSMUST00000198610	148	-20.64	148	-20.64	1333
mmu-miR-10a-5p	ENSMUST00000071093	148	-20.65	148	-20.65	2690
mmu-miR-10a-5p	ENSMUST00000106283	148	-20.65	148	-20.65	2690
mmu-miR-339-5p	ENSMUST00000230753	148	-20.74	148	-20.74	452
mmu-miR-24-3p	ENSMUST00000108922	148	-20.77	148	-20.77	256
mmu-let-7i-3p	ENSMUST00000130491	148	-20.82	148	-20.82	3051
mmu-miR-132-3p	ENSMUST00000034351	148	-20.85	148	-20.85	297
mmu-miR-23a-3p	ENSMUST00000033930	148	-20.88	148	-20.88	334
mmu-miR-411-5p	ENSMUST00000000642	148	-20.89	148	-20.89	1324
mmu-miR-326-3p	ENSMUST00000023829	148	-20.96	148	-20.96	888
mmu-miR-326-3p	ENSMUST00000233296	148	-20.96	148	-20.96	888
mmu-miR-339-5p	ENSMUST00000235647	148	-20.98	148	-20.98	610
mmu-miR-339-5p	ENSMUST00000236392	148	-20.98	148	-20.98	236
mmu-miR-339-5p	ENSMUST00000236583	148	-20.98	148	-20.98	611
mmu-miR-27a-3p	ENSMUST00000101237	148	-21.02	148	-21.02	198
mmu-miR-132-3p	ENSMUST00000025705	148	-21.24	148	-21.24	928
mmu-miR-132-3p	ENSMUST00000065796	148	-21.24	148	-21.24	928
mmu-miR-24-3p	ENSMUST00000151786	148	-21.33	148	-21.33	1247
mmu-let-7i-3p	ENSMUST00000235647	148	-21.5	148	-21.5	236
mmu-let-7i-3p	ENSMUST00000236463	148	-21.5	148	-21.5	343
mmu-let-7i-3p	ENSMUST00000236583	148	-21.5	148	-21.5	237
mmu-let-7i-3p	ENSMUST00000237369	148	-21.5	148	-21.5	236
mmu-miR-339-5p	ENSMUST00000025483	148	-21.62	148	-21.62	483
mmu-miR-339-5p	ENSMUST00000237400	148	-21.62	148	-21.62	483
mmu-miR-7a-5p	ENSMUST00000185176	148	-21.62	148	-21.62	1596
mmu-miR-3102-3p	ENSMUST00000041331	148	-21.68	148	-21.68	72
mmu-miR-7689-3p	ENSMUST00000106702	148	-22	148	-22	5
mmu-miR-122-5p	ENSMUST00000020877	148	-22.12	148	-22.12	1617
mmu-miR-674-3p	ENSMUST00000069604	148	-22.26	148	-22.26	2061
mmu-miR-674-3p	ENSMUST00000152498	148	-22.26	148	-22.26	751
mmu-miR-10a-5p	ENSMUST00000034227	148	-22.27	148	-22.27	22
mmu-miR-10a-5p	ENSMUST00000213043	148	-22.27	148	-22.27	22
mmu-miR-3102-3p	ENSMUST00000089085	148	-22.29	148	-22.29	1720
mmu-miR-3102-3p	ENSMUST00000149440	148	-22.29	148	-22.29	1720
mmu-miR-3102-3p	ENSMUST00000115717	148	-22.29	148	-22.29	3605
mmu-miR-24-3p	ENSMUST00000035101	148	-22.31	148	-22.31	582
mmu-miR-24-3p	ENSMUST00000215916	148	-22.31	148	-22.31	582
mmu-miR-155-5p	ENSMUST00000066890	148	-22.31	148	-22.31	72
mmu-miR-155-5p	ENSMUST00000183850	148	-22.31	148	-22.31	72
mmu-miR-155-5p	ENSMUST00000169783	148	-22.31	148	-22.31	72
mmu-miR-27a-5p	ENSMUST00000034749	148	-22.44	148	-22.44	205
mmu-miR-504-5p	ENSMUST00000067543	148	-22.47	148	-22.47	982
mmu-miR-339-5p	ENSMUST00000033941	148	-22.58	148	-22.58	223
mmu-miR-326-3p	ENSMUST00000043214	148	-22.64	148	-22.64	2011
mmu-miR-122-5p	ENSMUST00000022586	148	-22.86	148	-22.86	1839
mmu-miR-879-5p	ENSMUST00000196469	148	-22.96	148	-22.96	1856
mmu-miR-27a-5p	ENSMUST00000123425	148	-23.26	148	-23.26	143
mmu-miR-504-5p	ENSMUST00000002284	148	-23.39	148	-23.39	16
mmu-miR-504-5p	ENSMUST00000206514	148	-23.39	148	-23.39	549
mmu-miR-674-3p	ENSMUST00000032779	148	-23.43	148	-23.43	733
mmu-miR-132-5p	ENSMUST00000209735	148	-23.51	148	-23.51	162
mmu-miR-23a-3p	ENSMUST00000133992	148	-23.83	148	-23.83	288
mmu-miR-669c-5p	ENSMUST00000150042	148	-23.96	148	-23.96	1796
mmu-miR-7a-5p	ENSMUST00000107359	148	-24.16	148	-24.16	3292
mmu-miR-486a-3p	ENSMUST00000151982	148	-24.23	148	-24.23	758
mmu-miR-339-5p	ENSMUST00000020118	148	-24.32	148	-24.32	185
mmu-miR-339-5p	ENSMUST00000220291	148	-24.32	148	-24.32	185
mmu-miR-6540-5p	ENSMUST00000077119	148	-24.49	148	-24.49	1672
mmu-miR-486a-3p	ENSMUST00000105420	148	-24.79	148	-24.79	704
mmu-miR-486b-3p	ENSMUST00000105420	148	-24.79	148	-24.79	705
mmu-miR-339-5p	ENSMUST00000099269	148	-24.97	148	-24.97	306
mmu-miR-27a-5p	ENSMUST00000044278	148	-25.22	148	-25.22	3155
mmu-miR-326-3p	ENSMUST00000021268	148	-25.49	148	-25.49	7
mmu-miR-326-3p	ENSMUST00000225600	148	-25.6	148	-25.6	42
mmu-miR-339-5p	ENSMUST00000019721	148	-25.64	148	-25.64	466
mmu-miR-24-3p	ENSMUST00000114313	148	-25.83	148	-25.83	2967
mmu-miR-486b-3p	ENSMUST00000134110	148	-26.12	148	-26.12	44
mmu-miR-7689-3p	ENSMUST00000017799	148	-26.33	148	-26.33	36
mmu-miR-7689-3p	ENSMUST00000073707	148	-26.33	148	-26.33	36
mmu-miR-7689-3p	ENSMUST00000184221	148	-26.33	148	-26.33	302
mmu-miR-7689-3p	ENSMUST00000106054	148	-26.71	148	-26.71	182
mmu-miR-490-5p	ENSMUST00000075452	148	-26.74	148	-26.74	4756
mmu-miR-490-5p	ENSMUST00000067444	148	-26.75	148	-26.75	551
mmu-miR-7689-3p	ENSMUST00000171530	148	-27.08	148	-27.08	324
mmu-miR-674-3p	ENSMUST00000029297	148	-27.33	148	-27.33	6902
mmu-miR-486b-3p	ENSMUST00000159960	148	-28.25	148	-28.25	23
mmu-miR-5128	ENSMUST00000089011	148	-28.46	148	-28.46	456
mmu-miR-486a-3p	ENSMUST00000159960	148	-29.14	148	-29.14	22
mmu-miR-6540-5p	ENSMUST00000237985	148	-30.52	148	-30.52	796
mmu-miR-7689-3p	ENSMUST00000006915	148	-32.28	148	-32.28	722
mmu-miR-339-5p	ENSMUST00000187491	148	-32.74	148	-32.74	8
mmu-miR-339-5p	ENSMUST00000190265	148	-32.74	148	-32.74	52
mmu-miR-5126	ENSMUST00000103109	148	-43.37	148	-43.37	213
mmu-miR-27a-3p	ENSMUST00000000284	147	-20.04	147	-20.04	2410
mmu-miR-27a-3p	ENSMUST00000107896	147	-20.04	147	-20.04	2410
mmu-miR-154-5p	ENSMUST00000129509	147	-20.13	147	-20.13	340
mmu-miR-154-5p	ENSMUST00000128682	147	-20.13	147	-20.13	340
mmu-miR-326-3p	ENSMUST00000042665	147	-20.37	147	-20.37	1101
mmu-miR-486b-3p	ENSMUST00000114913	147	-20.37	147	-20.37	1612
mmu-miR-504-5p	ENSMUST00000199183	147	-20.38	147	-20.38	420
mmu-miR-23a-3p	ENSMUST00000162733	147	-20.46	147	-20.46	601
mmu-miR-24-3p	ENSMUST00000176222	147	-20.5	147	-20.5	208
mmu-miR-132-5p	ENSMUST00000038816	147	-20.51	147	-20.51	160
mmu-miR-132-5p	ENSMUST00000118006	147	-20.51	147	-20.51	594
mmu-miR-5129-3p	ENSMUST00000236216	147	-20.83	147	-20.83	5546
mmu-miR-5129-3p	ENSMUST00000038658	147	-20.92	147	-20.92	2379
mmu-miR-5129-3p	ENSMUST00000055261	147	-20.92	147	-20.92	2379
mmu-miR-5129-3p	ENSMUST00000101245	147	-20.92	147	-20.92	1292
mmu-miR-24-3p	ENSMUST00000237587	147	-20.94	147	-20.94	936
mmu-miR-6540-5p	ENSMUST00000037615	147	-20.96	147	-20.96	1101
mmu-miR-147-3p	ENSMUST00000151408	147	-21	147	-21	1464
mmu-miR-363-3p	ENSMUST00000037615	147	-21.04	147	-21.04	325
mmu-miR-5128	ENSMUST00000023448	147	-21.05	147	-21.05	60
mmu-miR-5128	ENSMUST00000115685	147	-21.05	147	-21.05	60
mmu-miR-182-5p	ENSMUST00000069511	147	-21.12	147	-21.12	1334
mmu-miR-339-5p	ENSMUST00000029297	147	-21.15	147	-21.15	1808
mmu-miR-182-5p	ENSMUST00000089011	147	-21.16	147	-21.16	698
mmu-miR-154-5p	ENSMUST00000127412	147	-21.28	147	-21.28	179
mmu-miR-154-5p	ENSMUST00000172795	147	-21.28	147	-21.28	60
mmu-miR-182-5p	ENSMUST00000108661	147	-21.3	147	-21.3	56
mmu-miR-339-5p	ENSMUST00000105238	147	-21.45	147	-21.45	1123
mmu-miR-339-5p	ENSMUST00000085708	147	-21.45	147	-21.45	1123
mmu-miR-24-3p	ENSMUST00000030187	147	-21.48	147	-21.48	109
mmu-miR-879-5p	ENSMUST00000029082	147	-21.52	147	-21.52	14
mmu-miR-879-5p	ENSMUST00000129529	147	-21.52	147	-21.52	355
mmu-miR-3102-3p	ENSMUST00000064016	147	-21.58	147	-21.58	1866
mmu-miR-7689-3p	ENSMUST00000145440	147	-21.62	147	-21.62	2121
mmu-miR-486a-5p	ENSMUST00000045846	147	-21.73	147	-21.73	2294
mmu-miR-486b-5p	ENSMUST00000045846	147	-21.73	147	-21.73	2294
mmu-miR-411-5p	ENSMUST00000130491	147	-21.99	147	-21.99	1452
mmu-miR-674-3p	ENSMUST00000215821	147	-22.13	147	-22.13	375
mmu-miR-339-5p	ENSMUST00000034756	147	-22.69	147	-22.69	99
mmu-miR-411-5p	ENSMUST00000133992	147	-22.95	147	-22.95	15
mmu-miR-339-5p	ENSMUST00000025161	147	-22.97	147	-22.97	320
mmu-miR-339-5p	ENSMUST00000234247	147	-22.97	147	-22.97	320
mmu-miR-6240	ENSMUST00000075052	147	-23.19	147	-23.19	910
mmu-miR-27a-5p	ENSMUST00000046110	147	-23.29	147	-23.29	604
mmu-miR-27a-5p	ENSMUST00000193042	147	-23.29	147	-23.29	604
mmu-miR-669c-5p	ENSMUST00000036303	147	-23.34	147	-23.34	1503
mmu-miR-669c-5p	ENSMUST00000096299	147	-23.34	147	-23.34	1503
mmu-miR-669c-5p	ENSMUST00000156697	147	-23.34	147	-23.34	2269
mmu-miR-182-5p	ENSMUST00000040025	147	-23.48	147	-23.48	3331
mmu-miR-674-3p	ENSMUST00000026411	147	-23.49	147	-23.49	1212
mmu-let-7i-3p	ENSMUST00000206846	147	-23.5	147	-23.5	1140
mmu-miR-7689-3p	ENSMUST00000069333	147	-23.53	147	-23.53	74
mmu-miR-7689-3p	ENSMUST00000114313	147	-23.53	147	-23.53	74
mmu-miR-7689-3p	ENSMUST00000118228	147	-23.6	147	-23.6	1571
mmu-miR-504-5p	ENSMUST00000005810	147	-23.79	147	-23.79	376
mmu-miR-326-3p	ENSMUST00000020970	147	-23.83	147	-23.83	1687
mmu-miR-326-3p	ENSMUST00000137792	147	-23.83	147	-23.83	2647
mmu-miR-24-3p	ENSMUST00000049032	147	-23.85	147	-23.85	1371
mmu-miR-490-5p	ENSMUST00000151788	147	-24.04	147	-24.04	518
mmu-miR-486b-3p	ENSMUST00000151982	147	-24.23	147	-24.23	759
mmu-miR-326-3p	ENSMUST00000099820	147	-24.27	147	-24.27	327
mmu-miR-326-3p	ENSMUST00000099821	147	-24.27	147	-24.27	327
mmu-miR-326-3p	ENSMUST00000124888	147	-24.27	147	-24.27	327
mmu-miR-326-3p	ENSMUST00000135166	147	-24.27	147	-24.27	327
mmu-miR-326-3p	ENSMUST00000143693	147	-24.27	147	-24.27	327
mmu-miR-7689-3p	ENSMUST00000215331	147	-24.28	147	-24.28	1173
mmu-miR-7689-3p	ENSMUST00000229248	147	-24.48	147	-24.48	855
mmu-miR-6540-5p	ENSMUST00000151982	147	-24.51	147	-24.51	348
mmu-miR-5129-3p	ENSMUST00000233732	147	-24.69	147	-24.69	816
mmu-miR-326-3p	ENSMUST00000115728	147	-24.79	147	-24.79	63
mmu-miR-326-3p	ENSMUST00000235495	147	-24.79	147	-24.79	63
mmu-miR-326-3p	ENSMUST00000237919	147	-24.79	147	-24.79	63
mmu-miR-326-3p	ENSMUST00000237853	147	-24.79	147	-24.79	346
mmu-miR-142a-3p	ENSMUST00000145823	147	-24.81	147	-24.81	475
mmu-miR-504-5p	ENSMUST00000054234	147	-25.19	147	-25.19	2312
mmu-miR-486a-3p	ENSMUST00000028279	147	-25.26	147	-25.26	12334
mmu-miR-674-3p	ENSMUST00000096356	147	-25.28	147	-25.28	1097
mmu-miR-326-3p	ENSMUST00000026649	147	-25.67	147	-25.67	266
mmu-miR-326-3p	ENSMUST00000120928	147	-25.67	147	-25.67	266
mmu-miR-326-3p	ENSMUST00000177131	147	-25.67	147	-25.67	294
mmu-miR-7689-3p	ENSMUST00000109549	147	-25.76	147	-25.76	169
mmu-miR-674-3p	ENSMUST00000033004	147	-26.01	147	-26.01	1024
mmu-miR-504-5p	ENSMUST00000033004	147	-26.01	147	-26.01	26
mmu-miR-326-3p	ENSMUST00000038211	147	-26.08	147	-26.08	2529
mmu-miR-5129-3p	ENSMUST00000228814	147	-26.14	147	-26.14	1949
mmu-miR-504-5p	ENSMUST00000101080	147	-26.23	147	-26.23	437
mmu-miR-504-5p	ENSMUST00000121337	147	-26.23	147	-26.23	437
mmu-miR-504-5p	ENSMUST00000167049	147	-26.23	147	-26.23	437
mmu-miR-24-3p	ENSMUST00000000466	147	-26.3	147	-26.3	332
mmu-miR-24-3p	ENSMUST00000023693	147	-26.39	147	-26.39	469
mmu-miR-486b-3p	ENSMUST00000090971	147	-26.42	147	-26.42	4
mmu-miR-326-3p	ENSMUST00000028972	147	-27.7	147	-27.7	580
mmu-miR-326-3p	ENSMUST00000150545	147	-27.7	147	-27.7	888
mmu-miR-486b-3p	ENSMUST00000032454	147	-29.54	147	-29.54	715
mmu-miR-24-3p	ENSMUST00000089162	147	-29.9	147	-29.9	1218
mmu-miR-24-3p	ENSMUST00000204804	147	-29.9	147	-29.9	1776
mmu-miR-486a-3p	ENSMUST00000032454	147	-30.76	147	-30.76	714
mmu-miR-339-5p	ENSMUST00000028114	147	-30.9	147	-30.9	1822
mmu-miR-339-5p	ENSMUST00000114846	147	-30.9	147	-30.9	1764
mmu-miR-339-5p	ENSMUST00000179584	147	-30.9	147	-30.9	1764
mmu-miR-339-5p	ENSMUST00000192949	147	-30.9	147	-30.9	1764
mmu-miR-339-5p	ENSMUST00000195779	147	-30.9	147	-30.9	2031
mmu-miR-339-5p	ENSMUST00000026737	147	-31.91	147	-31.91	709
mmu-miR-339-5p	ENSMUST00000112059	147	-31.91	147	-31.91	709
mmu-miR-2137	ENSMUST00000136640	147	-32.12	147	-32.12	382
mmu-miR-5126	ENSMUST00000065668	147	-34.58	147	-34.58	724
mmu-miR-674-3p	ENSMUST00000107362	146	-20.02	146	-20.02	791
mmu-miR-674-3p	ENSMUST00000122232	146	-20.02	146	-20.02	791
mmu-miR-674-3p	ENSMUST00000120753	146	-20.02	146	-20.02	791
mmu-miR-6240	ENSMUST00000022057	146	-20.03	146	-20.03	3514
mmu-miR-504-5p	ENSMUST00000127638	146	-20.07	146	-20.07	784
mmu-miR-504-5p	ENSMUST00000103114	146	-20.07	146	-20.07	878
mmu-miR-504-5p	ENSMUST00000220572	146	-20.15	146	-20.15	50
mmu-miR-148a-3p	ENSMUST00000089011	146	-20.17	146	-20.17	478
mmu-miR-879-5p	ENSMUST00000201897	146	-20.21	146	-20.21	5
mmu-miR-10a-5p	ENSMUST00000089085	146	-20.21	146	-20.21	3804
mmu-miR-23a-3p	ENSMUST00000031850	146	-20.32	146	-20.32	142
mmu-miR-23a-3p	ENSMUST00000114898	146	-20.32	146	-20.32	142
mmu-miR-339-5p	ENSMUST00000029385	146	-20.35	146	-20.35	308
mmu-miR-7b-5p	ENSMUST00000236918	146	-20.38	146	-20.38	2047
mmu-miR-504-5p	ENSMUST00000043214	146	-20.4	146	-20.4	25
mmu-miR-154-5p	ENSMUST00000228814	146	-20.45	146	-20.45	845
mmu-miR-879-5p	ENSMUST00000139210	146	-20.49	146	-20.49	197
mmu-miR-27a-3p	ENSMUST00000120512	146	-20.5	146	-20.5	695
mmu-miR-27a-3p	ENSMUST00000101663	146	-20.5	146	-20.5	695
mmu-miR-27a-3p	ENSMUST00000190255	146	-20.5	146	-20.5	695
mmu-miR-27a-3p	ENSMUST00000189359	146	-20.5	146	-20.5	695
mmu-miR-411-5p	ENSMUST00000167377	146	-20.51	146	-20.51	1152
mmu-miR-486a-5p	ENSMUST00000102888	146	-20.57	146	-20.57	1993
mmu-miR-486b-5p	ENSMUST00000102888	146	-20.57	146	-20.57	1993
mmu-miR-486b-3p	ENSMUST00000040280	146	-20.68	146	-20.68	368
mmu-miR-486a-3p	ENSMUST00000010251	146	-20.73	146	-20.73	1182
mmu-miR-486a-3p	ENSMUST00000170817	146	-20.73	146	-20.73	1182
mmu-miR-486b-3p	ENSMUST00000010251	146	-20.73	146	-20.73	1183
mmu-miR-486b-3p	ENSMUST00000170817	146	-20.73	146	-20.73	1183
mmu-miR-154-5p	ENSMUST00000196204	146	-20.76	146	-20.76	1232
mmu-miR-23a-3p	ENSMUST00000140755	146	-20.83	146	-20.83	210
mmu-miR-504-5p	ENSMUST00000019076	146	-20.91	146	-20.91	212
mmu-miR-504-5p	ENSMUST00000130269	146	-20.91	146	-20.91	682
mmu-miR-6540-5p	ENSMUST00000005722	146	-20.94	146	-20.94	2287
mmu-miR-6540-5p	ENSMUST00000163888	146	-20.94	146	-20.94	2287
mmu-miR-6540-5p	ENSMUST00000197146	146	-20.94	146	-20.94	2287
mmu-miR-6540-5p	ENSMUST00000199105	146	-20.94	146	-20.94	2287
mmu-miR-6540-5p	ENSMUST00000199019	146	-20.94	146	-20.94	2287
mmu-miR-147-3p	ENSMUST00000036303	146	-20.98	146	-20.98	1923
mmu-miR-147-3p	ENSMUST00000096299	146	-20.98	146	-20.98	1923
mmu-miR-147-3p	ENSMUST00000156697	146	-20.98	146	-20.98	2689
mmu-miR-7b-5p	ENSMUST00000028279	146	-21.01	146	-21.01	9591
mmu-miR-486a-3p	ENSMUST00000234131	146	-21.01	146	-21.01	618
mmu-miR-147-3p	ENSMUST00000050166	146	-21.01	146	-21.01	6005
mmu-miR-147-3p	ENSMUST00000088744	146	-21.01	146	-21.01	6005
mmu-miR-147-3p	ENSMUST00000115386	146	-21.01	146	-21.01	6005
mmu-miR-147-3p	ENSMUST00000088761	146	-21.01	146	-21.01	6005
mmu-miR-147-3p	ENSMUST00000115388	146	-21.01	146	-21.01	6005
mmu-miR-486b-3p	ENSMUST00000234131	146	-21.01	146	-21.01	619
mmu-miR-182-5p	ENSMUST00000025000	146	-21.14	146	-21.14	2891
mmu-miR-182-5p	ENSMUST00000183712	146	-21.14	146	-21.14	2891
mmu-miR-7689-3p	ENSMUST00000171384	146	-21.2	146	-21.2	743
mmu-miR-7689-3p	ENSMUST00000196979	146	-21.2	146	-21.2	743
mmu-miR-24-3p	ENSMUST00000004622	146	-21.27	146	-21.27	2061
mmu-miR-132-3p	ENSMUST00000028794	146	-21.37	146	-21.37	539
mmu-miR-23a-3p	ENSMUST00000038562	146	-21.4	146	-21.4	605
mmu-miR-182-5p	ENSMUST00000054436	146	-21.53	146	-21.53	72
mmu-miR-182-5p	ENSMUST00000084935	146	-21.53	146	-21.53	72
mmu-miR-182-5p	ENSMUST00000162108	146	-21.53	146	-21.53	986
mmu-miR-21a-5p	ENSMUST00000056136	146	-21.62	146	-21.62	3375
mmu-miR-674-3p	ENSMUST00000080853	146	-21.85	146	-21.85	880
mmu-miR-674-3p	ENSMUST00000106796	146	-21.85	146	-21.85	870
mmu-miR-674-3p	ENSMUST00000103069	146	-21.85	146	-21.85	880
mmu-miR-674-3p	ENSMUST00000183610	146	-21.85	146	-21.85	870
mmu-miR-326-3p	ENSMUST00000219260	146	-21.97	146	-21.97	172
mmu-miR-24-3p	ENSMUST00000024811	146	-22	146	-22	566
mmu-miR-24-3p	ENSMUST00000234665	146	-22	146	-22	566
mmu-miR-16-1-3p	ENSMUST00000190149	146	-22.01	146	-22.01	2368
mmu-miR-326-3p	ENSMUST00000199183	146	-22.13	146	-22.13	268
mmu-miR-24-3p	ENSMUST00000033004	146	-22.18	146	-22.18	366
mmu-miR-24-3p	ENSMUST00000206846	146	-22.18	146	-22.18	2220
mmu-miR-6240	ENSMUST00000185176	146	-22.39	146	-22.39	2121
mmu-miR-7689-3p	ENSMUST00000021467	146	-22.59	146	-22.59	659
mmu-miR-5129-3p	ENSMUST00000030121	146	-22.66	146	-22.66	2332
mmu-miR-7689-3p	ENSMUST00000114044	146	-22.84	146	-22.84	360
mmu-miR-5129-3p	ENSMUST00000054234	146	-22.91	146	-22.91	3653
mmu-miR-124-3p	ENSMUST00000067543	146	-22.95	146	-22.95	1462
mmu-miR-339-5p	ENSMUST00000152498	146	-22.98	146	-22.98	1348
mmu-miR-132-5p	ENSMUST00000236216	146	-23.01	146	-23.01	3252
mmu-miR-10a-5p	ENSMUST00000045846	146	-23.02	146	-23.02	1394
mmu-miR-504-5p	ENSMUST00000135386	146	-23.08	146	-23.08	1590
mmu-miR-27a-3p	ENSMUST00000183871	146	-23.23	146	-23.23	499
mmu-miR-504-5p	ENSMUST00000027966	146	-23.33	146	-23.33	1850
mmu-miR-24-3p	ENSMUST00000196069	146	-23.34	146	-23.34	1
mmu-miR-504-5p	ENSMUST00000151698	146	-23.5	146	-23.5	1198
mmu-miR-326-3p	ENSMUST00000043893	146	-23.65	146	-23.65	144
mmu-miR-326-3p	ENSMUST00000121370	146	-23.65	146	-23.65	144
mmu-miR-326-3p	ENSMUST00000119756	146	-23.65	146	-23.65	144
mmu-miR-326-3p	ENSMUST00000101195	146	-23.65	146	-23.65	144
mmu-miR-7689-3p	ENSMUST00000127638	146	-23.65	146	-23.65	382
mmu-miR-7689-3p	ENSMUST00000092671	146	-23.65	146	-23.65	382
mmu-miR-7689-3p	ENSMUST00000103114	146	-23.65	146	-23.65	476
mmu-miR-504-5p	ENSMUST00000143214	146	-23.75	146	-23.75	72
mmu-miR-27a-3p	ENSMUST00000017562	146	-24.02	146	-24.02	4035
mmu-miR-27a-3p	ENSMUST00000069870	146	-24.02	146	-24.02	4035
mmu-miR-326-3p	ENSMUST00000029087	146	-24.11	146	-24.11	27
mmu-miR-6240	ENSMUST00000076349	146	-24.12	146	-24.12	837
mmu-miR-6240	ENSMUST00000139965	146	-24.12	146	-24.12	1162
mmu-miR-326-3p	ENSMUST00000028160	146	-24.19	146	-24.19	643
mmu-miR-326-3p	ENSMUST00000052119	146	-24.19	146	-24.19	643
mmu-miR-326-3p	ENSMUST00000113308	146	-24.19	146	-24.19	643
mmu-miR-326-3p	ENSMUST00000113307	146	-24.19	146	-24.19	643
mmu-miR-326-3p	ENSMUST00000113310	146	-24.19	146	-24.19	643
mmu-miR-24-3p	ENSMUST00000236216	146	-24.27	146	-24.27	3039
mmu-miR-326-3p	ENSMUST00000071069	146	-24.32	146	-24.32	298
mmu-miR-154-5p	ENSMUST00000176808	146	-24.47	146	-24.47	1274
mmu-miR-504-5p	ENSMUST00000016072	146	-24.55	146	-24.55	235
mmu-miR-326-3p	ENSMUST00000214100	146	-24.81	146	-24.81	15
mmu-miR-326-3p	ENSMUST00000212657	146	-24.81	146	-24.81	15
mmu-miR-7689-3p	ENSMUST00000105393	146	-24.84	146	-24.84	133
mmu-miR-504-5p	ENSMUST00000060427	146	-24.92	146	-24.92	385
mmu-miR-326-3p	ENSMUST00000106054	146	-25.18	146	-25.18	410
mmu-miR-339-5p	ENSMUST00000154237	146	-25.23	146	-25.23	440
mmu-miR-339-5p	ENSMUST00000172795	146	-25.23	146	-25.23	209
mmu-miR-326-3p	ENSMUST00000024884	146	-25.45	146	-25.45	1439
mmu-miR-27a-5p	ENSMUST00000000646	146	-25.83	146	-25.83	496
mmu-miR-27a-5p	ENSMUST00000093995	146	-25.83	146	-25.83	509
mmu-miR-27a-5p	ENSMUST00000151982	146	-25.83	146	-25.83	1573
mmu-miR-490-5p	ENSMUST00000037968	146	-26.39	146	-26.39	2075
mmu-miR-203-3p	ENSMUST00000164465	146	-26.41	146	-26.41	369
mmu-miR-363-5p	ENSMUST00000022057	146	-26.68	146	-26.68	2249
mmu-miR-7689-3p	ENSMUST00000021903	146	-27.44	146	-27.44	38
mmu-miR-7689-3p	ENSMUST00000021866	146	-27.71	146	-27.71	122
mmu-miR-674-3p	ENSMUST00000025217	146	-28.31	146	-28.31	239
mmu-miR-132-3p	ENSMUST00000019266	146	-28.34	146	-28.34	759
mmu-miR-490-5p	ENSMUST00000229127	146	-30.11	146	-30.11	1026
mmu-miR-326-3p	ENSMUST00000177392	146	-31.67	146	-31.67	403
mmu-miR-326-3p	ENSMUST00000177039	146	-31.67	146	-31.67	1198
mmu-miR-2137	ENSMUST00000176146	146	-33.06	146	-33.06	406
mmu-miR-339-5p	ENSMUST00000045173	146	-34.63	146	-34.63	130
mmu-miR-339-5p	ENSMUST00000225600	146	-34.63	146	-34.63	248
mmu-miR-339-5p	ENSMUST00000032252	145	-20.03	145	-20.03	176
mmu-miR-339-5p	ENSMUST00000095412	145	-20.03	145	-20.03	176
mmu-miR-339-5p	ENSMUST00000168919	145	-20.03	145	-20.03	176
mmu-miR-6240	ENSMUST00000112632	145	-20.04	145	-20.04	19
mmu-miR-363-5p	ENSMUST00000144241	145	-20.05	145	-20.05	1
mmu-miR-339-5p	ENSMUST00000050487	145	-20.16	145	-20.16	258
mmu-miR-339-5p	ENSMUST00000097563	145	-20.16	145	-20.16	258
mmu-miR-339-5p	ENSMUST00000167610	145	-20.16	145	-20.16	201
mmu-miR-24-3p	ENSMUST00000033621	145	-20.23	145	-20.23	620
mmu-miR-326-3p	ENSMUST00000135386	145	-20.23	145	-20.23	2706
mmu-miR-142a-3p	ENSMUST00000151408	145	-20.28	145	-20.28	1215
mmu-miR-27a-3p	ENSMUST00000225920	145	-20.31	145	-20.31	2816
mmu-miR-504-5p	ENSMUST00000118006	145	-20.31	145	-20.31	334
mmu-miR-504-5p	ENSMUST00000111442	145	-20.4	145	-20.4	3266
mmu-miR-7689-3p	ENSMUST00000088468	145	-20.43	145	-20.43	304
mmu-miR-7689-3p	ENSMUST00000117173	145	-20.43	145	-20.43	304
mmu-miR-27a-3p	ENSMUST00000060655	145	-20.5	145	-20.5	511
mmu-miR-27a-3p	ENSMUST00000168172	145	-20.5	145	-20.5	511
mmu-miR-326-3p	ENSMUST00000148301	145	-20.52	145	-20.52	1
mmu-miR-339-5p	ENSMUST00000028741	145	-20.53	145	-20.53	466
mmu-miR-27a-5p	ENSMUST00000045846	145	-20.53	145	-20.53	833
mmu-miR-16-1-3p	ENSMUST00000198029	145	-20.55	145	-20.55	1498
mmu-miR-23a-3p	ENSMUST00000123083	145	-20.57	145	-20.57	90
mmu-miR-23a-3p	ENSMUST00000150545	145	-20.57	145	-20.57	59
mmu-miR-27a-3p	ENSMUST00000105287	145	-20.6	145	-20.6	104
mmu-miR-27a-3p	ENSMUST00000163448	145	-20.6	145	-20.6	104
mmu-miR-6540-5p	ENSMUST00000151408	145	-20.6	145	-20.6	2146
mmu-miR-132-5p	ENSMUST00000106939	145	-20.65	145	-20.65	1853
mmu-miR-183-5p	ENSMUST00000117200	145	-20.65	145	-20.65	374
mmu-miR-183-5p	ENSMUST00000117785	145	-20.65	145	-20.65	371
mmu-miR-183-5p	ENSMUST00000226478	145	-20.65	145	-20.65	371
mmu-miR-183-5p	ENSMUST00000231889	145	-20.65	145	-20.65	371
mmu-miR-27a-5p	ENSMUST00000160050	145	-20.76	145	-20.76	179
mmu-miR-653-5p	ENSMUST00000095074	145	-20.84	145	-20.84	1284
mmu-miR-122-5p	ENSMUST00000030121	145	-20.85	145	-20.85	1203
mmu-miR-326-3p	ENSMUST00000073350	145	-20.86	145	-20.86	84
mmu-miR-326-3p	ENSMUST00000112411	145	-20.86	145	-20.86	84
mmu-miR-24-3p	ENSMUST00000156198	145	-20.93	145	-20.93	27
mmu-miR-7689-3p	ENSMUST00000237228	145	-20.94	145	-20.94	388
mmu-miR-411-5p	ENSMUST00000045866	145	-21.1	145	-21.1	504
mmu-miR-326-3p	ENSMUST00000222098	145	-21.17	145	-21.17	5420
mmu-miR-6240	ENSMUST00000097651	145	-21.25	145	-21.25	1021
mmu-miR-339-5p	ENSMUST00000209735	145	-21.3	145	-21.3	266
mmu-miR-124-3p	ENSMUST00000021283	145	-21.33	145	-21.33	1485
mmu-miR-486a-3p	ENSMUST00000022967	145	-21.36	145	-21.36	562
mmu-miR-486b-3p	ENSMUST00000022967	145	-21.36	145	-21.36	563
mmu-miR-132-3p	ENSMUST00000171719	145	-21.45	145	-21.45	557
mmu-miR-326-3p	ENSMUST00000162594	145	-21.46	145	-21.46	90
mmu-miR-326-3p	ENSMUST00000159018	145	-21.46	145	-21.46	90
mmu-miR-326-3p	ENSMUST00000160075	145	-21.46	145	-21.46	90
mmu-miR-326-3p	ENSMUST00000162308	145	-21.46	145	-21.46	90
mmu-miR-21a-5p	ENSMUST00000216219	145	-21.47	145	-21.47	203
mmu-miR-504-5p	ENSMUST00000069604	145	-21.5	145	-21.5	1283
mmu-miR-16-1-3p	ENSMUST00000028279	145	-21.5	145	-21.5	3722
mmu-miR-124-3p	ENSMUST00000090976	145	-21.53	145	-21.53	131
mmu-miR-879-5p	ENSMUST00000080880	145	-21.56	145	-21.56	1597
mmu-miR-879-5p	ENSMUST00000078019	145	-21.56	145	-21.56	1597
mmu-miR-879-5p	ENSMUST00000110664	145	-21.56	145	-21.56	1597
mmu-miR-7689-3p	ENSMUST00000167377	145	-21.61	145	-21.61	952
mmu-miR-142a-3p	ENSMUST00000171128	145	-21.61	145	-21.61	274
mmu-miR-122-5p	ENSMUST00000048068	145	-21.64	145	-21.64	1732
mmu-miR-326-3p	ENSMUST00000131108	145	-22.02	145	-22.02	1060
mmu-miR-326-3p	ENSMUST00000077902	145	-22.09	145	-22.09	1141
mmu-miR-339-5p	ENSMUST00000080651	145	-22.12	145	-22.12	598
mmu-miR-504-5p	ENSMUST00000124187	145	-22.2	145	-22.2	1832
mmu-miR-504-5p	ENSMUST00000110706	145	-22.2	145	-22.2	1832
mmu-miR-3102-3p	ENSMUST00000095074	145	-22.38	145	-22.38	1043
mmu-miR-10a-5p	ENSMUST00000091403	145	-22.73	145	-22.73	1226
mmu-miR-7689-3p	ENSMUST00000077820	145	-22.81	145	-22.81	688
mmu-miR-7689-3p	ENSMUST00000122808	145	-22.81	145	-22.81	688
mmu-miR-879-5p	ENSMUST00000054599	145	-22.86	145	-22.86	156
mmu-miR-490-5p	ENSMUST00000042081	145	-23.02	145	-23.02	1760
mmu-miR-124-3p	ENSMUST00000038658	145	-23.05	145	-23.05	742
mmu-miR-124-3p	ENSMUST00000055261	145	-23.05	145	-23.05	742
mmu-miR-326-3p	ENSMUST00000047737	145	-23.13	145	-23.13	1132
mmu-miR-24-3p	ENSMUST00000156133	145	-23.2	145	-23.2	59
mmu-miR-339-5p	ENSMUST00000023672	145	-23.22	145	-23.22	298
mmu-miR-339-5p	ENSMUST00000060005	145	-23.22	145	-23.22	298
mmu-miR-339-5p	ENSMUST00000232239	145	-23.22	145	-23.22	298
mmu-miR-339-5p	ENSMUST00000231410	145	-23.22	145	-23.22	298
mmu-miR-339-5p	ENSMUST00000232197	145	-23.22	145	-23.22	298
mmu-miR-24-3p	ENSMUST00000145048	145	-23.26	145	-23.26	485
mmu-miR-674-3p	ENSMUST00000046285	145	-23.41	145	-23.41	120
mmu-miR-486a-3p	ENSMUST00000034464	145	-23.44	145	-23.44	930
mmu-miR-326-3p	ENSMUST00000024742	145	-23.5	145	-23.5	830
mmu-miR-326-3p	ENSMUST00000233929	145	-23.5	145	-23.5	741
mmu-miR-24-3p	ENSMUST00000008528	145	-23.63	145	-23.63	23
mmu-miR-486a-3p	ENSMUST00000022057	145	-23.73	145	-23.73	3439
mmu-miR-486b-3p	ENSMUST00000022057	145	-23.73	145	-23.73	3440
mmu-miR-363-3p	ENSMUST00000066041	145	-23.76	145	-23.76	1238
mmu-miR-363-3p	ENSMUST00000119433	145	-23.76	145	-23.76	1238
mmu-miR-363-3p	ENSMUST00000117452	145	-23.76	145	-23.76	1238
mmu-miR-326-3p	ENSMUST00000116629	145	-23.82	145	-23.82	221
mmu-miR-339-5p	ENSMUST00000110227	145	-23.87	145	-23.87	124
mmu-miR-339-5p	ENSMUST00000089042	145	-23.93	145	-23.93	531
mmu-miR-490-5p	ENSMUST00000144810	145	-24.02	145	-24.02	437
mmu-miR-490-5p	ENSMUST00000145186	145	-24.02	145	-24.02	220
mmu-miR-490-5p	ENSMUST00000154585	145	-24.02	145	-24.02	220
mmu-miR-504-5p	ENSMUST00000025197	145	-24.05	145	-24.05	59
mmu-miR-7689-3p	ENSMUST00000075452	145	-24.35	145	-24.35	2175
mmu-miR-142a-3p	ENSMUST00000108873	145	-24.36	145	-24.36	128
mmu-miR-142a-3p	ENSMUST00000103053	145	-24.36	145	-24.36	132
mmu-miR-142a-3p	ENSMUST00000151494	145	-24.36	145	-24.36	128
mmu-miR-7689-3p	ENSMUST00000033941	145	-24.38	145	-24.38	194
mmu-miR-122-5p	ENSMUST00000028160	145	-24.73	145	-24.73	965
mmu-miR-122-5p	ENSMUST00000052119	145	-24.73	145	-24.73	965
mmu-miR-122-5p	ENSMUST00000113308	145	-24.73	145	-24.73	965
mmu-miR-122-5p	ENSMUST00000113307	145	-24.73	145	-24.73	965
mmu-miR-122-5p	ENSMUST00000113310	145	-24.73	145	-24.73	965
mmu-miR-92a-3p	ENSMUST00000114913	145	-24.92	145	-24.92	1838
mmu-miR-326-3p	ENSMUST00000067638	145	-25.13	145	-25.13	20
mmu-miR-326-3p	ENSMUST00000118545	145	-25.13	145	-25.13	20
mmu-miR-326-3p	ENSMUST00000101316	145	-25.13	145	-25.13	20
mmu-miR-326-3p	ENSMUST00000179943	145	-25.13	145	-25.13	20
mmu-miR-7689-3p	ENSMUST00000117363	145	-25.56	145	-25.56	1046
mmu-miR-3102-3p	ENSMUST00000002176	145	-25.61	145	-25.61	1515
mmu-miR-3102-3p	ENSMUST00000114924	145	-25.61	145	-25.61	2619
mmu-miR-3102-3p	ENSMUST00000100429	145	-25.61	145	-25.61	1515
mmu-miR-3102-3p	ENSMUST00000114934	145	-25.61	145	-25.61	1515
mmu-miR-3102-3p	ENSMUST00000183209	145	-25.61	145	-25.61	1515
mmu-miR-3102-3p	ENSMUST00000170438	145	-25.61	145	-25.61	2881
mmu-miR-339-5p	ENSMUST00000106774	145	-25.84	145	-25.84	1555
mmu-miR-339-5p	ENSMUST00000004968	145	-26.26	145	-26.26	289
mmu-miR-7689-3p	ENSMUST00000174692	145	-26.26	145	-26.26	1103
mmu-miR-7689-3p	ENSMUST00000174298	145	-26.26	145	-26.26	856
mmu-miR-7689-3p	ENSMUST00000173581	145	-26.26	145	-26.26	655
mmu-miR-24-3p	ENSMUST00000116629	145	-26.44	145	-26.44	1135
mmu-miR-674-3p	ENSMUST00000229248	145	-26.56	145	-26.56	1860
mmu-miR-92a-3p	ENSMUST00000171128	145	-26.68	145	-26.68	61
mmu-miR-339-5p	ENSMUST00000051490	145	-26.69	145	-26.69	130
mmu-miR-6540-5p	ENSMUST00000030763	145	-26.72	145	-26.72	599
mmu-miR-6540-5p	ENSMUST00000115451	145	-26.72	145	-26.72	599
mmu-miR-6540-5p	ENSMUST00000115450	145	-26.72	145	-26.72	599
mmu-miR-486b-3p	ENSMUST00000056882	145	-27.02	145	-27.02	432
mmu-miR-7689-3p	ENSMUST00000077902	145	-27.54	145	-27.54	271
mmu-miR-24-3p	ENSMUST00000156113	145	-28.88	145	-28.88	1330
mmu-miR-5128	ENSMUST00000166126	145	-29.32	145	-29.32	2843
mmu-miR-504-5p	ENSMUST00000005829	145	-29.42	145	-29.42	771
mmu-miR-504-5p	ENSMUST00000170374	145	-29.42	145	-29.42	771
mmu-miR-504-5p	ENSMUST00000213373	145	-29.42	145	-29.42	771
mmu-miR-27a-5p	ENSMUST00000023686	145	-29.58	145	-29.58	588
mmu-miR-339-5p	ENSMUST00000052413	145	-29.71	145	-29.71	1123
mmu-miR-339-5p	ENSMUST00000049920	145	-31.36	145	-31.36	408
mmu-miR-5126	ENSMUST00000038463	145	-34.79	145	-34.79	1
mmu-miR-411-5p	ENSMUST00000127939	144	-20.03	144	-20.03	1015
mmu-miR-411-5p	ENSMUST00000078050	144	-20.03	144	-20.03	650
mmu-miR-411-5p	ENSMUST00000109214	144	-20.03	144	-20.03	650
mmu-miR-490-5p	ENSMUST00000143041	144	-20.06	144	-20.06	216
mmu-miR-182-5p	ENSMUST00000040500	144	-20.06	144	-20.06	335
mmu-miR-182-5p	ENSMUST00000220990	144	-20.06	144	-20.06	335
mmu-miR-124-3p	ENSMUST00000030121	144	-20.11	144	-20.11	1339
mmu-miR-674-3p	ENSMUST00000037994	144	-20.11	144	-20.11	7
mmu-miR-674-3p	ENSMUST00000230356	144	-20.11	144	-20.11	7
mmu-miR-674-3p	ENSMUST00000230476	144	-20.11	144	-20.11	7
mmu-miR-182-5p	ENSMUST00000022013	144	-20.15	144	-20.15	449
mmu-miR-7689-3p	ENSMUST00000045866	144	-20.17	144	-20.17	1645
mmu-miR-182-5p	ENSMUST00000066576	144	-20.18	144	-20.18	304
mmu-miR-182-5p	ENSMUST00000114430	144	-20.18	144	-20.18	304
mmu-miR-182-5p	ENSMUST00000102871	144	-20.18	144	-20.18	304
mmu-miR-6240	ENSMUST00000135562	144	-20.24	144	-20.24	368
mmu-miR-6240	ENSMUST00000204998	144	-20.24	144	-20.24	1403
mmu-miR-122-5p	ENSMUST00000120243	144	-20.27	144	-20.27	19
mmu-miR-669c-5p	ENSMUST00000170695	144	-20.28	144	-20.28	3993
mmu-miR-129-2-3p	ENSMUST00000236918	144	-20.34	144	-20.34	1978
mmu-miR-122-5p	ENSMUST00000039680	144	-20.36	144	-20.36	1850
mmu-miR-122-5p	ENSMUST00000112191	144	-20.36	144	-20.36	1850
mmu-miR-24-3p	ENSMUST00000105238	144	-20.39	144	-20.39	438
mmu-miR-24-3p	ENSMUST00000085708	144	-20.39	144	-20.39	438
mmu-miR-10a-5p	ENSMUST00000025402	144	-20.42	144	-20.42	3184
mmu-miR-122-5p	ENSMUST00000139210	144	-20.5	144	-20.5	573
mmu-miR-24-3p	ENSMUST00000022124	144	-20.55	144	-20.55	453
mmu-miR-339-5p	ENSMUST00000027941	144	-20.58	144	-20.58	835
mmu-miR-339-5p	ENSMUST00000195117	144	-20.58	144	-20.58	835
mmu-miR-24-3p	ENSMUST00000126534	144	-20.61	144	-20.61	1273
mmu-miR-183-5p	ENSMUST00000111064	144	-20.61	144	-20.61	189
mmu-miR-183-5p	ENSMUST00000037048	144	-20.63	144	-20.63	2293
mmu-miR-24-3p	ENSMUST00000156158	144	-20.67	144	-20.67	75
mmu-miR-132-5p	ENSMUST00000023143	144	-20.85	144	-20.85	1619
mmu-miR-504-5p	ENSMUST00000023672	144	-20.91	144	-20.91	740
mmu-miR-504-5p	ENSMUST00000060005	144	-20.91	144	-20.91	740
mmu-miR-504-5p	ENSMUST00000232239	144	-20.91	144	-20.91	740
mmu-miR-504-5p	ENSMUST00000231410	144	-20.91	144	-20.91	740
mmu-miR-504-5p	ENSMUST00000232197	144	-20.91	144	-20.91	740
mmu-miR-124-3p	ENSMUST00000219258	144	-20.96	144	-20.96	3176
mmu-miR-7689-3p	ENSMUST00000154428	144	-20.96	144	-20.96	205
mmu-miR-6540-5p	ENSMUST00000115716	144	-21.02	144	-21.02	888
mmu-miR-6540-5p	ENSMUST00000176472	144	-21.02	144	-21.02	1456
mmu-miR-6540-5p	ENSMUST00000176873	144	-21.02	144	-21.02	888
mmu-miR-6540-5p	ENSMUST00000175734	144	-21.02	144	-21.02	888
mmu-miR-6540-5p	ENSMUST00000177432	144	-21.02	144	-21.02	888
mmu-miR-674-3p	ENSMUST00000019929	144	-21.14	144	-21.14	3
mmu-miR-674-3p	ENSMUST00000174007	144	-21.14	144	-21.14	188
mmu-miR-674-3p	ENSMUST00000173511	144	-21.14	144	-21.14	166
mmu-miR-674-3p	ENSMUST00000165806	144	-21.14	144	-21.14	3
mmu-miR-674-3p	ENSMUST00000229914	144	-21.14	144	-21.14	166
mmu-miR-674-3p	ENSMUST00000229883	144	-21.14	144	-21.14	3
mmu-miR-674-3p	ENSMUST00000230195	144	-21.14	144	-21.14	3
mmu-miR-674-3p	ENSMUST00000229515	144	-21.14	144	-21.14	188
mmu-miR-6240	ENSMUST00000008878	144	-21.15	144	-21.15	2162
mmu-miR-6240	ENSMUST00000030763	144	-21.17	144	-21.17	361
mmu-miR-6240	ENSMUST00000115451	144	-21.17	144	-21.17	361
mmu-miR-6240	ENSMUST00000115450	144	-21.17	144	-21.17	361
mmu-miR-27a-3p	ENSMUST00000058351	144	-21.7	144	-21.7	147
mmu-miR-27a-3p	ENSMUST00000102783	144	-21.7	144	-21.7	147
mmu-miR-27a-3p	ENSMUST00000231127	144	-21.7	144	-21.7	147
mmu-miR-27a-3p	ENSMUST00000229148	144	-21.7	144	-21.7	147
mmu-miR-7689-3p	ENSMUST00000225920	144	-21.71	144	-21.71	4627
mmu-miR-504-5p	ENSMUST00000037947	144	-21.83	144	-21.83	504
mmu-miR-411-5p	ENSMUST00000037491	144	-21.84	144	-21.84	1349
mmu-miR-411-5p	ENSMUST00000164727	144	-21.84	144	-21.84	1349
mmu-miR-326-3p	ENSMUST00000031692	144	-21.97	144	-21.97	83
mmu-miR-326-3p	ENSMUST00000111188	144	-21.97	144	-21.97	83
mmu-miR-490-5p	ENSMUST00000156158	144	-21.97	144	-21.97	1523
mmu-miR-122-5p	ENSMUST00000016072	144	-21.98	144	-21.98	156
mmu-miR-7b-5p	ENSMUST00000109936	144	-21.99	144	-21.99	5886
mmu-miR-24-3p	ENSMUST00000023268	144	-22.02	144	-22.02	681
mmu-miR-24-3p	ENSMUST00000110009	144	-22.02	144	-22.02	678
mmu-miR-326-3p	ENSMUST00000196069	144	-22.04	144	-22.04	77
mmu-miR-7689-3p	ENSMUST00000109401	144	-22.07	144	-22.07	2543
mmu-miR-7689-3p	ENSMUST00000109399	144	-22.07	144	-22.07	2543
mmu-miR-5129-3p	ENSMUST00000122064	144	-22.12	144	-22.12	1140
mmu-miR-24-3p	ENSMUST00000151788	144	-22.13	144	-22.13	493
mmu-miR-5128	ENSMUST00000162424	144	-22.17	144	-22.17	311
mmu-miR-6240	ENSMUST00000002176	144	-22.22	144	-22.22	1505
mmu-miR-6240	ENSMUST00000100429	144	-22.22	144	-22.22	1505
mmu-miR-6240	ENSMUST00000114934	144	-22.22	144	-22.22	1505
mmu-miR-6240	ENSMUST00000183209	144	-22.22	144	-22.22	1505
mmu-miR-92a-3p	ENSMUST00000075052	144	-22.39	144	-22.39	3228
mmu-miR-7689-3p	ENSMUST00000040065	144	-22.48	144	-22.48	741
mmu-miR-5128	ENSMUST00000113383	144	-22.51	144	-22.51	1028
mmu-miR-24-3p	ENSMUST00000022203	144	-22.54	144	-22.54	475
mmu-miR-24-3p	ENSMUST00000039680	144	-22.63	144	-22.63	602
mmu-miR-24-3p	ENSMUST00000112191	144	-22.63	144	-22.63	602
mmu-miR-5129-3p	ENSMUST00000067543	144	-22.87	144	-22.87	2308
mmu-miR-183-5p	ENSMUST00000237985	144	-22.93	144	-22.93	797
mmu-miR-7689-3p	ENSMUST00000035258	144	-23.01	144	-23.01	2485
mmu-miR-24-3p	ENSMUST00000033054	144	-23.03	144	-23.03	182
mmu-miR-7689-3p	ENSMUST00000054234	144	-23.08	144	-23.08	4032
mmu-miR-7689-3p	ENSMUST00000079413	144	-23.09	144	-23.09	302
mmu-miR-7689-3p	ENSMUST00000114792	144	-23.09	144	-23.09	302
mmu-miR-7689-3p	ENSMUST00000233102	144	-23.09	144	-23.09	302
mmu-miR-7689-3p	ENSMUST00000233870	144	-23.09	144	-23.09	302
mmu-miR-7689-3p	ENSMUST00000177939	144	-23.09	144	-23.09	302
mmu-miR-24-3p	ENSMUST00000111442	144	-23.27	144	-23.27	3068
mmu-miR-24-3p	ENSMUST00000110227	144	-23.31	144	-23.31	9
mmu-miR-27a-3p	ENSMUST00000189443	144	-23.43	144	-23.43	121
mmu-miR-486b-3p	ENSMUST00000034464	144	-23.44	144	-23.44	931
mmu-miR-7689-3p	ENSMUST00000032168	144	-23.51	144	-23.51	447
mmu-miR-674-3p	ENSMUST00000153803	144	-23.54	144	-23.54	940
mmu-miR-674-3p	ENSMUST00000155551	144	-23.54	144	-23.54	940
mmu-miR-411-5p	ENSMUST00000145440	144	-23.64	144	-23.64	377
mmu-miR-326-3p	ENSMUST00000035258	144	-23.67	144	-23.67	3532
mmu-miR-10a-5p	ENSMUST00000053880	144	-23.75	144	-23.75	10265
mmu-miR-7689-3p	ENSMUST00000013338	144	-23.77	144	-23.77	60
mmu-miR-7689-3p	ENSMUST00000194073	144	-23.77	144	-23.77	402
mmu-miR-7689-3p	ENSMUST00000193190	144	-23.77	144	-23.77	560
mmu-miR-27a-3p	ENSMUST00000068044	144	-23.79	144	-23.79	702
mmu-miR-10a-5p	ENSMUST00000136640	144	-24.07	144	-24.07	1756
mmu-miR-21a-5p	ENSMUST00000044278	144	-24.11	144	-24.11	576
mmu-miR-339-5p	ENSMUST00000017562	144	-24.23	144	-24.23	2409
mmu-miR-339-5p	ENSMUST00000069870	144	-24.23	144	-24.23	2409
mmu-miR-124-3p	ENSMUST00000155551	144	-24.26	144	-24.26	4268
mmu-miR-27a-3p	ENSMUST00000028111	144	-24.53	144	-24.53	2781
mmu-miR-339-5p	ENSMUST00000035799	144	-24.67	144	-24.67	2175
mmu-miR-24-3p	ENSMUST00000229127	144	-24.73	144	-24.73	2457
mmu-miR-339-5p	ENSMUST00000111888	144	-24.73	144	-24.73	616
mmu-miR-3102-3p	ENSMUST00000109936	144	-24.75	144	-24.75	8043
mmu-miR-674-3p	ENSMUST00000049920	144	-25.49	144	-25.49	857
mmu-miR-6540-5p	ENSMUST00000040025	144	-25.87	144	-25.87	2057
mmu-miR-6540-5p	ENSMUST00000115576	144	-25.87	144	-25.87	1723
mmu-miR-6540-5p	ENSMUST00000140134	144	-25.87	144	-25.87	1723
mmu-miR-339-5p	ENSMUST00000026608	144	-26.61	144	-26.61	167
mmu-miR-339-5p	ENSMUST00000202163	144	-26.61	144	-26.61	300
mmu-miR-339-5p	ENSMUST00000202756	144	-26.61	144	-26.61	167
mmu-miR-24-3p	ENSMUST00000041377	144	-27.32	144	-27.32	591
mmu-miR-24-3p	ENSMUST00000103010	144	-27.32	144	-27.32	591
mmu-miR-6240	ENSMUST00000026221	144	-27.91	144	-27.91	2395
mmu-miR-674-3p	ENSMUST00000127152	144	-28.11	144	-28.11	198
mmu-miR-7689-3p	ENSMUST00000102642	144	-28.39	144	-28.39	176
mmu-miR-2137	ENSMUST00000067512	144	-29.37	144	-29.37	22
mmu-miR-2137	ENSMUST00000212896	144	-29.37	144	-29.37	22
mmu-miR-339-5p	ENSMUST00000054279	144	-30.53	144	-30.53	363
mmu-miR-339-5p	ENSMUST00000081933	144	-30.53	144	-30.53	1253
mmu-miR-339-5p	ENSMUST00000040131	144	-30.53	144	-30.53	817
mmu-miR-339-5p	ENSMUST00000110835	144	-30.53	144	-30.53	817
mmu-miR-339-5p	ENSMUST00000106052	144	-30.53	144	-30.53	377
mmu-miR-339-5p	ENSMUST00000210913	144	-30.53	144	-30.53	1913
mmu-miR-339-5p	ENSMUST00000227192	144	-30.53	144	-30.53	817
mmu-miR-5129-3p	ENSMUST00000152498	144	-32.11	144	-32.11	1354
mmu-miR-5126	ENSMUST00000115717	144	-34.06	144	-34.06	1384
mmu-miR-5126	ENSMUST00000109936	144	-39.53	144	-39.53	193
mmu-miR-5126	ENSMUST00000109937	144	-39.53	144	-39.53	193
mmu-miR-5126	ENSMUST00000045846	144	-41.95	144	-41.95	1819
mmu-miR-5126	ENSMUST00000134110	144	-44.11	144	-44.11	44
mmu-miR-363-3p	ENSMUST00000171128	143	-20.02	143	-20.02	60
mmu-miR-486a-3p	ENSMUST00000108661	143	-20.06	143	-20.06	1003
mmu-miR-132-5p	ENSMUST00000102578	143	-20.26	143	-20.26	308
mmu-miR-124-3p	ENSMUST00000102642	143	-20.27	143	-20.27	68
mmu-miR-27a-3p	ENSMUST00000026845	143	-20.3	143	-20.3	27
mmu-miR-27a-3p	ENSMUST00000199183	143	-20.3	143	-20.3	1262
mmu-miR-27a-3p	ENSMUST00000195978	143	-20.3	143	-20.3	107
[truncated: 719 more rows]

## Sheet: miRNA-circRNA
miRNA	circRNA_ID	Tot Score	Tot Energy	Max Score	Max Energy	Positions
mmu-let-7i-3p	circ_0000050	144	-18.35	144	-18.35	808
mmu-let-7i-3p	circ_0000435	146	-21.73	146	-21.73	484
mmu-let-7i-3p	circ_0000024	142	-16.71	142	-16.71	138
mmu-let-7i-3p	circ_0000017	142	-16.71	142	-16.71	515
mmu-miR-124-3p	circ_0030518	289	-29.42	148	-16.68	402 168
mmu-miR-124-3p	circ_0000050	455	-51.98	165	-19.91	15077 24859 11648
mmu-miR-124-3p	circ_0000140	153	-14.44	153	-14.44	36
mmu-miR-124-3p	circ_0000016	152	-18.98	152	-18.98	150
mmu-miR-132-5p	circ_0000050	305	-39.02	156	-19.67	15900 21657
mmu-miR-132-5p	circ_0000044	145	-17.55	145	-17.55	125
mmu-miR-132-5p	circ_0000152	180	-28.31	180	-28.31	611
mmu-miR-132-5p	circ_0000059	150	-22.91	150	-22.91	165
mmu-miR-132-3p	circ_0000182	149	-16.65	149	-16.65	105
mmu-miR-132-3p	circ_0000012	157	-18.49	157	-18.49	236
mmu-miR-132-3p	circ_0000097	150	-17.75	150	-17.75	12
mmu-miR-132-3p	circ_0000050	618	-89.34	169	-29.79	146 18195 1459 5482
mmu-miR-132-3p	circ_0000100	169	-29.79	169	-29.79	146
mmu-miR-132-3p	circ_0000284	147	-17.61	147	-17.61	100
mmu-miR-132-3p	circ_0000082	292	-34.93	152	-18.53	189 4332
mmu-miR-132-3p	circ_0000139	303	-36	156	-19.32	2620 2417
mmu-miR-132-3p	circ_0000168	303	-36	156	-19.32	2616 2413
mmu-miR-132-3p	circ_0000072	151	-18.4	151	-18.4	66
mmu-miR-132-3p	circ_0000017	140	-20.47	140	-20.47	1
mmu-miR-132-3p	circ_0000366	141	-12.69	141	-12.69	31
mmu-miR-154-5p	circ_0000110	140	-13.64	140	-13.64	48
mmu-miR-154-5p	circ_0000050	722	-77.92	153	-23.49	9072 3424 5663 23582 6263
mmu-miR-154-5p	circ_0000435	142	-15.36	142	-15.36	433
mmu-miR-154-5p	circ_0000082	145	-11.72	145	-11.72	2880
mmu-miR-154-5p	circ_0000140	146	-19.01	146	-19.01	302
mmu-miR-154-5p	circ_0000016	142	-11.01	142	-11.01	542
mmu-miR-154-5p	circ_0017343	143	-14.08	143	-14.08	5456
mmu-miR-154-5p	circ_0000032	147	-13.25	147	-13.25	78
mmu-miR-24-3p	circ_0000148	150	-22	150	-22	626
mmu-miR-24-3p	circ_0000688	140	-19.95	140	-19.95	369
mmu-miR-24-3p	circ_0000007	141	-13.42	141	-13.42	42
mmu-miR-24-3p	circ_0030518	144	-21.21	144	-21.21	89
mmu-miR-24-3p	circ_0000050	586	-69.59	155	-19	23207 10609 16368 22933
mmu-miR-24-3p	circ_0000065	152	-24.92	152	-24.92	97
mmu-miR-24-3p	circ_0000082	140	-19.93	140	-19.93	5501
mmu-miR-24-3p	circ_0000001	145	-23.22	145	-23.22	428
mmu-miR-24-3p	circ_0000139	290	-39.46	150	-19.89	2597 1165
mmu-miR-24-3p	circ_0000168	290	-39.46	150	-19.89	2593 1161
mmu-miR-24-3p	circ_0001597	146	-16.29	146	-16.29	644
mmu-miR-24-3p	circ_0000016	142	-23.19	142	-23.19	315
mmu-miR-24-3p	circ_0017343	150	-21.48	150	-21.48	4212
mmu-miR-24-3p	circ_0000107	144	-16.47	144	-16.47	649
mmu-miR-24-3p	circ_0000160	297	-38.86	150	-20.15	1470 1526
mmu-miR-122-5p	circ_0000061	158	-20.99	158	-20.99	396
mmu-miR-122-5p	circ_0000232	161	-23.58	161	-23.58	198
mmu-miR-122-5p	circ_0000173	146	-17.95	146	-17.95	157
mmu-miR-122-5p	circ_0030518	160	-18.92	160	-18.92	433
mmu-miR-122-5p	circ_0000050	457	-55.97	161	-22.14	1657 1619 14644
mmu-miR-122-5p	circ_0000131	147	-25.17	147	-25.17	262
mmu-miR-122-5p	circ_0000082	144	-17.21	144	-17.21	1340
mmu-miR-122-5p	circ_0001597	143	-19.32	143	-19.32	65
mmu-miR-122-5p	circ_0000518	141	-21.54	141	-21.54	334
mmu-miR-122-5p	circ_0000089	141	-21.54	141	-21.54	239
mmu-miR-122-5p	circ_0000107	154	-16.43	154	-16.43	578
mmu-miR-122-5p	circ_0000142	149	-20.81	149	-20.81	139
mmu-miR-122-5p	circ_0000032	284	-39.59	142	-20.58	435 863
mmu-let-7a-1-3p	circ_0000076	155	-10.6	155	-10.6	144
mmu-let-7a-1-3p	circ_0000050	430	-35.97	146	-18.14	15043 216 5618
mmu-let-7a-1-3p	circ_0000100	142	-11.85	142	-11.85	216
mmu-let-7a-1-3p	circ_0017343	452	-37.63	161	-15.43	5372 4804 6814
mmu-let-7c-2-3p	circ_0000076	155	-10.6	155	-10.6	144
mmu-let-7c-2-3p	circ_0000050	430	-35.97	146	-18.14	15043 216 5618
mmu-let-7c-2-3p	circ_0000100	142	-11.85	142	-11.85	216
mmu-let-7c-2-3p	circ_0017343	452	-37.63	161	-15.43	5372 4804 6814
mmu-miR-23a-3p	circ_0001616	159	-14.02	159	-14.02	99
mmu-miR-23a-3p	circ_0000151	149	-15.74	149	-15.74	420
mmu-miR-23a-3p	circ_0000007	145	-21.5	145	-21.5	229
mmu-miR-23a-3p	circ_0030518	142	-11.65	142	-11.65	10
mmu-miR-23a-3p	circ_0000050	1036	-93.2	163	-17	1855 21809 3131 16642 4189 10524 18965
mmu-miR-23a-3p	circ_0000234	147	-10.29	147	-10.29	105
mmu-miR-23a-3p	circ_0000065	295	-30.18	155	-17.6	533 282
mmu-miR-23a-3p	circ_0000139	141	-14.38	141	-14.38	3608
mmu-miR-23a-3p	circ_0000168	141	-14.38	141	-14.38	3604
mmu-miR-23a-3p	circ_0000140	142	-17.09	142	-17.09	45
mmu-miR-23a-3p	circ_0041679	283	-21.47	142	-11.31	206 172
mmu-miR-23a-3p	circ_0000233	145	-12.16	145	-12.16	7
mmu-miR-23a-3p	circ_0000017	141	-10.04	141	-10.04	254
mmu-miR-23a-3p	circ_0000085	140	-17.42	140	-17.42	280
mmu-miR-27a-3p	circ_0000189	148	-14.21	148	-14.21	17
mmu-miR-27a-3p	circ_0000145	153	-14.77	153	-14.77	197
mmu-miR-27a-3p	circ_0000038	140	-12.39	140	-12.39	240
mmu-miR-27a-3p	circ_0000050	292	-34.6	147	-19.65	6531 21006
mmu-miR-27a-3p	circ_0000152	147	-14.43	147	-14.43	928
mmu-miR-27a-3p	circ_0000082	436	-56.87	150	-20.61	1115 979 4493
mmu-miR-27a-3p	circ_0000001	144	-11.98	144	-11.98	855
mmu-miR-27a-3p	circ_0000170	151	-17.86	151	-17.86	116
mmu-miR-27a-3p	circ_0000139	299	-34.23	151	-19.11	2790 431
mmu-miR-27a-3p	circ_0000168	299	-34.23	151	-19.11	2786 427
mmu-miR-27a-3p	circ_0000140	146	-19.27	146	-19.27	324
mmu-miR-27a-3p	circ_0017343	444	-54.31	152	-18.71	720 4022 804
mmu-miR-326-3p	circ_0011875	144	-33.63	144	-33.63	181
mmu-miR-326-3p	circ_0000064	294	-44.99	152	-31.17	198 109
mmu-miR-326-3p	circ_0000110	148	-16.54	148	-16.54	1
mmu-miR-326-3p	circ_0000220	141	-25.31	141	-25.31	421
mmu-miR-326-3p	circ_0000249	294	-48.07	149	-24.91	41 98
mmu-miR-326-3p	circ_0000050	735	-86.88	166	-31.4	14557 7659 6641 13079 21168
mmu-miR-326-3p	circ_0000004	290	-38.75	150	-25.92	162 481
mmu-miR-326-3p	circ_0000423	148	-23.11	148	-23.11	99
mmu-miR-326-3p	circ_0000082	141	-18.62	141	-18.62	1499
mmu-miR-326-3p	circ_0000019	140	-13.41	140	-13.41	234
mmu-miR-326-3p	circ_0000175	144	-18.62	144	-18.62	179
mmu-miR-326-3p	circ_0000843	148	-22.12	148	-22.12	715
mmu-miR-326-3p	circ_0017343	146	-26.25	146	-26.25	2955
mmu-miR-326-3p	circ_0000188	167	-32.08	167	-32.08	169
mmu-miR-326-3p	circ_0000043	281	-26.08	141	-13.3	697 1213
mmu-miR-326-3p	circ_0000149	140	-15.77	140	-15.77	4
mmu-miR-326-3p	circ_0000162	141	-18.32	141	-18.32	124
mmu-miR-326-3p	circ_0045849	141	-18.32	141	-18.32	127
mmu-miR-326-3p	circ_0000024	145	-21.67	145	-21.67	29
mmu-miR-326-3p	circ_0000017	145	-21.67	145	-21.67	406
mmu-miR-326-3p	circ_0000160	144	-13.06	144	-13.06	1096
mmu-miR-339-5p	circ_0000045	142	-19.36	142	-19.36	90
mmu-miR-339-5p	circ_0000365	141	-29.52	141	-29.52	189
mmu-miR-339-5p	circ_0000064	141	-28.74	141	-28.74	347
mmu-miR-339-5p	circ_0000050	718	-101.53	150	-24.21	19995 19924 8713 19908 22947
mmu-miR-339-5p	circ_0000118	145	-20.14	145	-20.14	254
mmu-miR-339-5p	circ_0000001	140	-20.32	140	-20.32	858
mmu-miR-339-5p	circ_0000139	461	-70.39	166	-25.72	2093 2877 3670
mmu-miR-339-5p	circ_0000168	461	-70.39	166	-25.72	2089 2873 3666
mmu-miR-339-5p	circ_0001597	150	-31.48	150	-31.48	694
mmu-miR-339-5p	circ_0000013	157	-28.32	157	-28.32	85
mmu-miR-339-5p	circ_0000037	157	-28.32	157	-28.32	167
mmu-miR-339-5p	circ_0017343	144	-26.76	144	-26.76	915
mmu-miR-339-5p	circ_0000067	310	-51.67	164	-28.26	14 95
mmu-miR-339-5p	circ_0000188	142	-28.51	142	-28.51	47
mmu-miR-339-5p	circ_0000160	154	-24.93	154	-24.93	1895
mmu-miR-341-3p	circ_0000220	150	-29.39	150	-29.39	249
mmu-miR-411-5p	circ_0000082	140	-15.02	140	-15.02	1622
mmu-miR-411-5p	circ_0000085	146	-13.13	146	-13.13	420
mmu-miR-674-3p	circ_0000186	146	-15.52	146	-15.52	417
mmu-miR-674-3p	circ_0000180	155	-22.25	155	-22.25	116
mmu-miR-674-3p	circ_0000221	153	-19.66	153	-19.66	73
mmu-miR-674-3p	circ_0000197	145	-21.63	145	-21.63	63
mmu-miR-674-3p	circ_0000050	436	-54.74	148	-21.03	21724 2381 21810
mmu-miR-674-3p	circ_0029726	141	-23.52	141	-23.52	203
mmu-miR-674-3p	circ_0000139	305	-41.39	163	-23.91	691 1250
mmu-miR-674-3p	circ_0000168	305	-41.39	163	-23.91	687 1246
mmu-miR-674-3p	circ_0000149	140	-12.6	140	-12.6	46
mmu-miR-674-3p	circ_0000085	145	-13.74	145	-13.74	1397
mmu-miR-490-5p	circ_0000008	142	-14.18	142	-14.18	60
mmu-miR-490-5p	circ_0000270	141	-30.26	141	-30.26	114
mmu-miR-490-5p	circ_0000365	151	-13.96	151	-13.96	1
mmu-miR-490-5p	circ_0000050	289	-40.28	147	-25.57	779 22911
mmu-miR-490-5p	circ_0000131	141	-16.33	141	-16.33	184
mmu-miR-490-5p	circ_0000082	435	-63.5	150	-22.85	1711 4400 1918
mmu-miR-490-5p	circ_0000175	152	-10.99	152	-10.99	172
mmu-miR-490-5p	circ_0000140	287	-41.43	147	-21.13	927 968
mmu-miR-490-5p	circ_0000156	140	-12.26	140	-12.26	232
mmu-miR-490-5p	circ_0017343	158	-30.36	158	-30.36	2979
mmu-miR-490-5p	circ_0000040	2559	-268.66	162	-20.44	2294 243 2580 709 836 962 2421 301 358 763 2367 2439 2457 2599 2616 2704 2723
mmu-miR-879-5p	circ_0001616	140	-20.25	140	-20.25	1
mmu-miR-879-5p	circ_0000365	144	-12.94	144	-12.94	18
mmu-miR-879-5p	circ_0000186	141	-18.57	141	-18.57	45
mmu-miR-879-5p	circ_0000145	146	-17.32	146	-17.32	9
mmu-miR-879-5p	circ_0000050	294	-23.77	151	-12.48	19203 11780
mmu-miR-879-5p	circ_0000435	140	-13.05	140	-13.05	396
mmu-miR-879-5p	circ_0000082	140	-11.3	140	-11.3	4475
mmu-miR-879-5p	circ_0000001	141	-16.47	141	-16.47	765
mmu-miR-879-5p	circ_0000139	157	-22.61	157	-22.61	1605
mmu-miR-879-5p	circ_0000168	157	-22.61	157	-22.61	1601
mmu-miR-879-5p	circ_0000140	144	-19.04	144	-19.04	328
mmu-miR-879-5p	circ_0000188	156	-13.01	156	-13.01	209
mmu-miR-879-5p	circ_0000043	151	-13.98	151	-13.98	1081
mmu-miR-504-5p	circ_0000249	151	-20.84	151	-20.84	208
mmu-miR-504-5p	circ_0000050	285	-33.19	143	-17.4	4884 3537
mmu-miR-504-5p	circ_0000082	324	-56.8	169	-30.51	515 595
mmu-miR-504-5p	circ_0000001	140	-23.6	140	-23.6	448
mmu-miR-504-5p	circ_0001597	149	-18.36	149	-18.36	1766
mmu-miR-504-5p	circ_0017343	147	-22.69	147	-22.69	601
mmu-miR-504-5p	circ_0000024	149	-16.61	149	-16.61	251
mmu-miR-504-5p	circ_0000017	149	-16.61	149	-16.61	628
mmu-miR-5129-3p	circ_0000173	140	-15.73	140	-15.73	228
mmu-miR-5129-3p	circ_0000197	161	-18.54	161	-18.54	196
mmu-miR-5129-3p	circ_0030518	140	-16.75	140	-16.75	383
mmu-miR-5129-3p	circ_0000050	1042	-133.7	160	-24.91	3142 4977 23431 16953 22806 12355 8701
mmu-miR-5129-3p	circ_0000004	141	-18.35	141	-18.35	511
mmu-miR-5129-3p	circ_0000118	147	-15.47	147	-15.47	799
mmu-miR-5129-3p	circ_0000082	140	-17.72	140	-17.72	2070
mmu-miR-5129-3p	circ_0000139	140	-19.56	140	-19.56	1687
mmu-miR-5129-3p	circ_0000168	140	-19.56	140	-19.56	1683
mmu-miR-5129-3p	circ_0000013	140	-14.16	140	-14.16	375
mmu-miR-5129-3p	circ_0000037	140	-14.16	140	-14.16	457
mmu-miR-5129-3p	circ_0000160	146	-14.91	146	-14.91	571
mmu-miR-7689-3p	circ_0007457	314	-49.79	166	-32.99	198 4
mmu-miR-7689-3p	circ_0000186	140	-22.6	140	-22.6	1663
mmu-miR-7689-3p	circ_0000007	140	-24.23	140	-24.23	123
mmu-miR-7689-3p	circ_0000197	141	-26.86	141	-26.86	54
mmu-miR-7689-3p	circ_0000050	438	-58.69	155	-20.33	21221 21015 4945
mmu-miR-7689-3p	circ_0000435	165	-22.89	165	-22.89	705
mmu-miR-7689-3p	circ_0000082	155	-19.3	155	-19.3	5334
mmu-miR-7689-3p	circ_0000170	141	-15.26	141	-15.26	99
mmu-miR-7689-3p	circ_0017343	142	-16.78	142	-16.78	3663
mmu-miR-7689-3p	circ_0000043	143	-19.73	143	-19.73	602
mmu-miR-7689-3p	circ_0000085	143	-19.58	143	-19.58	179
mmu-miR-142a-3p	circ_0000073	141	-14.54	141	-14.54	661
mmu-miR-142a-3p	circ_0000052	141	-14.54	141	-14.54	661
mmu-miR-142a-3p	circ_0000105	143	-15.31	143	-15.31	6191
mmu-miR-142a-3p	circ_0000030	143	-15.21	143	-15.21	755
mmu-miR-142a-3p	circ_0000003	143	-15.21	143	-15.21	755
mmu-miR-142a-3p	circ_0000031	142	-16.53	142	-16.53	604
mmu-miR-142a-3p	circ_0000167	153	-21.72	153	-21.72	222
mmu-miR-142a-3p	circ_0000132	318	-36.75	165	-21.72	521 843
mmu-miR-142a-3p	circ_0000022	144	-15.11	144	-15.11	16536
mmu-miR-142a-3p	circ_0000015	140	-17.94	140	-17.94	742
mmu-miR-142a-3p	circ_0000117	150	-15.54	150	-15.54	312
mmu-miR-142a-3p	circ_0000005	141	-17.88	141	-17.88	619
mmu-miR-144-5p	circ_0000066	148	-11.37	148	-11.37	313
mmu-miR-144-5p	circ_0006874	144	-16.7	144	-16.7	64
mmu-miR-144-5p	circ_0000205	147	-11.99	147	-11.99	1198
mmu-miR-144-5p	circ_0000030	291	-33.47	151	-19.68	4340 4251
mmu-miR-144-5p	circ_0000003	291	-33.47	151	-19.68	4340 4251
mmu-miR-144-5p	circ_0000122	141	-12.25	141	-12.25	751
mmu-miR-144-5p	circ_0020896	143	-9.16	143	-9.16	215
mmu-miR-144-5p	circ_0000031	283	-28.24	142	-15.19	1486 1802
mmu-miR-144-5p	circ_0000056	283	-21.71	142	-11.04	1313 1175
mmu-miR-144-5p	circ_0000029	425	-33.94	145	-13.01	2762 448 3179
mmu-miR-144-5p	circ_0000167	153	-10.73	153	-10.73	846
mmu-miR-144-3p	circ_0000205	146	-12.17	146	-12.17	346
mmu-miR-144-3p	circ_0000030	149	-9.6	149	-9.6	1509
mmu-miR-144-3p	circ_0000003	149	-9.6	149	-9.6	1509
mmu-miR-144-3p	circ_0000021	140	-14.57	140	-14.57	1123
mmu-miR-144-3p	circ_0000132	147	-16.57	147	-16.57	314
mmu-miR-144-3p	circ_0032636	146	-9.29	146	-9.29	998
mmu-miR-144-3p	circ_0000128	146	-9.29	146	-9.29	998
mmu-miR-144-3p	circ_0000053	289	-22.69	149	-12.29	1279 1302
mmu-miR-144-3p	circ_0000022	426	-32.57	145	-12.57	4029 2705 19799
mmu-miR-155-5p	circ_0000028	144	-13.41	144	-13.41	4825
mmu-miR-155-5p	circ_0000053	154	-13.66	154	-13.66	250
mmu-miR-155-5p	circ_0000022	281	-31.63	141	-18.28	16395 7975
mmu-miR-155-5p	circ_0000015	141	-13.27	141	-13.27	2515
mmu-miR-155-5p	circ_0000108	142	-15.85	142	-15.85	555
mmu-miR-182-5p	circ_0000066	147	-13.57	147	-13.57	223
mmu-miR-182-5p	circ_0000125	148	-14.12	148	-14.12	819
mmu-miR-182-5p	circ_0000205	609	-67.91	163	-20.17	321 1033 420 218
mmu-miR-182-5p	circ_0000098	289	-31.43	145	-16.08	857 1674
mmu-miR-182-5p	circ_0000105	639	-86.35	179	-32.71	13211 762 7958 2509
mmu-miR-182-5p	circ_0020896	150	-15.51	150	-15.51	350
mmu-miR-182-5p	circ_0000121	142	-20.92	142	-20.92	1453
mmu-miR-182-5p	circ_0000031	150	-16.77	150	-16.77	188
mmu-miR-182-5p	circ_0000029	439	-46.74	155	-18.66	164 4931 4520
mmu-miR-182-5p	circ_0000028	146	-12.92	146	-12.92	2230
mmu-miR-182-5p	circ_0000088	146	-18.04	146	-18.04	558
mmu-miR-182-5p	circ_0000022	754	-78.55	156	-21	12714 17049 19963 18315 13278
mmu-miR-182-5p	circ_0000015	309	-35.17	162	-17.67	1090 1552
mmu-miR-182-5p	circ_0000005	142	-18.26	142	-18.26	93
mmu-miR-183-5p	circ_0000209	142	-19.24	142	-19.24	306
mmu-miR-183-5p	circ_0000205	281	-24.55	141	-13.5	287 2871
mmu-miR-183-5p	circ_0000030	148	-17.04	148	-17.04	5836
mmu-miR-183-5p	circ_0000122	140	-18.38	140	-18.38	465
mmu-miR-183-5p	circ_0020896	142	-17.24	142	-17.24	1882
mmu-miR-183-5p	circ_0000056	147	-17.24	147	-17.24	1332
mmu-miR-183-5p	circ_0000029	141	-17.82	141	-17.82	4868
mmu-miR-183-5p	circ_0000167	140	-14.71	140	-14.71	369
mmu-miR-183-5p	circ_0000132	140	-14.71	140	-14.71	990
mmu-miR-183-5p	circ_0000028	158	-22.31	158	-22.31	680
mmu-miR-183-5p	circ_0000208	146	-21.32	146	-21.32	157
mmu-miR-183-5p	circ_0032636	142	-12.39	142	-12.39	239
mmu-miR-183-5p	circ_0000128	142	-12.39	142	-12.39	239
mmu-miR-183-5p	circ_0000022	582	-65.15	152	-17.73	14739 2779 8303 10105
mmu-miR-183-5p	circ_0000015	292	-29.87	150	-18.23	2969 1553
mmu-miR-183-5p	circ_0000108	141	-15.29	141	-15.29	1445
mmu-miR-203-3p	circ_0000073	151	-11.06	151	-11.06	403
mmu-miR-203-3p	circ_0000052	151	-11.06	151	-11.06	403
mmu-miR-203-3p	circ_0006874	146	-18.93	146	-18.93	66
mmu-miR-203-3p	circ_0000098	297	-28.49	150	-15.31	1866 121
mmu-miR-203-3p	circ_0000105	291	-36.11	149	-19.66	10696 6064
mmu-miR-203-3p	circ_0000030	142	-9.52	142	-9.52	3025
mmu-miR-203-3p	circ_0000003	142	-9.52	142	-9.52	3025
mmu-miR-203-3p	circ_0000011	163	-16.38	163	-16.38	258
mmu-miR-203-3p	circ_0000121	174	-20.58	174	-20.58	745
mmu-miR-203-3p	circ_0000077	148	-13.99	148	-13.99	670
mmu-miR-203-3p	circ_0000029	142	-13.86	142	-13.86	4142
mmu-miR-203-3p	circ_0000028	304	-32.14	161	-18.89	134 2390
mmu-miR-203-3p	circ_0032636	145	-16.98	145	-16.98	762
mmu-miR-203-3p	circ_0000128	145	-16.98	145	-16.98	762
mmu-miR-203-3p	circ_0000053	288	-23.19	148	-13.68	1678 1357
mmu-miR-203-3p	circ_0000022	436	-44.45	155	-18.08	18626 9749 11876
mmu-miR-203-3p	circ_0000035	141	-9.03	141	-9.03	364
mmu-miR-203-3p	circ_0000078	141	-9.03	141	-9.03	327
mmu-miR-302a-5p	circ_0000205	143	-12.43	143	-12.43	2306
mmu-miR-302a-5p	circ_0000105	155	-18.57	155	-18.57	2815
mmu-miR-302a-5p	circ_0000030	158	-17.62	158	-17.62	2816
mmu-miR-302a-5p	circ_0000003	158	-17.62	158	-17.62	2816
mmu-miR-302a-5p	circ_0000029	141	-13.88	141	-13.88	4320
mmu-miR-148a-3p	circ_0000205	145	-19.17	145	-19.17	1762
mmu-miR-148a-3p	circ_0000098	140	-20.2	140	-20.2	600
mmu-miR-148a-3p	circ_0000105	288	-32.15	146	-19.54	7587 5272
mmu-miR-148a-3p	circ_0000167	158	-15.91	158	-15.91	773
mmu-miR-148a-3p	circ_0000028	149	-16.69	149	-16.69	4848
mmu-miR-148a-3p	circ_0000088	144	-12.87	144	-12.87	914
mmu-miR-148a-3p	circ_0000165	143	-13.19	143	-13.19	481
mmu-miR-148a-3p	circ_0000022	602	-79.23	162	-22.57	18159 14682 4056 6093
mmu-miR-16-1-3p	circ_0000066	143	-14.05	143	-14.05	839
mmu-miR-16-1-3p	circ_0000054	145	-13.38	145	-13.38	758
mmu-miR-16-1-3p	circ_0006874	150	-22.61	150	-22.61	41
mmu-miR-16-1-3p	circ_0000205	289	-28.33	146	-16.78	344 113
mmu-miR-16-1-3p	circ_0000030	578	-65.57	146	-24.9	854 1504 1104 4123
mmu-miR-16-1-3p	circ_0000003	578	-65.57	146	-24.9	854 1504 1104 4123
mmu-miR-16-1-3p	circ_0000029	438	-49.53	150	-17.97	3647 1612 2552
mmu-miR-16-1-3p	circ_0032636	142	-9.44	142	-9.44	995
mmu-miR-16-1-3p	circ_0000128	142	-9.44	142	-9.44	995
mmu-miR-16-1-3p	circ_0000225	141	-13.19	141	-13.19	252
mmu-miR-16-1-3p	circ_0000053	150	-12.97	150	-12.97	1276
mmu-miR-16-1-3p	circ_0000022	433	-40.18	149	-16.35	17338 19798 8269
mmu-miR-16-2-3p	circ_0000205	145	-9.31	145	-9.31	1200
mmu-miR-16-2-3p	circ_0000098	150	-11.82	150	-11.82	179
mmu-miR-16-2-3p	circ_0000105	146	-18.35	146	-18.35	6137
mmu-miR-16-2-3p	circ_0000030	299	-30.26	150	-17.2	2529 4606
mmu-miR-16-2-3p	circ_0000003	299	-30.26	150	-17.2	2529 4606
mmu-miR-16-2-3p	circ_0000121	146	-21.07	146	-21.07	313
mmu-miR-16-2-3p	circ_0000055	146	-21.07	146	-21.07	313
mmu-miR-16-2-3p	circ_0032636	140	-6.88	140	-6.88	1
mmu-miR-16-2-3p	circ_0000128	140	-6.88	140	-6.88	1
mmu-miR-16-2-3p	circ_0000053	144	-14	144	-14	19
mmu-miR-16-2-3p	circ_0000165	145	-9.19	145	-9.19	338
mmu-miR-16-2-3p	circ_0000022	718	-71.65	147	-18.55	1326 18895 4087 4119 6635
mmu-miR-16-2-3p	circ_0000280	148	-12.65	148	-12.65	226
mmu-miR-21a-5p	circ_0000105	292	-26.32	152	-17.65	10861 5055
mmu-miR-21a-5p	circ_0000021	147	-16.93	147	-16.93	269
mmu-miR-21a-5p	circ_0000029	152	-13.72	152	-13.72	1367
mmu-miR-21a-5p	circ_0000132	145	-11.45	145	-11.45	217
mmu-miR-21a-5p	circ_0000022	155	-24.59	155	-24.59	2986
mmu-miR-21a-5p	circ_0000015	152	-13.13	152	-13.13	1329
mmu-miR-27a-5p	circ_0006874	145	-17.12	145	-17.12	768
mmu-miR-27a-5p	circ_0000105	462	-79.01	158	-31.82	6918 3229 11097
mmu-miR-27a-5p	circ_0000030	147	-27.78	147	-27.78	2195
mmu-miR-27a-5p	circ_0000003	147	-27.78	147	-27.78	2195
mmu-miR-27a-5p	circ_0000223	149	-25.71	149	-25.71	531
mmu-miR-27a-5p	circ_0000053	141	-18.67	141	-18.67	84
mmu-miR-27a-5p	circ_0000022	577	-77.18	153	-26.74	8485 11890 6525 7235
mmu-miR-27a-5p	circ_0000015	141	-21.76	141	-21.76	1198
mmu-miR-92a-3p	circ_0000164	144	-13.59	144	-13.59	548
mmu-miR-92a-3p	circ_0000183	144	-13.59	144	-13.59	548
mmu-miR-92a-3p	circ_0000105	163	-21.6	163	-21.6	12
mmu-miR-92a-3p	circ_0000022	593	-89.5	161	-29.49	2734 383 8751 13210
mmu-miR-92a-3p	circ_0000108	150	-30.61	150	-30.61	174
mmu-miR-129-2-3p	circ_0000103	280	-25.49	140	-13.99	60 87
mmu-miR-129-2-3p	circ_0000105	440	-54.72	149	-20.43	11697 10215 5204
mmu-miR-129-2-3p	circ_0020896	144	-13.39	144	-13.39	848
mmu-miR-129-2-3p	circ_0000121	140	-13.83	140	-13.83	406
mmu-miR-129-2-3p	circ_0000055	140	-13.83	140	-13.83	406
mmu-miR-129-2-3p	circ_0000056	140	-10.36	140	-10.36	1429
mmu-miR-129-2-3p	circ_0000252	140	-16.51	140	-16.51	265
mmu-miR-129-2-3p	circ_0000028	153	-21.87	153	-21.87	1006
mmu-miR-129-2-3p	circ_0032636	142	-11.34	142	-11.34	806
mmu-miR-129-2-3p	circ_0000128	142	-11.34	142	-11.34	806
mmu-miR-129-2-3p	circ_0000022	589	-56.58	162	-18.13	19110 17406 12901 13886
mmu-miR-129-2-3p	circ_0000117	144	-14.78	144	-14.78	534
mmu-miR-10a-5p	circ_0000235	160	-17.59	160	-17.59	510
mmu-miR-10a-5p	circ_0000105	422	-56.2	142	-22.99	10012 1705 6620
mmu-miR-10a-5p	circ_0020896	140	-15.19	140	-15.19	768
mmu-miR-10a-5p	circ_0000225	140	-17.79	140	-17.79	958
mmu-miR-10a-5p	circ_0000165	142	-15.26	142	-15.26	554
mmu-miR-10a-5p	circ_0000022	294	-31.84	149	-17.19	7912 11073
mmu-miR-223-5p	circ_0000054	290	-40.88	146	-23.56	165 776
mmu-miR-223-5p	circ_0000030	143	-14.48	143	-14.48	1091
mmu-miR-223-5p	circ_0000003	143	-14.48	143	-14.48	1091
mmu-miR-223-5p	circ_0020896	283	-26.59	142	-14.05	984 1624
mmu-miR-223-5p	circ_0000029	145	-14.07	145	-14.07	507
mmu-miR-223-5p	circ_0000132	140	-9.88	140	-9.88	519
mmu-miR-223-5p	circ_0000028	161	-12.41	161	-12.41	2215
mmu-miR-223-5p	circ_0000022	448	-40.5	155	-15.21	11640 8177 12928
mmu-miR-223-5p	circ_0000015	140	-15.9	140	-15.9	1833
mmu-miR-7a-5p	circ_0006874	151	-17.89	151	-17.89	666
mmu-miR-7a-5p	circ_0000235	157	-17.28	157	-17.28	761
mmu-miR-7a-5p	circ_0000098	141	-14.38	141	-14.38	661
mmu-miR-7a-5p	circ_0000105	434	-47.52	154	-18.17	10958 684 13536
mmu-miR-7a-5p	circ_0000030	445	-51.26	153	-18.96	765 2360 3710
mmu-miR-7a-5p	circ_0000003	445	-51.26	153	-18.96	765 2360 3710
mmu-miR-7a-5p	circ_0020896	581	-66.32	153	-18.3	1140 1679 1375 656
mmu-miR-7a-5p	circ_0000121	141	-12.96	141	-12.96	245
mmu-miR-7a-5p	circ_0000055	141	-12.96	141	-12.96	245
mmu-miR-7a-5p	circ_0000031	164	-20.45	164	-20.45	701
mmu-miR-7a-5p	circ_0000021	150	-23.72	150	-23.72	486
mmu-miR-7a-5p	circ_0000029	287	-29.96	147	-15.45	4160 1204
mmu-miR-7a-5p	circ_0000028	296	-37.8	149	-21.64	4645 1037
mmu-miR-7a-5p	circ_0000022	750	-84.78	158	-20.44	9777 95 10264 7583 18800
mmu-miR-7a-5p	circ_0000015	142	-13.32	142	-13.32	1159
mmu-miR-7a-5p	circ_0000005	290	-27.35	147	-15.06	1108 908
mmu-miR-7b-5p	circ_0000054	140	-18.8	140	-18.8	716
mmu-miR-7b-5p	circ_0006874	145	-15.16	145	-15.16	665
mmu-miR-7b-5p	circ_0000235	157	-17.2	157	-17.2	760
mmu-miR-7b-5p	circ_0000098	142	-17	142	-17	2033
mmu-miR-7b-5p	circ_0000105	303	-30.68	154	-17.48	10957 13535
mmu-miR-7b-5p	circ_0000030	311	-37.91	158	-19.41	2359 764
mmu-miR-7b-5p	circ_0000003	311	-37.91	158	-19.41	2359 764
mmu-miR-7b-5p	circ_0018837	149	-20.06	149	-20.06	381
mmu-miR-7b-5p	circ_0000011	140	-14.99	140	-14.99	717
mmu-miR-7b-5p	circ_0020896	438	-48.02	153	-17.14	1139 1678 655
mmu-miR-7b-5p	circ_0000121	141	-13.8	141	-13.8	244
mmu-miR-7b-5p	circ_0000055	141	-13.8	141	-13.8	244
mmu-miR-7b-5p	circ_0000031	156	-16.2	156	-16.2	700
mmu-miR-7b-5p	circ_0000021	144	-18.88	144	-18.88	485
mmu-miR-7b-5p	circ_0000029	297	-31.32	156	-17.08	4156 1204
mmu-miR-7b-5p	circ_0000028	309	-40.77	155	-22.65	1036 4644
mmu-miR-7b-5p	circ_0000225	143	-17.45	143	-17.45	870
mmu-miR-7b-5p	circ_0000053	145	-18.89	145	-18.89	2522
mmu-miR-7b-5p	circ_0000022	756	-92.44	161	-20.57	90 10263 9776 6399 4261
mmu-miR-7b-5p	circ_0000015	143	-13.42	143	-13.42	1161
mmu-miR-7b-5p	circ_0000005	143	-13.13	143	-13.13	1107
mmu-miR-363-5p	circ_0000164	148	-19.44	148	-19.44	1123
mmu-miR-363-5p	circ_0000205	153	-14.52	153	-14.52	1949
mmu-miR-363-5p	circ_0000098	284	-30.61	144	-18.46	1441 1822
mmu-miR-363-5p	circ_0000105	430	-43.99	147	-16.72	6037 13835 11234
mmu-miR-363-5p	circ_0000030	285	-25.37	145	-13.57	4780 5314
mmu-miR-363-5p	circ_0000003	285	-25.37	145	-13.57	4780 5314
mmu-miR-363-5p	circ_0000165	143	-13.4	143	-13.4	179
mmu-miR-363-5p	circ_0000022	719	-73.28	151	-18.96	2815 10210 16644 509 4268
mmu-miR-363-5p	circ_0000280	144	-13.6	144	-13.6	716
mmu-miR-363-5p	circ_0000015	140	-10.38	140	-10.38	136
mmu-miR-363-5p	circ_0000108	283	-27.99	142	-15.13	262 637
mmu-miR-363-3p	circ_0000066	143	-18.87	143	-18.87	738
mmu-miR-363-3p	circ_0000164	150	-17.36	150	-17.36	543
mmu-miR-363-3p	circ_0000183	150	-17.36	150	-17.36	543
mmu-miR-363-3p	circ_0000209	142	-16.07	142	-16.07	502
mmu-miR-363-3p	circ_0000105	280	-36.54	140	-23.17	11 10899
mmu-miR-363-3p	circ_0000252	143	-20.36	143	-20.36	619
mmu-miR-363-3p	circ_0000028	142	-14.88	142	-14.88	3772
mmu-miR-363-3p	circ_0000088	142	-15.41	142	-15.41	753
mmu-miR-363-3p	circ_0000022	434	-50.21	148	-18.75	2733 4836 8750
mmu-miR-363-3p	circ_0000108	144	-19.11	144	-19.11	138
mmu-miR-451a	circ_0000039	142	-17.97	142	-17.97	47
mmu-miR-451a	circ_0000071	142	-17.97	142	-17.97	47
mmu-miR-451a	circ_0000031	151	-14.58	151	-14.58	977
mmu-miR-451a	circ_0000029	150	-18.34	150	-18.34	3429
mmu-miR-451a	circ_0000108	141	-14.52	141	-14.52	1393
mmu-miR-486a-5p	circ_0000098	445	-55.16	159	-19.33	1414 1461 1696
mmu-miR-486a-5p	circ_0000105	161	-31.51	161	-31.51	270
mmu-miR-486a-5p	circ_0000056	291	-51.11	148	-25.88	254 1453
mmu-miR-486a-5p	circ_0000223	285	-33.9	145	-20.21	444 1286
mmu-miR-486a-5p	circ_0000225	163	-27.37	163	-27.37	769
mmu-miR-486a-5p	circ_0000022	428	-52.01	148	-22.87	4159 286 9623
mmu-miR-486a-5p	circ_0000108	142	-27.02	142	-27.02	693
mmu-miR-486a-3p	circ_0000054	149	-22.42	149	-22.42	91
mmu-miR-486a-3p	circ_0000235	153	-26.52	153	-26.52	649
mmu-miR-486a-3p	circ_0000205	141	-20.02	141	-20.02	3555
mmu-miR-486a-3p	circ_0000098	285	-41.48	143	-24.06	2361 2642
mmu-miR-486a-3p	circ_0000105	590	-91.49	151	-30.1	7216 3701 700 1064
mmu-miR-486a-3p	circ_0000030	280	-33.77	140	-18.98	1852 4131
mmu-miR-486a-3p	circ_0000003	280	-33.77	140	-18.98	1852 4131
mmu-miR-486a-3p	circ_0000121	145	-26.24	145	-26.24	1396
mmu-miR-486a-3p	circ_0000077	143	-16.97	143	-16.97	1124
mmu-miR-486a-3p	circ_0000021	617	-90.24	169	-32.13	1382 275 987 542
mmu-miR-486a-3p	circ_0000029	295	-41.11	151	-23.4	2084 1861
mmu-miR-486a-3p	circ_0000028	288	-42.23	148	-24.38	2839 4542
mmu-miR-486a-3p	circ_0000053	146	-27.22	146	-27.22	1053
mmu-miR-486a-3p	circ_0000022	590	-99.29	151	-28.08	17482 1360 12530 3366
mmu-miR-486a-3p	circ_0000035	148	-18.89	148	-18.89	494
mmu-miR-486a-3p	circ_0000078	148	-18.89	148	-18.89	457
mmu-miR-669c-5p	circ_0006874	152	-13.1	152	-13.1	763
mmu-miR-669c-5p	circ_0000039	142	-10.02	142	-10.02	171
mmu-miR-669c-5p	circ_0000113	142	-10.02	142	-10.02	47
mmu-miR-669c-5p	circ_0000071	142	-10.02	142	-10.02	171
mmu-miR-669c-5p	circ_0000205	146	-16.96	146	-16.96	3106
mmu-miR-669c-5p	circ_0000030	154	-15.01	154	-15.01	1634
mmu-miR-669c-5p	circ_0000003	154	-15.01	154	-15.01	1634
mmu-miR-669c-5p	circ_0000122	160	-15.28	160	-15.28	952
mmu-miR-669c-5p	circ_0000056	142	-22.54	142	-22.54	1275
mmu-miR-669c-5p	circ_0000128	140	-17.49	140	-17.49	1545
mmu-miR-669c-5p	circ_0000053	140	-9.44	140	-9.44	1766
mmu-miR-669c-5p	circ_0000022	300	-47.85	160	-26.53	12316 12886
mmu-miR-669c-5p	circ_0000015	144	-13.65	144	-13.65	369
mmu-miR-147-3p	circ_0000073	140	-20.26	140	-20.26	884
mmu-miR-147-3p	circ_0000205	149	-14.58	149	-14.58	2490
mmu-miR-147-3p	circ_0000105	143	-15.95	143	-15.95	6112
mmu-miR-147-3p	circ_0000031	144	-16.68	144	-16.68	352
mmu-miR-147-3p	circ_0000129	145	-20.52	145	-20.52	152
mmu-miR-147-3p	circ_0000077	145	-18.51	145	-18.51	1535
mmu-miR-147-3p	circ_0000225	143	-20.72	143	-20.72	1077
mmu-miR-147-3p	circ_0000053	145	-22.86	145	-22.86	732
mmu-miR-653-5p	circ_0000205	300	-19.38	158	-10.78	2273 1557
mmu-miR-653-5p	circ_0000105	288	-17.61	144	-9.01	23 12213
mmu-miR-653-5p	circ_0000030	159	-11.71	159	-11.71	2934
mmu-miR-653-5p	circ_0000003	159	-11.71	159	-11.71	2934
mmu-miR-653-5p	circ_0000122	148	-12.85	148	-12.85	700
mmu-miR-653-5p	circ_0020896	155	-18.75	155	-18.75	1255
mmu-miR-653-5p	circ_0000029	146	-9.53	146	-9.53	208
mmu-miR-653-5p	circ_0000028	150	-16.07	150	-16.07	3436
mmu-miR-653-5p	circ_0000165	152	-15.78	152	-15.78	198
mmu-miR-653-5p	circ_0000022	142	-6.76	142	-6.76	12848
mmu-miR-653-5p	circ_0000015	299	-24.88	152	-12.47	2320 3274
mmu-miR-2137	circ_0000105	143	-35.3	143	-35.3	4462
mmu-miR-2137	circ_0000129	151	-25.8	151	-25.8	238
mmu-miR-2137	circ_0000021	289	-57.33	145	-30.3	428 1723
mmu-miR-2137	circ_0000053	289	-64.59	146	-35.06	587 2099
mmu-miR-3102-3p	circ_0000054	145	-21.24	145	-21.24	70
mmu-miR-3102-3p	circ_0000105	323	-52.89	163	-29.57	3396 2418
mmu-miR-3102-3p	circ_0018837	154	-17.31	154	-17.31	401
mmu-miR-3102-3p	circ_0000028	291	-42.87	147	-22.11	500 2325
mmu-miR-3102-3p	circ_0000223	149	-23.7	149	-23.7	550
mmu-miR-3102-3p	circ_0000165	159	-19.92	159	-19.92	557
mmu-miR-3102-3p	circ_0000022	612	-90.07	175	-30.6	7914 1130 284 36
mmu-miR-486b-5p	circ_0000098	445	-55.16	159	-19.33	1414 1461 1696
mmu-miR-486b-5p	circ_0000105	161	-31.51	161	-31.51	270
mmu-miR-486b-5p	circ_0000056	291	-51.11	148	-25.88	254 1453
mmu-miR-486b-5p	circ_0000223	285	-33.9	145	-20.21	444 1286
mmu-miR-486b-5p	circ_0000225	163	-27.37	163	-27.37	769
mmu-miR-486b-5p	circ_0000022	428	-52.01	148	-22.87	4159 286 9623
mmu-miR-486b-5p	circ_0000108	142	-27.02	142	-27.02	693
mmu-miR-486b-3p	circ_0000054	149	-22.42	149	-22.42	92
mmu-miR-486b-3p	circ_0000235	153	-26.52	153	-26.52	650
mmu-miR-486b-3p	circ_0000205	141	-19.84	141	-19.84	3556
mmu-miR-486b-3p	circ_0000098	283	-41.48	142	-24.06	2643 2361
mmu-miR-486b-3p	circ_0000105	579	-90.36	146	-30.1	701 7217 3702 1065
mmu-miR-486b-3p	circ_0000030	280	-32.28	140	-17.49	1853 4132
mmu-miR-486b-3p	circ_0000003	280	-32.28	140	-17.49	1853 4132
mmu-miR-486b-3p	circ_0000121	143	-23.89	143	-23.89	1399
mmu-miR-486b-3p	circ_0000077	142	-16.85	142	-16.85	1125
mmu-miR-486b-3p	circ_0000021	612	-90.13	164	-32.13	1383 276 988 543
mmu-miR-486b-3p	circ_0000029	295	-41.11	151	-23.4	2085 1862
mmu-miR-486b-3p	circ_0000028	287	-40.7	147	-24.38	2840 4543
mmu-miR-486b-3p	circ_0000053	146	-27.22	146	-27.22	1054
mmu-miR-486b-3p	circ_0000022	448	-72.17	151	-28.08	17483 1361 12531
mmu-miR-486b-3p	circ_0000035	148	-18.89	148	-18.89	495
mmu-miR-486b-3p	circ_0000078	148	-18.89	148	-18.89	458
mmu-miR-5099	circ_0000205	142	-16.23	142	-16.23	2961
mmu-miR-5099	circ_0000098	146	-16.83	146	-16.83	782
mmu-miR-5099	circ_0000015	151	-16	151	-16	683
mmu-miR-5121	circ_0000073	146	-23.74	146	-23.74	251
mmu-miR-5121	circ_0000052	146	-23.74	146	-23.74	251
mmu-miR-5121	circ_0000033	141	-15.26	141	-15.26	210
mmu-miR-5121	circ_0000039	141	-15.26	141	-15.26	441
mmu-miR-5121	circ_0000113	141	-15.26	141	-15.26	317
mmu-miR-5121	circ_0000071	141	-15.26	141	-15.26	441
mmu-miR-5121	circ_0000235	150	-14.16	150	-14.16	526
mmu-miR-5121	circ_0000098	141	-12.4	141	-12.4	53
mmu-miR-5121	circ_0000030	140	-16.63	140	-16.63	901
mmu-miR-5121	circ_0000003	140	-16.63	140	-16.63	901
mmu-miR-5121	circ_0000129	157	-21.03	157	-21.03	370
mmu-miR-5121	circ_0000077	144	-14.41	144	-14.41	1446
mmu-miR-5121	circ_0000022	288	-35.51	147	-20.76	17939 3071
mmu-miR-5126	circ_0000105	594	-135.12	154	-35.54	12999 12458 6933 12101
mmu-miR-5126	circ_0000021	288	-79.33	144	-44.63	286 1731
mmu-miR-5126	circ_0000223	151	-30.31	151	-30.31	711
mmu-miR-5126	circ_0000049	146	-37.27	146	-37.27	61
mmu-miR-5128	circ_0000205	150	-20.59	150	-20.59	1031
mmu-miR-5128	circ_0015492	141	-14.75	141	-14.75	691
mmu-miR-5128	circ_0000105	291	-43.67	146	-24.3	8442 863
mmu-miR-5128	circ_0000031	143	-15.9	143	-15.9	1415
mmu-miR-5128	circ_0000252	149	-20.48	149	-20.48	159
mmu-miR-5128	circ_0000029	281	-44.93	141	-24.37	3235 4220
mmu-miR-5128	circ_0000028	143	-21.44	143	-21.44	4452
mmu-miR-5128	circ_0000088	155	-26.45	155	-26.45	714
mmu-miR-5128	circ_0000022	286	-37.94	146	-19.66	4712 1465
mmu-miR-6240	circ_0000073	143	-18.05	143	-18.05	913
mmu-miR-6240	circ_0000054	154	-18.81	154	-18.81	935
mmu-miR-6240	circ_0000209	297	-41.58	150	-22.87	559 94
mmu-miR-6240	circ_0000098	165	-22.69	165	-22.69	1079
mmu-miR-6240	circ_0000105	286	-36.28	146	-18.21	2301 8077
mmu-miR-6240	circ_0000030	317	-38.43	167	-20.86	1533 1473
mmu-miR-6240	circ_0000003	317	-38.43	167	-20.86	1533 1473
mmu-miR-6240	circ_0000122	144	-18.37	144	-18.37	21
mmu-miR-6240	circ_0000056	158	-23.33	158	-23.33	1335
mmu-miR-6240	circ_0000029	281	-26.91	141	-16.83	2754 2528
mmu-miR-6240	circ_0000165	140	-14.24	140	-14.24	160
mmu-miR-6240	circ_0000022	288	-31.86	147	-16.93	10797 3759
mmu-miR-6540-5p	circ_0000066	147	-9.7	147	-9.7	332
mmu-miR-6540-5p	circ_0000105	441	-63.25	150	-26.52	4214 6886 10321
mmu-miR-6540-5p	circ_0000031	294	-33.59	152	-16.97	1577 866
mmu-miR-6540-5p	circ_0000029	140	-11.17	140	-11.17	4253
mmu-miR-6540-5p	circ_0000028	144	-24.09	144	-24.09	4553
mmu-miR-6540-5p	circ_0000165	140	-19.36	140	-19.36	278
mmu-miR-6540-5p	circ_0000022	569	-77.11	145	-24.73	5177 4264 6683 10423
mmu-miR-6540-5p	circ_0000280	143	-18.52	143	-18.52	57

## Sheet: inflammation associated network
miRNA	log2FoldChange	padj	target	log2FoldChange	padj	type
mmu-let-7a-1-3p	-1.34724	0.000970531	circ_0000076	1.40179	0.0108423	circRNA
mmu-let-7a-1-3p	-1.34724	0.000970531	circ_0000050	1.65632	0.0076823	circRNA
mmu-let-7a-1-3p	-1.34724	0.000970531	circ_0000100	3.04539	0.00804345	circRNA
mmu-let-7a-1-3p	-1.34724	0.000970531	circ_0017343	8.74738	1.5254e-07	circRNA
mmu-let-7c-2-3p	-1.34558	0.000970531	circ_0000076	1.40179	0.0108423	circRNA
mmu-let-7c-2-3p	-1.34558	0.000970531	circ_0000050	1.65632	0.0076823	circRNA
mmu-let-7c-2-3p	-1.34558	0.000970531	circ_0000100	3.04539	0.00804345	circRNA
mmu-let-7c-2-3p	-1.34558	0.000970531	circ_0017343	8.74738	1.5254e-07	circRNA
mmu-let-7i-3p	-3.30593	2.82815e-05	circ_0000050	1.65632	0.0076823	circRNA
mmu-let-7i-3p	-3.30593	2.82815e-05	circ_0000435	2.35689	0.0410439	circRNA
mmu-let-7i-3p	-3.30593	2.82815e-05	circ_0000024	3.14745	0.0076823	circRNA
mmu-let-7i-3p	-3.30593	2.82815e-05	circ_0000017	3.46955	0.00215087	circRNA
mmu-miR-122-5p	-3.79964	5.72336e-34	circ_0000061	2.50025	0.033072	circRNA
mmu-miR-122-5p	-3.79964	5.72336e-34	circ_0000232	1.74415	0.0311165	circRNA
mmu-miR-122-5p	-3.79964	5.72336e-34	circ_0000173	2.34888	0.0309192	circRNA
mmu-miR-122-5p	-3.79964	5.72336e-34	circ_0030518	2.71914	0.0116315	circRNA
mmu-miR-122-5p	-3.79964	5.72336e-34	circ_0000050	1.65632	0.0076823	circRNA
mmu-miR-122-5p	-3.79964	5.72336e-34	circ_0000131	2.51482	0.0125847	circRNA
mmu-miR-122-5p	-3.79964	5.72336e-34	circ_0000082	2.38818	0.0269809	circRNA
mmu-miR-122-5p	-3.79964	5.72336e-34	circ_0001597	2.83459	0.0444492	circRNA
mmu-miR-122-5p	-3.79964	5.72336e-34	circ_0000518	4.73041	0.033072	circRNA
mmu-miR-122-5p	-3.79964	5.72336e-34	circ_0000089	5.18293	0.0308991	circRNA
mmu-miR-122-5p	-3.79964	5.72336e-34	circ_0000107	1.85693	0.0149697	circRNA
mmu-miR-122-5p	-3.79964	5.72336e-34	circ_0000142	2.34327	0.0222755	circRNA
mmu-miR-122-5p	-3.79964	5.72336e-34	circ_0000032	1.74467	0.00558199	circRNA
mmu-miR-124-3p	-1.70224	0.000102607	circ_0030518	2.71914	0.0116315	circRNA
mmu-miR-124-3p	-1.70224	0.000102607	circ_0000050	1.65632	0.0076823	circRNA
mmu-miR-124-3p	-1.70224	0.000102607	circ_0000140	2.32173	0.0230932	circRNA
mmu-miR-124-3p	-1.70224	0.000102607	circ_0000016	3.21218	0.00105861	circRNA
mmu-miR-132-3p	-1.26322	0.0257381	circ_0000182	1.51367	0.0477208	circRNA
mmu-miR-132-3p	-1.26322	0.0257381	circ_0000012	2.66122	7.2098e-05	circRNA
mmu-miR-132-3p	-1.26322	0.0257381	circ_0000097	2.11936	0.0110759	circRNA
mmu-miR-132-3p	-1.26322	0.0257381	circ_0000050	1.65632	0.0076823	circRNA
mmu-miR-132-3p	-1.26322	0.0257381	circ_0000100	3.04539	0.00804345	circRNA
mmu-miR-132-3p	-1.26322	0.0257381	circ_0000284	1.20227	0.0490242	circRNA
mmu-miR-132-3p	-1.26322	0.0257381	circ_0000082	2.38818	0.0269809	circRNA
mmu-miR-132-3p	-1.26322	0.0257381	circ_0000139	1.49012	0.0485688	circRNA
mmu-miR-132-3p	-1.26322	0.0257381	circ_0000168	1.88783	0.033072	circRNA
mmu-miR-132-3p	-1.26322	0.0257381	circ_0000072	3.20297	0.033072	circRNA
mmu-miR-132-3p	-1.26322	0.0257381	circ_0000017	3.46955	0.00215087	circRNA
mmu-miR-132-3p	-1.26322	0.0257381	circ_0000366	1.96749	0.0484854	circRNA
mmu-miR-132-5p	-1.35718	0.0268268	circ_0000050	1.65632	0.0076823	circRNA
mmu-miR-132-5p	-1.35718	0.0268268	circ_0000044	1.26064	0.00170674	circRNA
mmu-miR-132-5p	-1.35718	0.0268268	circ_0000152	3.51573	0.0289542	circRNA
mmu-miR-132-5p	-1.35718	0.0268268	circ_0000059	4.8167	0.0107762	circRNA
mmu-miR-154-5p	-1.69456	0.00119201	circ_0000110	1.7304	0.022901	circRNA
mmu-miR-154-5p	-1.69456	0.00119201	circ_0000050	1.65632	0.0076823	circRNA
mmu-miR-154-5p	-1.69456	0.00119201	circ_0000435	2.35689	0.0410439	circRNA
mmu-miR-154-5p	-1.69456	0.00119201	circ_0000082	2.38818	0.0269809	circRNA
mmu-miR-154-5p	-1.69456	0.00119201	circ_0000140	2.32173	0.0230932	circRNA
mmu-miR-154-5p	-1.69456	0.00119201	circ_0000016	3.21218	0.00105861	circRNA
mmu-miR-154-5p	-1.69456	0.00119201	circ_0017343	8.74738	1.5254e-07	circRNA
mmu-miR-154-5p	-1.69456	0.00119201	circ_0000032	1.74467	0.00558199	circRNA
mmu-miR-23a-3p	-1.17935	0.0334314	circ_0001616	5.46115	0.0269809	circRNA
mmu-miR-23a-3p	-1.17935	0.0334314	circ_0000151	4.63373	0.0496921	circRNA
mmu-miR-23a-3p	-1.17935	0.0334314	circ_0000007	3.97199	7.52674e-06	circRNA
mmu-miR-23a-3p	-1.17935	0.0334314	circ_0030518	2.71914	0.0116315	circRNA
mmu-miR-23a-3p	-1.17935	0.0334314	circ_0000050	1.65632	0.0076823	circRNA
mmu-miR-23a-3p	-1.17935	0.0334314	circ_0000234	1.5437	0.0448905	circRNA
mmu-miR-23a-3p	-1.17935	0.0334314	circ_0000065	2.55702	0.0269809	circRNA
mmu-miR-23a-3p	-1.17935	0.0334314	circ_0000139	1.49012	0.0485688	circRNA
mmu-miR-23a-3p	-1.17935	0.0334314	circ_0000168	1.88783	0.033072	circRNA
mmu-miR-23a-3p	-1.17935	0.0334314	circ_0000140	2.32173	0.0230932	circRNA
mmu-miR-23a-3p	-1.17935	0.0334314	circ_0041679	1.92129	0.00558199	circRNA
mmu-miR-23a-3p	-1.17935	0.0334314	circ_0000233	2.59088	0.0406796	circRNA
mmu-miR-23a-3p	-1.17935	0.0334314	circ_0000017	3.46955	0.00215087	circRNA
mmu-miR-23a-3p	-1.17935	0.0334314	circ_0000085	2.68862	0.0184277	circRNA
mmu-miR-24-3p	-1.3932	0.00351306	circ_0000148	3.22907	0.0212397	circRNA
mmu-miR-24-3p	-1.3932	0.00351306	circ_0000688	2.80109	0.0487367	circRNA
mmu-miR-24-3p	-1.3932	0.00351306	circ_0000007	3.97199	7.52674e-06	circRNA
mmu-miR-24-3p	-1.3932	0.00351306	circ_0030518	2.71914	0.0116315	circRNA
mmu-miR-24-3p	-1.3932	0.00351306	circ_0000050	1.65632	0.0076823	circRNA
mmu-miR-24-3p	-1.3932	0.00351306	circ_0000065	2.55702	0.0269809	circRNA
mmu-miR-24-3p	-1.3932	0.00351306	circ_0000082	2.38818	0.0269809	circRNA
mmu-miR-24-3p	-1.3932	0.00351306	circ_0000001	2.70021	4.8433e-08	circRNA
mmu-miR-24-3p	-1.3932	0.00351306	circ_0000139	1.49012	0.0485688	circRNA
mmu-miR-24-3p	-1.3932	0.00351306	circ_0000168	1.88783	0.033072	circRNA
mmu-miR-24-3p	-1.3932	0.00351306	circ_0001597	2.83459	0.0444492	circRNA
mmu-miR-24-3p	-1.3932	0.00351306	circ_0000016	3.21218	0.00105861	circRNA
mmu-miR-24-3p	-1.3932	0.00351306	circ_0017343	8.74738	1.5254e-07	circRNA
mmu-miR-24-3p	-1.3932	0.00351306	circ_0000107	1.85693	0.0149697	circRNA
mmu-miR-24-3p	-1.3932	0.00351306	circ_0000160	2.78349	0.0289542	circRNA
mmu-miR-27a-3p	-1.5277	0.00300535	circ_0000189	2.50528	0.0269809	circRNA
mmu-miR-27a-3p	-1.5277	0.00300535	circ_0000145	3.6508	0.0269809	circRNA
mmu-miR-27a-3p	-1.5277	0.00300535	circ_0000038	3.32773	0.00538254	circRNA
mmu-miR-27a-3p	-1.5277	0.00300535	circ_0000050	1.65632	0.0076823	circRNA
mmu-miR-27a-3p	-1.5277	0.00300535	circ_0000152	3.51573	0.0289542	circRNA
mmu-miR-27a-3p	-1.5277	0.00300535	circ_0000082	2.38818	0.0269809	circRNA
mmu-miR-27a-3p	-1.5277	0.00300535	circ_0000001	2.70021	4.8433e-08	circRNA
mmu-miR-27a-3p	-1.5277	0.00300535	circ_0000170	1.65982	0.0470065	circRNA
mmu-miR-27a-3p	-1.5277	0.00300535	circ_0000139	1.49012	0.0485688	circRNA
mmu-miR-27a-3p	-1.5277	0.00300535	circ_0000168	1.88783	0.033072	circRNA
mmu-miR-27a-3p	-1.5277	0.00300535	circ_0000140	2.32173	0.0230932	circRNA
mmu-miR-27a-3p	-1.5277	0.00300535	circ_0017343	8.74738	1.5254e-07	circRNA
mmu-miR-326-3p	-1.48107	0.00192284	circ_0011875	1.3195	0.00692887	circRNA
mmu-miR-326-3p	-1.48107	0.00192284	circ_0000064	4.18241	0.00833553	circRNA
mmu-miR-326-3p	-1.48107	0.00192284	circ_0000110	1.7304	0.022901	circRNA
mmu-miR-326-3p	-1.48107	0.00192284	circ_0000220	2.38991	0.0477208	circRNA
mmu-miR-326-3p	-1.48107	0.00192284	circ_0000249	1.99821	0.0477208	circRNA
mmu-miR-326-3p	-1.48107	0.00192284	circ_0000050	1.65632	0.0076823	circRNA
mmu-miR-326-3p	-1.48107	0.00192284	circ_0000004	2.8541	1.17193e-05	circRNA
mmu-miR-326-3p	-1.48107	0.00192284	circ_0000423	2.47749	0.0212118	circRNA
mmu-miR-326-3p	-1.48107	0.00192284	circ_0000082	2.38818	0.0269809	circRNA
mmu-miR-326-3p	-1.48107	0.00192284	circ_0000019	1.70034	0.0111951	circRNA
mmu-miR-326-3p	-1.48107	0.00192284	circ_0000175	1.70082	0.0162808	circRNA
mmu-miR-326-3p	-1.48107	0.00192284	circ_0000843	3.37025	0.0285056	circRNA
mmu-miR-326-3p	-1.48107	0.00192284	circ_0017343	8.74738	1.5254e-07	circRNA
mmu-miR-326-3p	-1.48107	0.00192284	circ_0000188	3.43156	0.00558199	circRNA
mmu-miR-326-3p	-1.48107	0.00192284	circ_0000043	2.69962	0.00709041	circRNA
mmu-miR-326-3p	-1.48107	0.00192284	circ_0000149	1.78396	0.0228288	circRNA
mmu-miR-326-3p	-1.48107	0.00192284	circ_0000162	2.12109	0.0202196	circRNA
mmu-miR-326-3p	-1.48107	0.00192284	circ_0045849	1.63723	0.00012103	circRNA
mmu-miR-326-3p	-1.48107	0.00192284	circ_0000024	3.14745	0.0076823	circRNA
mmu-miR-326-3p	-1.48107	0.00192284	circ_0000017	3.46955	0.00215087	circRNA
mmu-miR-326-3p	-1.48107	0.00192284	circ_0000160	2.78349	0.0289542	circRNA
mmu-miR-339-5p	-1.61877	0.00300535	circ_0000045	4.74988	0.017314	circRNA
mmu-miR-339-5p	-1.61877	0.00300535	circ_0000365	2.58012	0.0225589	circRNA
mmu-miR-339-5p	-1.61877	0.00300535	circ_0000064	4.18241	0.00833553	circRNA
mmu-miR-339-5p	-1.61877	0.00300535	circ_0000050	1.65632	0.0076823	circRNA
mmu-miR-339-5p	-1.61877	0.00300535	circ_0000118	2.08351	0.016078	circRNA
mmu-miR-339-5p	-1.61877	0.00300535	circ_0000001	2.70021	4.8433e-08	circRNA
mmu-miR-339-5p	-1.61877	0.00300535	circ_0000139	1.49012	0.0485688	circRNA
mmu-miR-339-5p	-1.61877	0.00300535	circ_0000168	1.88783	0.033072	circRNA
mmu-miR-339-5p	-1.61877	0.00300535	circ_0001597	2.83459	0.0444492	circRNA
mmu-miR-339-5p	-1.61877	0.00300535	circ_0000013	7.05161	0.00150441	circRNA
mmu-miR-339-5p	-1.61877	0.00300535	circ_0000037	4.53928	0.0108189	circRNA
mmu-miR-339-5p	-1.61877	0.00300535	circ_0017343	8.74738	1.5254e-07	circRNA
mmu-miR-339-5p	-1.61877	0.00300535	circ_0000067	4.64031	0.00709041	circRNA
mmu-miR-339-5p	-1.61877	0.00300535	circ_0000188	3.43156	0.00558199	circRNA
mmu-miR-339-5p	-1.61877	0.00300535	circ_0000160	2.78349	0.0289542	circRNA
mmu-miR-341-3p	-2.70698	5.02453e-06	circ_0000220	2.38991	0.0477208	circRNA
mmu-miR-411-5p	-1.31844	0.000721665	circ_0000082	2.38818	0.0269809	circRNA
mmu-miR-411-5p	-1.31844	0.000721665	circ_0000085	2.68862	0.0184277	circRNA
mmu-miR-490-5p	-5.1619	0.019895	circ_0000008	2.45557	0.000400365	circRNA
mmu-miR-490-5p	-5.1619	0.019895	circ_0000270	2.02854	0.0496921	circRNA
mmu-miR-490-5p	-5.1619	0.019895	circ_0000365	2.58012	0.0225589	circRNA
mmu-miR-490-5p	-5.1619	0.019895	circ_0000050	1.65632	0.0076823	circRNA
mmu-miR-490-5p	-5.1619	0.019895	circ_0000131	2.51482	0.0125847	circRNA
mmu-miR-490-5p	-5.1619	0.019895	circ_0000082	2.38818	0.0269809	circRNA
mmu-miR-490-5p	-5.1619	0.019895	circ_0000175	1.70082	0.0162808	circRNA
mmu-miR-490-5p	-5.1619	0.019895	circ_0000140	2.32173	0.0230932	circRNA
mmu-miR-490-5p	-5.1619	0.019895	circ_0000156	3.84755	0.0404893	circRNA
mmu-miR-490-5p	-5.1619	0.019895	circ_0017343	8.74738	1.5254e-07	circRNA
mmu-miR-490-5p	-5.1619	0.019895	circ_0000040	2.37044	0.0106522	circRNA
mmu-miR-504-5p	-2.05262	0.00300535	circ_0000249	1.99821	0.0477208	circRNA
mmu-miR-504-5p	-2.05262	0.00300535	circ_0000050	1.65632	0.0076823	circRNA
mmu-miR-504-5p	-2.05262	0.00300535	circ_0000082	2.38818	0.0269809	circRNA
mmu-miR-504-5p	-2.05262	0.00300535	circ_0000001	2.70021	4.8433e-08	circRNA
mmu-miR-504-5p	-2.05262	0.00300535	circ_0001597	2.83459	0.0444492	circRNA
mmu-miR-504-5p	-2.05262	0.00300535	circ_0017343	8.74738	1.5254e-07	circRNA
mmu-miR-504-5p	-2.05262	0.00300535	circ_0000024	3.14745	0.0076823	circRNA
mmu-miR-504-5p	-2.05262	0.00300535	circ_0000017	3.46955	0.00215087	circRNA
mmu-miR-5129-3p	-1.662	0.0143901	circ_0000173	2.34888	0.0309192	circRNA
mmu-miR-5129-3p	-1.662	0.0143901	circ_0000197	2.36286	0.0270558	circRNA
mmu-miR-5129-3p	-1.662	0.0143901	circ_0030518	2.71914	0.0116315	circRNA
mmu-miR-5129-3p	-1.662	0.0143901	circ_0000050	1.65632	0.0076823	circRNA
mmu-miR-5129-3p	-1.662	0.0143901	circ_0000004	2.8541	1.17193e-05	circRNA
mmu-miR-5129-3p	-1.662	0.0143901	circ_0000118	2.08351	0.016078	circRNA
mmu-miR-5129-3p	-1.662	0.0143901	circ_0000082	2.38818	0.0269809	circRNA
mmu-miR-5129-3p	-1.662	0.0143901	circ_0000139	1.49012	0.0485688	circRNA
mmu-miR-5129-3p	-1.662	0.0143901	circ_0000168	1.88783	0.033072	circRNA
mmu-miR-5129-3p	-1.662	0.0143901	circ_0000013	7.05161	0.00150441	circRNA
mmu-miR-5129-3p	-1.662	0.0143901	circ_0000037	4.53928	0.0108189	circRNA
mmu-miR-5129-3p	-1.662	0.0143901	circ_0000160	2.78349	0.0289542	circRNA
mmu-miR-674-3p	-1.44346	0.00897448	circ_0000186	2.80984	0.0257407	circRNA
mmu-miR-674-3p	-1.44346	0.00897448	circ_0000180	3.45601	0.0404893	circRNA
mmu-miR-674-3p	-1.44346	0.00897448	circ_0000221	1.83373	0.0408504	circRNA
mmu-miR-674-3p	-1.44346	0.00897448	circ_0000197	2.36286	0.0270558	circRNA
mmu-miR-674-3p	-1.44346	0.00897448	circ_0000050	1.65632	0.0076823	circRNA
mmu-miR-674-3p	-1.44346	0.00897448	circ_0029726	4.51486	7.86585e-15	circRNA
mmu-miR-674-3p	-1.44346	0.00897448	circ_0000139	1.49012	0.0485688	circRNA
mmu-miR-674-3p	-1.44346	0.00897448	circ_0000168	1.88783	0.033072	circRNA
mmu-miR-674-3p	-1.44346	0.00897448	circ_0000149	1.78396	0.0228288	circRNA
mmu-miR-674-3p	-1.44346	0.00897448	circ_0000085	2.68862	0.0184277	circRNA
mmu-miR-7689-3p	-1.55133	0.00492118	circ_0007457	1.44687	0.000291096	circRNA
mmu-miR-7689-3p	-1.55133	0.00492118	circ_0000186	2.80984	0.0257407	circRNA
mmu-miR-7689-3p	-1.55133	0.00492118	circ_0000007	3.97199	7.52674e-06	circRNA
mmu-miR-7689-3p	-1.55133	0.00492118	circ_0000197	2.36286	0.0270558	circRNA
mmu-miR-7689-3p	-1.55133	0.00492118	circ_0000050	1.65632	0.0076823	circRNA
mmu-miR-7689-3p	-1.55133	0.00492118	circ_0000435	2.35689	0.0410439	circRNA
mmu-miR-7689-3p	-1.55133	0.00492118	circ_0000082	2.38818	0.0269809	circRNA
mmu-miR-7689-3p	-1.55133	0.00492118	circ_0000170	1.65982	0.0470065	circRNA
mmu-miR-7689-3p	-1.55133	0.00492118	circ_0017343	8.74738	1.5254e-07	circRNA
mmu-miR-7689-3p	-1.55133	0.00492118	circ_0000043	2.69962	0.00709041	circRNA
mmu-miR-7689-3p	-1.55133	0.00492118	circ_0000085	2.68862	0.0184277	circRNA
mmu-miR-879-5p	-5.0512	2.82815e-05	circ_0001616	5.46115	0.0269809	circRNA
mmu-miR-879-5p	-5.0512	2.82815e-05	circ_0000365	2.58012	0.0225589	circRNA
mmu-miR-879-5p	-5.0512	2.82815e-05	circ_0000186	2.80984	0.0257407	circRNA
mmu-miR-879-5p	-5.0512	2.82815e-05	circ_0000145	3.6508	0.0269809	circRNA
mmu-miR-879-5p	-5.0512	2.82815e-05	circ_0000050	1.65632	0.0076823	circRNA
mmu-miR-879-5p	-5.0512	2.82815e-05	circ_0000435	2.35689	0.0410439	circRNA
mmu-miR-879-5p	-5.0512	2.82815e-05	circ_0000082	2.38818	0.0269809	circRNA
mmu-miR-879-5p	-5.0512	2.82815e-05	circ_0000001	2.70021	4.8433e-08	circRNA
mmu-miR-879-5p	-5.0512	2.82815e-05	circ_0000139	1.49012	0.0485688	circRNA
mmu-miR-879-5p	-5.0512	2.82815e-05	circ_0000168	1.88783	0.033072	circRNA
mmu-miR-879-5p	-5.0512	2.82815e-05	circ_0000140	2.32173	0.0230932	circRNA
mmu-miR-879-5p	-5.0512	2.82815e-05	circ_0000188	3.43156	0.00558199	circRNA
mmu-miR-879-5p	-5.0512	2.82815e-05	circ_0000043	2.69962	0.00709041	circRNA
mmu-let-7i-3p	-3.30593	2.82815e-05	Rel	1.83173	0.00112392	mRNA
mmu-let-7i-3p	-3.30593	2.82815e-05	Errfi1	1.03025	0.0217862	mRNA
mmu-let-7i-3p	-3.30593	2.82815e-05	Cflar	1.92486	0.0161179	mRNA
mmu-let-7i-3p	-3.30593	2.82815e-05	Il4ra	1.33148	0.00336808	mRNA
mmu-miR-124-3p	-1.70224	0.000102607	Ripk1	1.55298	0.000229307	mRNA
mmu-miR-124-3p	-1.70224	0.000102607	Parp14	6.03873	2.66368e-05	mRNA
mmu-miR-124-3p	-1.70224	0.000102607	Rras	1.4748	0.00117862	mRNA
mmu-miR-124-3p	-1.70224	0.000102607	Cxcl10	6.95349	1.13241e-06	mRNA
mmu-miR-124-3p	-1.70224	0.000102607	Ctsc	3.26154	0.000140744	mRNA
mmu-miR-124-3p	-1.70224	0.000102607	Stat3	2.51834	1.7331e-05	mRNA
mmu-miR-124-3p	-1.70224	0.000102607	Bcl10	1.72091	0.00184977	mRNA
mmu-miR-124-3p	-1.70224	0.000102607	Eif2ak2	4.36143	0.00164648	mRNA
mmu-miR-124-3p	-1.70224	0.000102607	B4galt1	1.91009	0.00285508	mRNA
mmu-miR-124-3p	-1.70224	0.000102607	Trib1	1.19527	0.049027	mRNA
mmu-miR-124-3p	-1.70224	0.000102607	Cflar	1.92486	0.0161179	mRNA
mmu-miR-124-3p	-1.70224	0.000102607	Il4ra	1.33148	0.00336808	mRNA
mmu-miR-124-3p	-1.70224	0.000102607	Mdfic	1.19113	0.0023324	mRNA
mmu-miR-124-3p	-1.70224	0.000102607	Sbno2	1.45752	0.00159108	mRNA
mmu-miR-132-5p	-1.35718	0.0268268	Ctsc	3.26154	0.000140744	mRNA
mmu-miR-132-5p	-1.35718	0.0268268	Cxcl10	6.95349	1.13241e-06	mRNA
mmu-miR-132-5p	-1.35718	0.0268268	Rac2	2.20527	0.00106839	mRNA
mmu-miR-132-5p	-1.35718	0.0268268	Il2ra	1.04957	0.0180772	mRNA
mmu-miR-132-5p	-1.35718	0.0268268	Arid5a	1.17011	0.038368	mRNA
mmu-miR-132-5p	-1.35718	0.0268268	P2rx7	1.2107	0.00661119	mRNA
mmu-miR-132-5p	-1.35718	0.0268268	Ncf1	1.50127	0.00271875	mRNA
mmu-miR-132-3p	-1.26322	0.0257381	Jak2	1.43689	0.000563901	mRNA
mmu-miR-132-3p	-1.26322	0.0257381	Lyn	1.83217	0.0011579	mRNA
mmu-miR-132-3p	-1.26322	0.0257381	Trim56	2.39466	0.00117862	mRNA
mmu-miR-132-3p	-1.26322	0.0257381	Pml	2.57092	0.00128167	mRNA
mmu-miR-132-3p	-1.26322	0.0257381	Riok3	1.33158	0.000681622	mRNA
mmu-miR-132-3p	-1.26322	0.0257381	Havcr2	1.21881	0.020719	mRNA
mmu-miR-132-3p	-1.26322	0.0257381	B4galt1	1.91009	0.00285508	mRNA
mmu-miR-132-3p	-1.26322	0.0257381	Csf2rb	1.76199	0.0022591	mRNA
mmu-miR-132-3p	-1.26322	0.0257381	Ccr2	1.34804	0.00528615	mRNA
mmu-miR-154-5p	-1.69456	0.00119201	Fcgr2b	3.44239	0.000207179	mRNA
mmu-miR-154-5p	-1.69456	0.00119201	Parp14	6.03873	2.66368e-05	mRNA
mmu-miR-154-5p	-1.69456	0.00119201	Birc3	2.57195	0.000254177	mRNA
mmu-miR-154-5p	-1.69456	0.00119201	Itgb2	2.74694	0.000170241	mRNA
mmu-miR-154-5p	-1.69456	0.00119201	Ripk1	1.55298	0.000229307	mRNA
mmu-miR-154-5p	-1.69456	0.00119201	Gbp4	7.20148	3.46656e-06	mRNA
mmu-miR-154-5p	-1.69456	0.00119201	Socs2	1.0419	0.00103627	mRNA
mmu-miR-154-5p	-1.69456	0.00119201	Ptpn1	1.15479	0.00266383	mRNA
mmu-miR-154-5p	-1.69456	0.00119201	Cflar	1.92486	0.0161179	mRNA
mmu-miR-154-5p	-1.69456	0.00119201	P2rx7	1.2107	0.00661119	mRNA
mmu-miR-154-5p	-1.69456	0.00119201	Tmem173	1.65756	0.00439151	mRNA
mmu-miR-154-5p	-1.69456	0.00119201	Il10ra	1.32804	0.00666252	mRNA
mmu-miR-24-3p	-1.3932	0.00351306	Il17ra	1.33445	0.00117515	mRNA
mmu-miR-24-3p	-1.3932	0.00351306	Csf1	2.24668	0.000130092	mRNA
mmu-miR-24-3p	-1.3932	0.00351306	Lbp	1.71785	0.000423137	mRNA
mmu-miR-24-3p	-1.3932	0.00351306	Mapkapk2	1.1996	0.000828445	mRNA
mmu-miR-24-3p	-1.3932	0.00351306	Nampt	2.1896	5.40792e-05	mRNA
mmu-miR-24-3p	-1.3932	0.00351306	Ifih1	5.38685	2.5556e-06	mRNA
mmu-miR-24-3p	-1.3932	0.00351306	Casp7	2.17093	0.000548285	mRNA
mmu-miR-24-3p	-1.3932	0.00351306	Ifnar2	1.36168	0.000207077	mRNA
mmu-miR-24-3p	-1.3932	0.00351306	Parp14	6.03873	2.66368e-05	mRNA
mmu-miR-24-3p	-1.3932	0.00351306	Txnip	2.60105	0.000700783	mRNA
mmu-miR-24-3p	-1.3932	0.00351306	Rras	1.4748	0.00117862	mRNA
mmu-miR-24-3p	-1.3932	0.00351306	Tnfrsf1b	2.55837	0.00118141	mRNA
mmu-miR-24-3p	-1.3932	0.00351306	Lyn	1.83217	0.0011579	mRNA
mmu-miR-24-3p	-1.3932	0.00351306	Rac2	2.20527	0.00106839	mRNA
mmu-miR-24-3p	-1.3932	0.00351306	Trim56	2.39466	0.00117862	mRNA
mmu-miR-24-3p	-1.3932	0.00351306	Stat2	3.40093	0.000136611	mRNA
mmu-miR-24-3p	-1.3932	0.00351306	Apod	1.94019	8.77287e-05	mRNA
mmu-miR-24-3p	-1.3932	0.00351306	Stat3	2.51834	1.7331e-05	mRNA
mmu-miR-24-3p	-1.3932	0.00351306	Irf1	5.03986	8.30477e-05	mRNA
mmu-miR-24-3p	-1.3932	0.00351306	Ccr5	2.40536	0.00108553	mRNA
mmu-miR-24-3p	-1.3932	0.00351306	Nfkb1	1.33019	0.00124379	mRNA
mmu-miR-24-3p	-1.3932	0.00351306	Ripk1	1.55298	0.000229307	mRNA
mmu-miR-24-3p	-1.3932	0.00351306	Gbp4	7.20148	3.46656e-06	mRNA
mmu-miR-24-3p	-1.3932	0.00351306	Socs2	1.0419	0.00103627	mRNA
mmu-miR-24-3p	-1.3932	0.00351306	Il10rb	1.81993	0.000288058	mRNA
mmu-miR-24-3p	-1.3932	0.00351306	Casp4	4.51503	5.62053e-05	mRNA
mmu-miR-24-3p	-1.3932	0.00351306	Nckap1l	2.12741	0.000140744	mRNA
mmu-miR-24-3p	-1.3932	0.00351306	Cyp1b1	1.62456	0.000477155	mRNA
mmu-miR-24-3p	-1.3932	0.00351306	Hmox1	3.53421	0.00164724	mRNA
mmu-miR-24-3p	-1.3932	0.00351306	Bcl10	1.72091	0.00184977	mRNA
mmu-miR-24-3p	-1.3932	0.00351306	Il2ra	1.04957	0.0180772	mRNA
mmu-miR-24-3p	-1.3932	0.00351306	Pim1	2.09484	0.00814119	mRNA
mmu-miR-24-3p	-1.3932	0.00351306	Cdh5	1.78788	0.00181793	mRNA
mmu-miR-24-3p	-1.3932	0.00351306	Tnfrsf1a	2.09893	0.00225227	mRNA
mmu-miR-24-3p	-1.3932	0.00351306	Egr1	1.41451	0.00166454	mRNA
mmu-miR-24-3p	-1.3932	0.00351306	Il15ra	1.36851	0.00272018	mRNA
mmu-miR-24-3p	-1.3932	0.00351306	Tifa	1.40628	0.0023812	mRNA
mmu-miR-24-3p	-1.3932	0.00351306	Malt1	1.04026	0.0218149	mRNA
mmu-miR-24-3p	-1.3932	0.00351306	Il4ra	1.33148	0.00336808	mRNA
mmu-miR-24-3p	-1.3932	0.00351306	Il10ra	1.32804	0.00666252	mRNA
mmu-miR-24-3p	-1.3932	0.00351306	Arid5a	1.17011	0.038368	mRNA
mmu-miR-24-3p	-1.3932	0.00351306	Mmp14	1.26093	0.00498713	mRNA
mmu-miR-24-3p	-1.3932	0.00351306	Cflar	1.92486	0.0161179	mRNA
mmu-miR-24-3p	-1.3932	0.00351306	Tmem173	1.65756	0.00439151	mRNA
mmu-miR-24-3p	-1.3932	0.00351306	Csf2rb2	1.79169	0.00336808	mRNA
mmu-miR-24-3p	-1.3932	0.00351306	Casp12	1.55847	0.00297429	mRNA
mmu-miR-24-3p	-1.3932	0.00351306	Ccr2	1.34804	0.00528615	mRNA
mmu-miR-24-3p	-1.3932	0.00351306	Tyrobp	1.51327	0.00304964	mRNA
mmu-miR-24-3p	-1.3932	0.00351306	Nfkb2	1.15962	0.00255374	mRNA
mmu-miR-122-5p	-3.79964	5.72336e-34	Casp8	3.72311	4.99978e-05	mRNA
mmu-miR-122-5p	-3.79964	5.72336e-34	Ripk2	1.79066	0.000131077	mRNA
mmu-miR-122-5p	-3.79964	5.72336e-34	Pik3ap1	3.30485	0.000441322	mRNA
mmu-miR-122-5p	-3.79964	5.72336e-34	Trim56	2.39466	0.00117862	mRNA
mmu-miR-122-5p	-3.79964	5.72336e-34	Csf1	2.24668	0.000130092	mRNA
mmu-miR-122-5p	-3.79964	5.72336e-34	Rel	1.83173	0.00112392	mRNA
mmu-miR-122-5p	-3.79964	5.72336e-34	Socs2	1.0419	0.00103627	mRNA
mmu-miR-122-5p	-3.79964	5.72336e-34	Bcl10	1.72091	0.00184977	mRNA
mmu-miR-122-5p	-3.79964	5.72336e-34	Eif2ak2	4.36143	0.00164648	mRNA
mmu-miR-122-5p	-3.79964	5.72336e-34	B4galt1	1.91009	0.00285508	mRNA
mmu-miR-122-5p	-3.79964	5.72336e-34	Cdh5	1.78788	0.00181793	mRNA
mmu-miR-122-5p	-3.79964	5.72336e-34	Socs1	1.31898	0.012634	mRNA
mmu-miR-122-5p	-3.79964	5.72336e-34	Malt1	1.04026	0.0218149	mRNA
mmu-miR-122-5p	-3.79964	5.72336e-34	Arid5a	1.17011	0.038368	mRNA
mmu-miR-122-5p	-3.79964	5.72336e-34	Trib1	1.19527	0.049027	mRNA
mmu-miR-122-5p	-3.79964	5.72336e-34	Csf2rb2	1.79169	0.00336808	mRNA
mmu-miR-122-5p	-3.79964	5.72336e-34	Csf2rb	1.76199	0.0022591	mRNA
mmu-miR-122-5p	-3.79964	5.72336e-34	Cd84	1.72612	0.0050586	mRNA
mmu-miR-122-5p	-3.79964	5.72336e-34	Il10ra	1.32804	0.00666252	mRNA
mmu-let-7a-1-3p	-1.34724	0.000970531	Cflar	1.92486	0.0161179	mRNA
mmu-let-7c-2-3p	-1.34558	0.000970531	Cflar	1.92486	0.0161179	mRNA
mmu-miR-23a-3p	-1.17935	0.0334314	Ccl12	4.61639	5.48231e-06	mRNA
mmu-miR-23a-3p	-1.17935	0.0334314	Csf1	2.24668	0.000130092	mRNA
mmu-miR-23a-3p	-1.17935	0.0334314	Fcgr1	3.20608	0.000141105	mRNA
mmu-miR-23a-3p	-1.17935	0.0334314	Zc3hav1	2.9192	0.00234056	mRNA
mmu-miR-23a-3p	-1.17935	0.0334314	Dusp4	1.84613	0.043701	mRNA
mmu-miR-27a-3p	-1.5277	0.00300535	Jak2	1.43689	0.000563901	mRNA
mmu-miR-27a-3p	-1.5277	0.00300535	Slc7a11	1.5851	0.000751398	mRNA
mmu-miR-27a-3p	-1.5277	0.00300535	Tnfrsf1b	2.55837	0.00118141	mRNA
mmu-miR-27a-3p	-1.5277	0.00300535	Nod1	2.11583	0.000131077	mRNA
mmu-miR-27a-3p	-1.5277	0.00300535	Ddx21	1.3521	0.000369218	mRNA
mmu-miR-27a-3p	-1.5277	0.00300535	Stra6	1.29386	0.000306893	mRNA
mmu-miR-27a-3p	-1.5277	0.00300535	Gbp7	6.29853	1.13241e-06	mRNA
mmu-miR-27a-3p	-1.5277	0.00300535	Cth	1.11377	0.000477155	mRNA
mmu-miR-27a-3p	-1.5277	0.00300535	Il10rb	1.81993	0.000288058	mRNA
mmu-miR-27a-3p	-1.5277	0.00300535	Vcam1	2.64234	2.58495e-06	mRNA
mmu-miR-27a-3p	-1.5277	0.00300535	Ripk2	1.79066	0.000131077	mRNA
mmu-miR-27a-3p	-1.5277	0.00300535	Trim25	1.86184	0.00336808	mRNA
mmu-miR-27a-3p	-1.5277	0.00300535	Ncf1	1.50127	0.00271875	mRNA
mmu-miR-27a-3p	-1.5277	0.00300535	Map2k3	1.52386	0.00982746	mRNA
mmu-miR-27a-3p	-1.5277	0.00300535	Il6	1.66017	0.0299043	mRNA
mmu-miR-27a-3p	-1.5277	0.00300535	Il2ra	1.04957	0.0180772	mRNA
mmu-miR-27a-3p	-1.5277	0.00300535	B4galt1	1.91009	0.00285508	mRNA
mmu-miR-27a-3p	-1.5277	0.00300535	Zfp36	1.85112	0.00218242	mRNA
mmu-miR-27a-3p	-1.5277	0.00300535	Arid5a	1.17011	0.038368	mRNA
mmu-miR-27a-3p	-1.5277	0.00300535	Mdfic	1.19113	0.0023324	mRNA
mmu-miR-27a-3p	-1.5277	0.00300535	P2rx7	1.2107	0.00661119	mRNA
mmu-miR-27a-3p	-1.5277	0.00300535	Bst1	1.09084	0.031357	mRNA
mmu-miR-27a-3p	-1.5277	0.00300535	Il10ra	1.32804	0.00666252	mRNA
mmu-miR-326-3p	-1.48107	0.00192284	Il17ra	1.33445	0.00117515	mRNA
mmu-miR-326-3p	-1.48107	0.00192284	Socs2	1.0419	0.00103627	mRNA
mmu-miR-326-3p	-1.48107	0.00192284	Gadd45g	4.20582	0.00126621	mRNA
mmu-miR-326-3p	-1.48107	0.00192284	Mapkapk2	1.1996	0.000828445	mRNA
mmu-miR-326-3p	-1.48107	0.00192284	Rsad2	6.36095	3.54889e-06	mRNA
mmu-miR-326-3p	-1.48107	0.00192284	Cdkn1a	2.47993	0.0002249	mRNA
mmu-miR-326-3p	-1.48107	0.00192284	Parp14	6.03873	2.66368e-05	mRNA
mmu-miR-326-3p	-1.48107	0.00192284	Tmem106a	3.32879	0.000367932	mRNA
mmu-miR-326-3p	-1.48107	0.00192284	Tnfsf10	3.35969	0.000946646	mRNA
mmu-miR-326-3p	-1.48107	0.00192284	Gbp7	6.29853	1.13241e-06	mRNA
mmu-miR-326-3p	-1.48107	0.00192284	Rac2	2.20527	0.00106839	mRNA
mmu-miR-326-3p	-1.48107	0.00192284	Bcl3	1.38908	0.000829102	mRNA
mmu-miR-326-3p	-1.48107	0.00192284	Ctsc	3.26154	0.000140744	mRNA
mmu-miR-326-3p	-1.48107	0.00192284	Ifnar2	1.36168	0.000207077	mRNA
mmu-miR-326-3p	-1.48107	0.00192284	Stat3	2.51834	1.7331e-05	mRNA
mmu-miR-326-3p	-1.48107	0.00192284	Trim30a	6.14773	6.38789e-06	mRNA
mmu-miR-326-3p	-1.48107	0.00192284	Gbp4	7.20148	3.46656e-06	mRNA
mmu-miR-326-3p	-1.48107	0.00192284	Pml	2.57092	0.00128167	mRNA
mmu-miR-326-3p	-1.48107	0.00192284	Nckap1l	2.12741	0.000140744	mRNA
mmu-miR-326-3p	-1.48107	0.00192284	Trim25	1.86184	0.00336808	mRNA
mmu-miR-326-3p	-1.48107	0.00192284	Eif2ak2	4.36143	0.00164648	mRNA
mmu-miR-326-3p	-1.48107	0.00192284	Gadd45a	2.00876	0.00373371	mRNA
mmu-miR-326-3p	-1.48107	0.00192284	Gfap	2.29316	0.00154649	mRNA
mmu-miR-326-3p	-1.48107	0.00192284	Naip2	1.10927	0.00580322	mRNA
mmu-miR-326-3p	-1.48107	0.00192284	Malt1	1.04026	0.0218149	mRNA
mmu-miR-326-3p	-1.48107	0.00192284	Il4ra	1.33148	0.00336808	mRNA
mmu-miR-326-3p	-1.48107	0.00192284	Arid5a	1.17011	0.038368	mRNA
mmu-miR-326-3p	-1.48107	0.00192284	Cd84	1.72612	0.0050586	mRNA
mmu-miR-326-3p	-1.48107	0.00192284	Tmem173	1.65756	0.00439151	mRNA
mmu-miR-326-3p	-1.48107	0.00192284	Kdr	1.38902	0.0158692	mRNA
mmu-miR-326-3p	-1.48107	0.00192284	P2rx7	1.2107	0.00661119	mRNA
mmu-miR-326-3p	-1.48107	0.00192284	Csf2rb	1.76199	0.0022591	mRNA
mmu-miR-326-3p	-1.48107	0.00192284	Map3k8	1.053	0.0124864	mRNA
mmu-miR-326-3p	-1.48107	0.00192284	Il6	1.66017	0.0299043	mRNA
mmu-miR-326-3p	-1.48107	0.00192284	Il12rb1	1.15601	0.00524098	mRNA
mmu-miR-326-3p	-1.48107	0.00192284	Sbno2	1.45752	0.00159108	mRNA
mmu-miR-326-3p	-1.48107	0.00192284	Rela	1.63024	0.00231933	mRNA
mmu-miR-339-5p	-1.61877	0.00300535	Csf1	2.24668	0.000130092	mRNA
mmu-miR-339-5p	-1.61877	0.00300535	Lbp	1.71785	0.000423137	mRNA
mmu-miR-339-5p	-1.61877	0.00300535	Ccl4	4.18003	3.90965e-05	mRNA
mmu-miR-339-5p	-1.61877	0.00300535	Dusp6	1.20102	0.000751511	mRNA
mmu-miR-339-5p	-1.61877	0.00300535	Mapkapk2	1.1996	0.000828445	mRNA
mmu-miR-339-5p	-1.61877	0.00300535	Fcgr2b	3.44239	0.000207179	mRNA
mmu-miR-339-5p	-1.61877	0.00300535	Slc7a11	1.5851	0.000751398	mRNA
mmu-miR-339-5p	-1.61877	0.00300535	Cyp1b1	1.62456	0.000477155	mRNA
mmu-miR-339-5p	-1.61877	0.00300535	Nckap1l	2.12741	0.000140744	mRNA
mmu-miR-339-5p	-1.61877	0.00300535	Tnfrsf1b	2.55837	0.00118141	mRNA
mmu-miR-339-5p	-1.61877	0.00300535	Tnfsf10	3.35969	0.000946646	mRNA
mmu-miR-339-5p	-1.61877	0.00300535	Ddx58	5.09764	0.000193467	mRNA
mmu-miR-339-5p	-1.61877	0.00300535	Trim56	2.39466	0.00117862	mRNA
mmu-miR-339-5p	-1.61877	0.00300535	Stat2	3.40093	0.000136611	mRNA
mmu-miR-339-5p	-1.61877	0.00300535	Ifnar2	1.36168	0.000207077	mRNA
mmu-miR-339-5p	-1.61877	0.00300535	Birc3	2.57195	0.000254177	mRNA
mmu-miR-339-5p	-1.61877	0.00300535	Cxcl9	6.83607	0.000207077	mRNA
mmu-miR-339-5p	-1.61877	0.00300535	Rel	1.83173	0.00112392	mRNA
mmu-miR-339-5p	-1.61877	0.00300535	Irf1	5.03986	8.30477e-05	mRNA
mmu-miR-339-5p	-1.61877	0.00300535	Socs2	1.0419	0.00103627	mRNA
mmu-miR-339-5p	-1.61877	0.00300535	Pml	2.57092	0.00128167	mRNA
mmu-miR-339-5p	-1.61877	0.00300535	Trim25	1.86184	0.00336808	mRNA
mmu-miR-339-5p	-1.61877	0.00300535	Tnfrsf1a	2.09893	0.00225227	mRNA
mmu-miR-339-5p	-1.61877	0.00300535	Zfp36	1.85112	0.00218242	mRNA
mmu-miR-339-5p	-1.61877	0.00300535	Trib1	1.19527	0.049027	mRNA
mmu-miR-339-5p	-1.61877	0.00300535	Socs1	1.31898	0.012634	mRNA
mmu-miR-339-5p	-1.61877	0.00300535	Zc3hav1	2.9192	0.00234056	mRNA
mmu-miR-339-5p	-1.61877	0.00300535	Cd74	1.85027	0.00268163	mRNA
mmu-miR-339-5p	-1.61877	0.00300535	Il4ra	1.33148	0.00336808	mRNA
mmu-miR-339-5p	-1.61877	0.00300535	Arid5a	1.17011	0.038368	mRNA
mmu-miR-339-5p	-1.61877	0.00300535	Cflar	1.92486	0.0161179	mRNA
mmu-miR-339-5p	-1.61877	0.00300535	B4galt1	1.91009	0.00285508	mRNA
mmu-miR-339-5p	-1.61877	0.00300535	P2rx7	1.2107	0.00661119	mRNA
mmu-miR-339-5p	-1.61877	0.00300535	Csf2rb2	1.79169	0.00336808	mRNA
mmu-miR-339-5p	-1.61877	0.00300535	Saa3	6.89239	0.00173595	mRNA
mmu-miR-339-5p	-1.61877	0.00300535	Sbno2	1.45752	0.00159108	mRNA
mmu-miR-339-5p	-1.61877	0.00300535	Rela	1.63024	0.00231933	mRNA
mmu-miR-341-3p	-2.70698	5.02453e-06	S1pr3	1.48882	0.0303912	mRNA
mmu-miR-411-5p	-1.31844	0.000721665	Ddx21	1.3521	0.000369218	mRNA
mmu-miR-411-5p	-1.31844	0.000721665	Ncf1	1.50127	0.00271875	mRNA
mmu-miR-411-5p	-1.31844	0.000721665	Sbno2	1.45752	0.00159108	mRNA
mmu-miR-674-3p	-1.44346	0.00897448	Il17ra	1.33445	0.00117515	mRNA
mmu-miR-674-3p	-1.44346	0.00897448	Lbp	1.71785	0.000423137	mRNA
mmu-miR-674-3p	-1.44346	0.00897448	Slc7a11	1.5851	0.000751398	mRNA
mmu-miR-674-3p	-1.44346	0.00897448	Vcam1	2.64234	2.58495e-06	mRNA
mmu-miR-674-3p	-1.44346	0.00897448	Ctsc	3.26154	0.000140744	mRNA
mmu-miR-674-3p	-1.44346	0.00897448	Il1rn	3.51583	8.31095e-05	mRNA
mmu-miR-674-3p	-1.44346	0.00897448	Stat3	2.51834	1.7331e-05	mRNA
mmu-miR-674-3p	-1.44346	0.00897448	Cxcl9	6.83607	0.000207077	mRNA
mmu-miR-674-3p	-1.44346	0.00897448	Rel	1.83173	0.00112392	mRNA
mmu-miR-674-3p	-1.44346	0.00897448	Socs2	1.0419	0.00103627	mRNA
mmu-miR-674-3p	-1.44346	0.00897448	Nckap1l	2.12741	0.000140744	mRNA
mmu-miR-674-3p	-1.44346	0.00897448	Trim25	1.86184	0.00336808	mRNA
mmu-miR-674-3p	-1.44346	0.00897448	Dusp1	1.33987	0.00236306	mRNA
mmu-miR-674-3p	-1.44346	0.00897448	Il2ra	1.04957	0.0180772	mRNA
mmu-miR-674-3p	-1.44346	0.00897448	C1qa	2.81795	0.00142884	mRNA
mmu-miR-674-3p	-1.44346	0.00897448	Zfp36	1.85112	0.00218242	mRNA
mmu-miR-674-3p	-1.44346	0.00897448	Pecam1	1.21149	0.00864538	mRNA
mmu-miR-674-3p	-1.44346	0.00897448	Junb	1.83672	0.00141153	mRNA
mmu-miR-674-3p	-1.44346	0.00897448	Il4ra	1.33148	0.00336808	mRNA
mmu-miR-674-3p	-1.44346	0.00897448	Arid5a	1.17011	0.038368	mRNA
mmu-miR-674-3p	-1.44346	0.00897448	Csf2rb2	1.79169	0.00336808	mRNA
mmu-miR-674-3p	-1.44346	0.00897448	Mdfic	1.19113	0.0023324	mRNA
mmu-miR-674-3p	-1.44346	0.00897448	Nupr1	1.77411	0.00320406	mRNA
mmu-miR-674-3p	-1.44346	0.00897448	Sbno2	1.45752	0.00159108	mRNA
mmu-miR-490-5p	-5.1619	0.019895	Cd40	1.21143	0.000294051	mRNA
mmu-miR-490-5p	-5.1619	0.019895	Slc7a11	1.5851	0.000751398	mRNA
mmu-miR-490-5p	-5.1619	0.019895	Ccr5	2.40536	0.00108553	mRNA
mmu-miR-490-5p	-5.1619	0.019895	Cybb	3.74543	7.28399e-06	mRNA
mmu-miR-490-5p	-5.1619	0.019895	Nckap1l	2.12741	0.000140744	mRNA
mmu-miR-490-5p	-5.1619	0.019895	Gfap	2.29316	0.00154649	mRNA
mmu-miR-490-5p	-5.1619	0.019895	Socs1	1.31898	0.012634	mRNA
mmu-miR-490-5p	-5.1619	0.019895	Csf2rb	1.76199	0.0022591	mRNA
mmu-miR-490-5p	-5.1619	0.019895	Mdfic	1.19113	0.0023324	mRNA
mmu-miR-490-5p	-5.1619	0.019895	P2rx7	1.2107	0.00661119	mRNA
mmu-miR-490-5p	-5.1619	0.019895	Cflar	1.92486	0.0161179	mRNA
mmu-miR-490-5p	-5.1619	0.019895	Casp12	1.55847	0.00297429	mRNA
mmu-miR-490-5p	-5.1619	0.019895	Tgfb1	1.07984	0.0250488	mRNA
mmu-miR-879-5p	-5.0512	2.82815e-05	Txnip	2.60105	0.000700783	mRNA
mmu-miR-879-5p	-5.0512	2.82815e-05	Nfkb1	1.33019	0.00124379	mRNA
mmu-miR-879-5p	-5.0512	2.82815e-05	Socs2	1.0419	0.00103627	mRNA
mmu-miR-879-5p	-5.0512	2.82815e-05	Myc	2.11765	0.00204668	mRNA
mmu-miR-879-5p	-5.0512	2.82815e-05	Dab2	1.51021	0.00548957	mRNA
mmu-miR-879-5p	-5.0512	2.82815e-05	Mdfic	1.19113	0.0023324	mRNA
mmu-miR-879-5p	-5.0512	2.82815e-05	P2rx7	1.2107	0.00661119	mRNA
mmu-miR-504-5p	-2.05262	0.00300535	Rsad2	6.36095	3.54889e-06	mRNA
mmu-miR-504-5p	-2.05262	0.00300535	Fcgr2b	3.44239	0.000207179	mRNA
mmu-miR-504-5p	-2.05262	0.00300535	Tnf	3.08372	0.000503001	mRNA
mmu-miR-504-5p	-2.05262	0.00300535	Ifnar2	1.36168	0.000207077	mRNA
mmu-miR-504-5p	-2.05262	0.00300535	Mcl1	1.31845	0.00088682	mRNA
mmu-miR-504-5p	-2.05262	0.00300535	Txnip	2.60105	0.000700783	mRNA
mmu-miR-504-5p	-2.05262	0.00300535	Ddx21	1.3521	0.000369218	mRNA
mmu-miR-504-5p	-2.05262	0.00300535	Tnfsf10	3.35969	0.000946646	mRNA
mmu-miR-504-5p	-2.05262	0.00300535	Rac2	2.20527	0.00106839	mRNA
mmu-miR-504-5p	-2.05262	0.00300535	Trim56	2.39466	0.00117862	mRNA
mmu-miR-504-5p	-2.05262	0.00300535	Stat2	3.40093	0.000136611	mRNA
mmu-miR-504-5p	-2.05262	0.00300535	Cxcl10	6.95349	1.13241e-06	mRNA
mmu-miR-504-5p	-2.05262	0.00300535	Apod	1.94019	8.77287e-05	mRNA
mmu-miR-504-5p	-2.05262	0.00300535	Birc3	2.57195	0.000254177	mRNA
mmu-miR-504-5p	-2.05262	0.00300535	Stat3	2.51834	1.7331e-05	mRNA
mmu-miR-504-5p	-2.05262	0.00300535	Rel	1.83173	0.00112392	mRNA
mmu-miR-504-5p	-2.05262	0.00300535	Ccr5	2.40536	0.00108553	mRNA
mmu-miR-504-5p	-2.05262	0.00300535	Gbp4	7.20148	3.46656e-06	mRNA
mmu-miR-504-5p	-2.05262	0.00300535	Ripk1	1.55298	0.000229307	mRNA
mmu-miR-504-5p	-2.05262	0.00300535	Unc93b1	2.12525	0.000189088	mRNA
mmu-miR-504-5p	-2.05262	0.00300535	Map2k3	1.52386	0.00982746	mRNA
mmu-miR-504-5p	-2.05262	0.00300535	Tnfaip3	2.56762	0.0081796	mRNA
mmu-miR-504-5p	-2.05262	0.00300535	Ptpn1	1.15479	0.00266383	mRNA
mmu-miR-504-5p	-2.05262	0.00300535	Pim1	2.09484	0.00814119	mRNA
mmu-miR-504-5p	-2.05262	0.00300535	Trib1	1.19527	0.049027	mRNA
mmu-miR-504-5p	-2.05262	0.00300535	Il4ra	1.33148	0.00336808	mRNA
mmu-miR-504-5p	-2.05262	0.00300535	Cd84	1.72612	0.0050586	mRNA
mmu-miR-504-5p	-2.05262	0.00300535	Il6	1.66017	0.0299043	mRNA
mmu-miR-504-5p	-2.05262	0.00300535	Saa3	6.89239	0.00173595	mRNA
mmu-miR-504-5p	-2.05262	0.00300535	Mmp14	1.26093	0.00498713	mRNA
mmu-miR-504-5p	-2.05262	0.00300535	Sbno2	1.45752	0.00159108	mRNA
mmu-miR-5129-3p	-1.662	0.0143901	Jak2	1.43689	0.000563901	mRNA
mmu-miR-5129-3p	-1.662	0.0143901	Trim56	2.39466	0.00117862	mRNA
mmu-miR-5129-3p	-1.662	0.0143901	Bcl3	1.38908	0.000829102	mRNA
mmu-miR-5129-3p	-1.662	0.0143901	Il12b	3.22978	0.000293655	mRNA
mmu-miR-5129-3p	-1.662	0.0143901	Havcr2	1.21881	0.020719	mRNA
mmu-miR-5129-3p	-1.662	0.0143901	B4galt1	1.91009	0.00285508	mRNA
mmu-miR-5129-3p	-1.662	0.0143901	Trib1	1.19527	0.049027	mRNA
mmu-miR-5129-3p	-1.662	0.0143901	Cflar	1.92486	0.0161179	mRNA
mmu-miR-5129-3p	-1.662	0.0143901	Arid5a	1.17011	0.038368	mRNA
mmu-miR-5129-3p	-1.662	0.0143901	Tmem173	1.65756	0.00439151	mRNA
mmu-miR-7689-3p	-1.55133	0.00492118	Gadd45g	4.20582	0.00126621	mRNA
mmu-miR-7689-3p	-1.55133	0.00492118	Cd40	1.21143	0.000294051	mRNA
mmu-miR-7689-3p	-1.55133	0.00492118	Irf1	5.03986	8.30477e-05	mRNA
mmu-miR-7689-3p	-1.55133	0.00492118	Mapkapk2	1.1996	0.000828445	mRNA
mmu-miR-7689-3p	-1.55133	0.00492118	Parp14	6.03873	2.66368e-05	mRNA
mmu-miR-7689-3p	-1.55133	0.00492118	Tnfrsf1b	2.55837	0.00118141	mRNA
mmu-miR-7689-3p	-1.55133	0.00492118	Tmem106a	3.32879	0.000367932	mRNA
mmu-miR-7689-3p	-1.55133	0.00492118	Ddx21	1.3521	0.000369218	mRNA
mmu-miR-7689-3p	-1.55133	0.00492118	Tnfsf10	3.35969	0.000946646	mRNA
mmu-miR-7689-3p	-1.55133	0.00492118	Ddx58	5.09764	0.000193467	mRNA
mmu-miR-7689-3p	-1.55133	0.00492118	Stra6	1.29386	0.000306893	mRNA
mmu-miR-7689-3p	-1.55133	0.00492118	Rac2	2.20527	0.00106839	mRNA
mmu-miR-7689-3p	-1.55133	0.00492118	Trim56	2.39466	0.00117862	mRNA
mmu-miR-7689-3p	-1.55133	0.00492118	Pml	2.57092	0.00128167	mRNA
mmu-miR-7689-3p	-1.55133	0.00492118	Stat3	2.51834	1.7331e-05	mRNA
mmu-miR-7689-3p	-1.55133	0.00492118	Gbp4	7.20148	3.46656e-06	mRNA
mmu-miR-7689-3p	-1.55133	0.00492118	Bcl10	1.72091	0.00184977	mRNA
mmu-miR-7689-3p	-1.55133	0.00492118	Il33	2.24312	0.00217223	mRNA
mmu-miR-7689-3p	-1.55133	0.00492118	Tlr13	2.91949	0.00155557	mRNA
mmu-miR-7689-3p	-1.55133	0.00492118	Socs1	1.31898	0.012634	mRNA
mmu-miR-7689-3p	-1.55133	0.00492118	Gfap	2.29316	0.00154649	mRNA
mmu-miR-7689-3p	-1.55133	0.00492118	Cflar	1.92486	0.0161179	mRNA
mmu-miR-7689-3p	-1.55133	0.00492118	Arid5a	1.17011	0.038368	mRNA
mmu-miR-7689-3p	-1.55133	0.00492118	Trib1	1.19527	0.049027	mRNA
mmu-miR-7689-3p	-1.55133	0.00492118	Csf2rb	1.76199	0.0022591	mRNA
mmu-miR-7689-3p	-1.55133	0.00492118	Tmem173	1.65756	0.00439151	mRNA
mmu-miR-7689-3p	-1.55133	0.00492118	Malt1	1.04026	0.0218149	mRNA
mmu-miR-7689-3p	-1.55133	0.00492118	Il10ra	1.32804	0.00666252	mRNA
mmu-miR-7689-3p	-1.55133	0.00492118	Sbno2	1.45752	0.00159108	mRNA
