# Supplementary material for: Genome-wide profiling of host-encoded circular RNAs highlights their potential role during the Japanese encephalitis virus-induced neuroinflammatory response
Source: BMC Genomics. 2020 Jun 18;21:409. doi: 10.1186/s12864-020-06822-5 (PMC7301528; doi:10.1186/s12864-020-06822-5)
Supplement: Supplementary file 7 — Additional file 7: Table S6. The specific primers for mRNAs, circRNAs, and miRNAs. [file 12864_2020_6822_MOESM7_ESM.xls]

## Sheet: Sheet1
mRNA and circRNA primer for qPCR
Gene	F	R
TNF-α	TGTCTCAGCCTCTTCTCATTCC	TTAGCCCACTTCTTTCCCTCAC
IL-6	CATGTTCTCTGGGAAATCGTG	TCCAGTTTGGTAGCATCCATC
IL-1β	AACCTGCTGGTGTGTGACGTTC	CAGCACGAGGCTTTTTTGTTGT
CCL5	GCTGCTTTGCCTACCTCTCC	TCGAGTGACAAACACGACTGC
β-actin	CACTGCCGCATCCTCTTCCTCCC	CAATAGTGATGACCTGGCCGT
BCL3	CCGGAGGCCCTTTACTACCA	GGAGTAGGGGTGAGTAGGCAG
TRIM25	ATGGCTCAGGTAACAAGGGAG	GGGAGCAACAGGGGTTTTCTT
MK2	GAGATCATGAAGAGCATCGG	GTTCTCAGGCTTGACATCC
circ_0000038	AGACTGTGAGCTTCTTCGACA	TGTCCATCCTTGAGTTTCTCCT
circ_0000220	CTTCAGCAACTTCCCACCTGAGCAG	AAGATGTTGGGGATGTGGGT
circ_0019157	ATTACCTGAAACGTGTCAAGGAGGAGC	GCAAGTATGCAGTTCGCCGTGTTC
circ_0029726	GGGCAAGATGGAGTTGTGGAC	AGGCCATGGTGCTGATCTCT
circ_0020896	CCTTAGTGAGCCCTACCCCA	ATACAGTCACTTGCGCTGCT
circ_0032636	GACATTCCACTGTCCATCTCCT	TCTGTTCCTGAAGCCTCCAT
U6	TCGGCAGCACATATACTAA	ATGGAACGCTTCACGAAT
primer for knockdown of circ_0000220
Gene	F	R
circ-0000220_sgRNA_1	caccgACCACACGAGGGTACCTGAT	aaacATCAGGTACCCTCGTGTGGTc
circ-0000220_sgRNA_2	caccgAGGGTCACCACAGGAGGTTC	aaacGAACCTCCTGTGGTGACCCTc
primer for Dual-luciferase assay
Gene	F	R
BCL3	CCGCTCGAGCCACTCTTCTGGAAACTGTGAGGACCTTG	AGCTTTGTTTAAACTACACTGTGATCAATGCCCTCCCA
MK2	CCGCTCGAGCCCACCCACTGGAGGACAAGCAATAACTC	AGCTTTGTTTAAACCACCATCAAAGACATGGGAGGAGCTG
TRIM25	CCGCTCGAGTGAGTCAGACCCGTCACCTGCCCGACCCTT	AGCTTTGTTTAAACTCACAGGACACGGGTGCATCAGC
circ_0000220	CCGCTCGAGGCACGACAACAAGCTCAGATACGCCAG	AGCTTTGTTTAAACCTCTGGTCCGTCTCCTTCTGTATCTCTCTA
miRNA forward primer for qPCR
Gene	Primer
miR-23a-3p	ATCACATTGCCAGGGAT
miR-24-3p	TGGCTCAGTTCAGCAGGA
miR-27a-3p	TTCACAGTGGCTAAGTTC
miR-326-3p	CCTCTGGGCCCTTCCTCCAGTGT
miR-3102-3p	GAGCACCCCATTGGCTACCC
universal reverse primers
GTGCAGGGTCCGAGGT
